# Supplementary material for: The target of rapamycin kinase is a positive regulator of plant fatty acid and lipid synthesis
Source: Plant Physiol. 2024 Dec 2;197(2):kiae639. doi: 10.1093/plphys/kiae639 (PMC11809584; doi:10.1093/plphys/kiae639)
Supplement: kiae639_Supplementary_Data [file kiae639_supplementary_data.zip]

Archive with 4 entries (4 files):
- SFile1 TOR protein sequencing .xlsx
- SFile2_RNAseq_all genes_Control_8HvsTorin_8H_Control 1DvsTorin 1D_deg.xlsx
- SFile3 lipid metabolism DEG analysis.xlsx
- Supplementary Data.pdf
