# Supplementary material for: The target of rapamycin kinase is a positive regulator of plant fatty acid and lipid synthesis
Source: Plant Physiol. 2024 Dec 2;197(2):kiae639. doi: 10.1093/plphys/kiae639 (PMC11809584; doi:10.1093/plphys/kiae639)
Supplement: kiae639_Supplementary_Data [file kiae639_supplementary_data.zip › SFile1 TOR protein sequencing .xlsx]

## Sheet: TOR
	Protein sequencing results for immunoprecipitated TOR
Accession	Description	Coverage [%]	# Peptides	# PSMs	# Unique Peptides	# AAs	MW [kDa]	calc. pI	Score Sequest HT: Sequest HT
Q8RXD6	E3 ubiquitin-protein ligase BRE1-like 1 OS=Arabidopsis thaliana OX=3702 GN=HUB1 PE=1 SV=1	5	3	252	3	878	99.7	6.84	495.43
Q9FR53	Serine/threonine-protein kinase TOR OS=Arabidopsis thaliana OX=3702 GN=TOR PE=1 SV=1	12	25	49	25	2481	279	6.83	156.44
Q8VWJ1	Homogentisate phytyltransferase 1, chloroplastic OS=Arabidopsis thaliana OX=3702 GN=HPT1 PE=1 SV=1	5	1	52	1	393	43.9	9.72	129.17
Q8RXV4	Putative serine esterase family protein OS=Arabidopsis thaliana OX=3702 GN=At1g09980 PE=2 SV=1	8	2	79	2	802	92	8.81	119.3
Q8GYT8	UPSTREAM OF FLC protein (DUF966) OS=Arabidopsis thaliana OX=3702 GN=At2g28150 PE=1 SV=1	4	1	48	1	540	60	7.24	111.41
Q9ZR04	Putative cyclin-D6-1 OS=Arabidopsis thaliana OX=3702 GN=CYCD6-1 PE=3 SV=1	7	1	36	1	302	34.6	5.92	80.67
Q0WPW2	Disease resistance protein (TIR-NBS-LRR class) family OS=Arabidopsis thaliana OX=3702 GN=At5g51630 PE=2 SV=1	3	3	38	3	1229	139.4	5.44	77.59
Q9LUV9	Sec14p-like phosphatidylinositol transfer family protein OS=Arabidopsis thaliana OX=3702 GN=At3g22410 PE=4 SV=1	11	2	42	2	400	45.2	9.99	75.9
Q66LG9	Centromere protein C OS=Arabidopsis thaliana OX=3702 GN=CENPC PE=2 SV=1	3	1	33	1	705	78.9	7.91	73.33
Q6NM26	Protein DEHYDRATION-INDUCED 19 homolog 6 OS=Arabidopsis thaliana OX=3702 GN=DI19-6 PE=1 SV=1	10	1	24	1	222	24.8	5.01	57.95
Q38873	Calcium-dependent protein kinase 7 OS=Arabidopsis thaliana OX=3702 GN=CPK7 PE=2 SV=1	3	1	25	1	535	60.3	6.23	51.74
Q9SUM3	NADPH--cytochrome P450 reductase 2 OS=Arabidopsis thaliana OX=3702 GN=ATR2 PE=1 SV=1	3	1	42	1	711	78.9	5.33	50.83
Q9ZQR5	Protein trichome birefringence-like 13 OS=Arabidopsis thaliana OX=3702 GN=TBL13 PE=2 SV=1	8	2	19	2	412	46.4	9.22	49.04
Q8W207	COP9 signalosome complex subunit 2 OS=Arabidopsis thaliana OX=3702 GN=CSN2 PE=1 SV=1	6	1	26	1	439	51.2	5.57	46.04
O48534	DExH-box ATP-dependent RNA helicase DExH13 OS=Arabidopsis thaliana OX=3702 GN=BRR2B PE=2 SV=1	1	1	36	1	2172	247.2	5.95	44.5
Q9SE96	GEM-like protein 1 OS=Arabidopsis thaliana OX=3702 GN=FIP1 PE=1 SV=1	10	1	15	1	259	27.9	6.64	42.52
A0A1I9LT45	Gag-Pol polyprotein/retrotransposon OS=Arabidopsis thaliana OX=3702 GN=At3g32380 PE=4 SV=1	35	1	21	1	63	7.1	5.97	41.42
P52420	Phosphoribosylamine--glycine ligase, chloroplastic OS=Arabidopsis thaliana OX=3702 GN=PUR2 PE=2 SV=2	4	1	13	1	532	56.4	5.67	41.09
Q9LW52	Transmembrane protein OS=Arabidopsis thaliana OX=3702 GN=At3g23450 PE=4 SV=1	8	1	11	1	452	34.8	10.81	40.2
F4JTS8	Histidine kinase-, DNA gyrase B-, and HSP90-like ATPase family protein OS=Arabidopsis thaliana OX=3702 GN=NOV PE=4 SV=1	1	1	28	1	2729	306.2	6.38	40.02
Q9ZQA3	Probable pectinesterase 15 OS=Arabidopsis thaliana OX=3702 GN=PME15 PE=2 SV=1	11	1	17	1	407	44.9	6.62	38.67
O22868	At2g43540 OS=Arabidopsis thaliana OX=3702 GN=At2g43540 PE=2 SV=1	12	1	13	1	169	17.8	6.79	38.5
Q9SS87	Protein SIEVE ELEMENT OCCLUSION B OS=Arabidopsis thaliana OX=3702 GN=SEOB PE=1 SV=1	3	1	19	1	740	85.2	6.51	37.4
Q9FND7	Putative pentatricopeptide repeat-containing protein At5g40405 OS=Arabidopsis thaliana OX=3702 GN=PCMP-H14 PE=3 SV=1	3	1	11	1	612	68.8	7.4	36.84
Q9ZNW0	Adenylyltransferase and sulfurtransferase MOCS3 OS=Arabidopsis thaliana OX=3702 GN=MOCS3 PE=2 SV=1	4	1	16	1	464	50.5	5.82	36.4
Q27IK7	Kinesin-like protein KIN-12C OS=Arabidopsis thaliana OX=3702 GN=KIN12C PE=1 SV=1	4	4	19	4	2066	233.7	5.35	36.3
Q9S9N7	At1g15970 OS=Arabidopsis thaliana OX=3702 GN=At1g15970 PE=2 SV=1	8	2	15	2	352	39.3	9.35	34.68
Q84XU2	Serine/threonine-protein phosphatase 5 OS=Arabidopsis thaliana OX=3702 GN=PAPP5 PE=1 SV=1	4	1	15	1	538	60.2	6.84	34.52
Q9LVN1	Formin-like protein 13 OS=Arabidopsis thaliana OX=3702 GN=FH13 PE=2 SV=3	4	2	16	2	1266	139.6	7.31	33.57
Q9SIE6	Hydroxyproline-rich glycoprotein family protein OS=Arabidopsis thaliana OX=3702 GN=At2g22180 PE=2 SV=1	8	1	13	1	291	32.2	9.13	33.18
Q8VYA3	Wall-associated receptor kinase-like 10 OS=Arabidopsis thaliana OX=3702 GN=WAKL10 PE=2 SV=1	7	2	13	2	769	85.6	5.92	33.1
F4I431	Uncharacterized protein OS=Arabidopsis thaliana OX=3702 GN=At1g76910 PE=4 SV=1	17	1	14	1	139	16.3	11.08	33.04
Q9LTV0	NOP56-like pre RNA processing ribonucleoprotein OS=Arabidopsis thaliana OX=3702 GN=At3g12860 PE=4 SV=1	6	2	19	2	499	56.1	8.76	32.93
F4JZY1	COP1-interactive protein 1 OS=Arabidopsis thaliana OX=3702 GN=CIP1 PE=1 SV=1	5	4	12	4	1586	181.9	4.91	31.84
F4JY12	Protein GFS12 OS=Arabidopsis thaliana OX=3702 GN=GFS12 PE=1 SV=1	1	1	11	1	1639	183.3	6.57	31.68
Q9C6L0	At1g25400 OS=Arabidopsis thaliana OX=3702 GN=At1g25400 PE=2 SV=1	7	1	15	1	288	31.9	5	30.67
Q9SZ67	Probable WRKY transcription factor 19 OS=Arabidopsis thaliana OX=3702 GN=WRKY19 PE=3 SV=1	1	1	11	1	1895	210.2	6.77	30.23
Q8VY56	Gamma interferon responsive lysosomal thiol (GILT) reductase family protein OS=Arabidopsis thaliana OX=3702 GN=At4g12870 PE=2 SV=1	9	1	10	1	229	25.7	5.91	29.79
Q9SJG8	Protein MEI2-like 2 OS=Arabidopsis thaliana OX=3702 GN=ML2 PE=2 SV=2	5	1	10	1	843	93.2	5.82	29.2
C0LGD9	Probable LRR receptor-like serine/threonine-protein kinase At1g07560 OS=Arabidopsis thaliana OX=3702 GN=At1g07560 PE=1 SV=1	5	1	15	1	871	96.9	6.65	28.57
F4J4N3	Dirigent protein 17 OS=Arabidopsis thaliana OX=3702 GN=DIR17 PE=2 SV=1	8	1	23	1	271	29.9	5.02	27.66
A0A178WKG1	B3 domain protein OS=Arabidopsis thaliana OX=3702 GN=At1g78635 PE=4 SV=1	17	1	21	1	243	27.6	6.87	27.5
Q84JZ8	Protein tesmin/TSO1-like CXC 4 OS=Arabidopsis thaliana OX=3702 GN=TCX4 PE=1 SV=1	3	1	7	1	639	70.9	5.35	27.25
Q9SKB7	Type II inositol polyphosphate 5-phosphatase 14 OS=Arabidopsis thaliana OX=3702 GN=IP5P14 PE=1 SV=1	4	2	16	2	1144	125.6	7.11	27.07
Q9SHV2	Glutamate receptor 2.3 OS=Arabidopsis thaliana OX=3702 GN=GLR2.3 PE=2 SV=1	3	1	19	1	895	100.7	7.71	26.58
F4HRH6	Epstein-barr nuclear antigen OS=Arabidopsis thaliana OX=3702 GN=At1g53450 PE=4 SV=1	6	1	11	1	453	50.3	8.59	26.42
F4JHZ4	Glycosyl transferase family 1 protein OS=Arabidopsis thaliana OX=3702 GN=At4g01210 PE=2 SV=1	2	1	11	1	1031	119.3	8.46	26.2
F4JSL7	Uncharacterized protein OS=Arabidopsis thaliana OX=3702 GN=TRM23 PE=4 SV=1	5	1	15	1	459	52	9.91	25.75
F4J1G1	Rop guanine nucleotide exchange factor 13 OS=Arabidopsis thaliana OX=3702 GN=ROPGEF13 PE=1 SV=1	9	2	18	2	576	65.9	5.73	24.87
Q9LU46	DEAD-box ATP-dependent RNA helicase 35 OS=Arabidopsis thaliana OX=3702 GN=RH35 PE=2 SV=1	8	3	12	3	591	65.8	6.68	24.82
Q9LNP9	Protein phosphatase 2C 7 OS=Arabidopsis thaliana OX=3702 GN=HAB2 PE=1 SV=2	4	1	10	1	511	56	4.86	24.46
Q94A73	BTB/POZ domain-containing protein At5g66560 OS=Arabidopsis thaliana OX=3702 GN=At5g66560 PE=2 SV=2	4	1	9	1	668	74.5	5.57	23.66
Q9SK50	Protein TIC 55, chloroplastic OS=Arabidopsis thaliana OX=3702 GN=TIC55 PE=1 SV=1	4	1	7	1	539	60.6	8.69	23.65
Q9FK05	Probable pectinesterase/pectinesterase inhibitor 61 OS=Arabidopsis thaliana OX=3702 GN=PME61 PE=2 SV=1	4	1	12	1	587	64.2	7.64	23.17
O23391	Cytochrome P450 like protein OS=Arabidopsis thaliana OX=3702 GN=dl3720w PE=2 SV=2	4	1	7	1	509	58.4	7.37	22.83
F4INA9	ATP-dependent DNA helicase homolog RECG, chloroplastic OS=Arabidopsis thaliana OX=3702 GN=RECG PE=3 SV=1	8	3	12	3	973	108.3	7.39	22.68
Q8H0Z0	Protein kinase superfamily protein OS=Arabidopsis thaliana OX=3702 GN=At2g32850 PE=2 SV=1	9	4	11	4	670	74.5	8.05	22.59
F4JMF4	Protein kinase superfamily protein OS=Arabidopsis thaliana OX=3702 GN=At4g10730 PE=1 SV=1	4	1	12	1	711	78.4	8.02	22.56
Q9LVI1	Uncharacterized protein At3g17890 OS=Arabidopsis thaliana OX=3702 GN=At3g17890 PE=2 SV=1	16	1	18	1	153	17.3	8.29	22.09
Q9FHN6	Monocopper oxidase-like protein SKS2 OS=Arabidopsis thaliana OX=3702 GN=SKS2 PE=2 SV=1	4	1	7	1	592	66.4	6.32	22.03
F4HZB2	Protein SPIRRIG OS=Arabidopsis thaliana OX=3702 GN=SPI PE=1 SV=1	1	3	16	3	3601	400.6	6.13	21.94
Q9LDY9	Protein Iojap, chloroplastic OS=Arabidopsis thaliana OX=3702 GN=IJ PE=2 SV=1	4	1	18	1	238	26.4	5.54	21.82
Q84RQ9	Probable E3 ubiquitin-protein ligase ARI12 OS=Arabidopsis thaliana OX=3702 GN=ARI12 PE=2 SV=2	4	1	9	1	496	56.5	5.45	21.53
Q9SJK3	Protein argonaute 5 OS=Arabidopsis thaliana OX=3702 GN=AGO5 PE=1 SV=2	4	3	10	3	997	111	9.47	21.4
Q9FIE3	Protein VERNALIZATION INSENSITIVE 3 OS=Arabidopsis thaliana OX=3702 GN=VIN3 PE=1 SV=2	4	1	15	1	620	69.3	6.16	21.39
A0A1P8BEX4	NAD(P)-binding Rossmann-fold superfamily protein OS=Arabidopsis thaliana OX=3702 GN=At5g15940 PE=4 SV=1	9	2	10	2	365	40.5	8.09	21.26
Q9C9S1	At1g78110 OS=Arabidopsis thaliana OX=3702 GN=At1g78110 PE=1 SV=1	6	1	6	1	342	39	5.45	21.24
Q9FGW9	Transcription factor GTE10 OS=Arabidopsis thaliana OX=3702 GN=GTE10 PE=1 SV=2	2	1	15	1	1061	118.9	4.79	21.23
C0LGD7	Probable LRR receptor-like serine/threonine-protein kinase At1g06840 OS=Arabidopsis thaliana OX=3702 GN=At1g06840 PE=1 SV=2	2	1	8	1	953	105.6	6.86	21.18
F4ISN0	Zinc finger FYVE domain protein OS=Arabidopsis thaliana OX=3702 GN=At2g25730 PE=4 SV=1	2	2	10	2	2487	277.1	5.82	21.06
O23140	AP-2 complex subunit mu OS=Arabidopsis thaliana OX=3702 GN=AP2M PE=1 SV=1	5	1	7	1	438	49.3	9.17	20.8
F4J1A6	POLAR LOCALIZATION DURING ASYMMETRIC DIVISION AND protein OS=Arabidopsis thaliana OX=3702 GN=At3g09730 PE=4 SV=1	7	1	4	1	405	44.4	5.68	20.43
Q9FZ45	Uncharacterized membrane protein At1g16860 OS=Arabidopsis thaliana OX=3702 GN=At1g16860 PE=1 SV=1	9	2	11	1	474	50.6	9.61	20.42
Q9C8G9	ABC transporter C family member 1 OS=Arabidopsis thaliana OX=3702 GN=ABCC1 PE=1 SV=1	1	1	10	1	1622	181.8	6.2	20.38
Q9FK07	CLP protease regulatory subunit CLPX1, mitochondrial OS=Arabidopsis thaliana OX=3702 GN=CLPX1 PE=2 SV=1	9	2	8	2	579	61.9	7.78	20.35
Q8RWU5	F-box/LRR-repeat protein 3 OS=Arabidopsis thaliana OX=3702 GN=FBL3 PE=2 SV=1	11	3	10	3	665	72.2	8.22	20.24
Q8H2D5	DNA polymerase eta OS=Arabidopsis thaliana OX=3702 GN=POLH PE=1 SV=1	6	2	14	2	672	73.9	6.57	19.97
F4K741	Uncharacterized protein OS=Arabidopsis thaliana OX=3702 GN=At5g28410 PE=4 SV=1	20	1	22	1	106	11.7	9.83	19.8
Q84WV4	Protein transport protein SEC23 OS=Arabidopsis thaliana OX=3702 GN=At4g01810 PE=2 SV=1	5	3	10	3	880	95.9	6.83	19.74
Q9SJK9	Pentatricopeptide repeat-containing protein At2g36980, mitochondrial OS=Arabidopsis thaliana OX=3702 GN=PCMP-E73 PE=2 SV=1	4	1	5	1	625	69.1	5.78	19.73
P42731	Polyadenylate-binding protein 2 OS=Arabidopsis thaliana OX=3702 GN=PAB2 PE=1 SV=1	7	1	5	1	629	68.6	8.21	19.69
Q8L7U5	Serine/threonine-protein phosphatase BSL1 OS=Arabidopsis thaliana OX=3702 GN=BSL1 PE=1 SV=2	5	2	8	2	881	96.1	6.35	19.57
Q9MAR2	At1g43860 OS=Arabidopsis thaliana OX=3702 GN=At1g43860 PE=2 SV=1	6	1	20	1	370	42.2	7.34	19.33
Q94AL3	NAD(P)-binding Rossmann-fold superfamily protein OS=Arabidopsis thaliana OX=3702 GN=SDRd PE=2 SV=1	8	2	10	2	280	30.2	8.24	19.29
F4JR96	Uncharacterized protein OS=Arabidopsis thaliana OX=3702 GN=AP22.58 PE=4 SV=1	6	2	10	2	610	68.9	9.38	19.22
A0A1I9LTP1	Regulator of chromosome condensation (RCC1) family with FYVE zinc finger domain-containing protein OS=Arabidopsis thaliana OX=3702 GN=At3g23270 PE=4 SV=1	8	2	4	2	1054	115.2	8.44	19.12
O64781	G-type lectin S-receptor-like serine/threonine-protein kinase At1g61390 OS=Arabidopsis thaliana OX=3702 GN=At1g61390 PE=3 SV=1	3	1	11	1	831	93	8.25	19.08
P0CB16	Putative disease resistance protein At4g19050 OS=Arabidopsis thaliana OX=3702 GN=At4g19050 PE=3 SV=2	4	2	11	2	1201	136.7	5.71	19.07
F4IPZ3	Leucine-rich repeat protein kinase family protein OS=Arabidopsis thaliana OX=3702 GN=At2g37050 PE=1 SV=1	2	1	5	1	933	103.4	6.6	19.06
Q0WTS1	Copper ion binding protein OS=Arabidopsis thaliana OX=3702 GN=At4g32610 PE=2 SV=1	7	2	14	2	315	34.8	5.36	19.04
Q0WQ07	Cytochrome P450 705A1 OS=Arabidopsis thaliana OX=3702 GN=CYP705A1 PE=2 SV=1	4	1	7	1	513	58.5	6.9	19.03
Q9FF15	Formin-like protein 16 OS=Arabidopsis thaliana OX=3702 GN=FH16 PE=3 SV=2	12	3	9	3	722	79.2	9.06	19.01
B0F9L4	Golgin candidate 6 OS=Arabidopsis thaliana OX=3702 GN=GC6 PE=1 SV=2	2	1	11	1	914	101.8	4.94	18.94
Q8L471	FCS-Like Zinc finger 8 OS=Arabidopsis thaliana OX=3702 GN=FLZ8 PE=1 SV=1	15	2	7	2	267	29.6	6.13	18.69
Q9LMM2	Probable ferric reduction oxidase 1 OS=Arabidopsis thaliana OX=3702 GN=FRO1 PE=2 SV=1	3	2	15	2	704	79.5	9.52	18.66
Q8L8M9	IQ-domain 33 OS=Arabidopsis thaliana OX=3702 GN=iqd33 PE=2 SV=1	10	1	15	1	442	49.5	8.34	18.57
Q494P4	At2g40070 OS=Arabidopsis thaliana OX=3702 GN=Basic Proline-rich Protein 1 PE=1 SV=1	9	3	8	3	607	64.1	11.31	18.56
F4K0H9	Basic leucine-zipper 70 OS=Arabidopsis thaliana OX=3702 GN=bZIP70 PE=4 SV=1	15	1	5	1	206	23.9	6.92	18.5
Q94FN2	Protein MOR1 OS=Arabidopsis thaliana OX=3702 GN=MOR1 PE=1 SV=1	4	3	13	3	1978	217.4	7.56	18.45
B3H4F1	Protein SPIRAL1-like 1 OS=Arabidopsis thaliana OX=3702 GN=SP1L1 PE=2 SV=1	41	1	6	1	113	11.3	9.19	18.43
Q9FL56	Cytochrome P450 OS=Arabidopsis thaliana OX=3702 GN=CYP93D1 PE=3 SV=1	4	1	7	1	507	57.4	6.4	18.2
P62598	Two-component response regulator ARR12 OS=Arabidopsis thaliana OX=3702 GN=ARR12 PE=2 SV=2	8	2	5	2	596	65.6	6.64	18
F4JYC8	DDT domain-containing protein PTM OS=Arabidopsis thaliana OX=3702 GN=PTM PE=1 SV=1	3	4	10	4	1706	189.1	7.66	17.92
Q9LZ08	Protein MODIFIER OF SNC1 11 OS=Arabidopsis thaliana OX=3702 GN=MOS11 PE=1 SV=1	12	1	6	1	214	22.8	6.96	17.75
Q7DNC3	Mitochondrial phosphate carrier protein 1, mitochondrial OS=Arabidopsis thaliana OX=3702 GN=MPT1 PE=2 SV=1	7	1	13	1	309	34.3	9.57	17.67
F4JHT3	BEACH domain-containing protein A2 OS=Arabidopsis thaliana OX=3702 GN=BCHA2 PE=4 SV=1	1	2	10	2	3527	393.1	6.38	17.62
Q9FJS3	Glycine-rich protein family OS=Arabidopsis thaliana OX=3702 GN=MJE4.15 PE=4 SV=1	9	1	7	1	343	31.6	7.77	17.3
Q8LA96	Putative RRM-containing protein OS=Arabidopsis thaliana OX=3702 GN=At4g17720 PE=1 SV=1	7	1	11	1	313	33.5	6.1	17.2
A0A1P8AT95	p-loop containing nucleoside triphosphate hydrolases superfamily protein OS=Arabidopsis thaliana OX=3702 GN=At1g16800 PE=4 SV=1	3	3	7	3	2226	251.2	8.51	17.16
Q39140	Transcription factor TGA6 OS=Arabidopsis thaliana OX=3702 GN=TGA6 PE=1 SV=2	6	1	7	1	330	36.8	8.63	17.12
Q8VY23	C3H4 type zinc finger protein OS=Arabidopsis thaliana OX=3702 GN=At4g32600 PE=2 SV=1	5	1	7	1	453	49.9	7.71	17.04
F4JVA6	Phosphatidylinositol/phosphatidylcholine transfer protein SFH6 OS=Arabidopsis thaliana OX=3702 GN=SFH6 PE=2 SV=1	7	2	6	2	614	69.6	8.5	17.02
Q9SHF3	Protein argonaute 2 OS=Arabidopsis thaliana OX=3702 GN=AGO2 PE=1 SV=1	6	2	9	2	1014	113.4	9.47	16.98
Q9M3G7	Serine/threonine-protein kinase ATM OS=Arabidopsis thaliana OX=3702 GN=ATM PE=1 SV=1	2	4	8	4	3856	434.8	7.34	16.9
Q9C6J3	Putative F-box protein At1g50870 OS=Arabidopsis thaliana OX=3702 GN=At1g50870 PE=4 SV=1	5	1	11	1	396	46.4	9.45	16.89
Q8GXQ3	Wall-associated receptor kinase-like 6 OS=Arabidopsis thaliana OX=3702 GN=WAKL6 PE=2 SV=2	13	3	9	3	642	70.8	8.19	16.81
Q93Z53	Plastidial pyruvate kinase 3, chloroplastic OS=Arabidopsis thaliana OX=3702 GN=PKP3 PE=1 SV=1	7	3	8	3	571	62.6	7.81	16.81
P54873	Hydroxymethylglutaryl-CoA synthase OS=Arabidopsis thaliana OX=3702 GN=HMGS PE=1 SV=2	5	2	8	2	461	51.1	6.4	16.74
O82380	Pentatricopeptide repeat-containing protein At2g29760, chloroplastic OS=Arabidopsis thaliana OX=3702 GN=PCMP-H33 PE=2 SV=1	3	1	10	1	738	82.7	6.83	16.72
Q8VYC4	NOL1/NOP2/sun family protein / antitermination NusB domain-containing protein OS=Arabidopsis thaliana OX=3702 GN=At3g13180 PE=2 SV=1	4	1	7	1	523	58.3	9	16.63
Q9LYZ9	Pentatricopeptide repeat-containing protein At5g02860 OS=Arabidopsis thaliana OX=3702 GN=At5g02860 PE=2 SV=1	3	2	6	2	819	92	7.71	16.62
Q9FJX2	60S ribosomal protein L26-2 OS=Arabidopsis thaliana OX=3702 GN=RPL26B PE=2 SV=1	20	3	8	3	146	16.8	11.12	16.52
Q9LXJ3	Uncharacterized protein At3g52710 OS=Arabidopsis thaliana OX=3702 GN=F3C22_110 PE=1 SV=1	9	1	11	1	289	31.7	10.81	16.34
F4I5Q6	Myosin-7 OS=Arabidopsis thaliana OX=3702 GN=XI-A PE=3 SV=1	3	2	8	2	1730	196	5.57	16.31
F4JP43	G2484-1 protein OS=Arabidopsis thaliana OX=3702 GN=G2484-1 PE=4 SV=1	3	2	5	2	2037	217.9	5.29	16.28
Q9LVD7	AT5g57210/MJB24_2 OS=Arabidopsis thaliana OX=3702 GN=MJB24.2 PE=2 SV=1	1	1	7	1	737	82.8	5.21	16.25
Q9SGN8	F3M18.16 OS=Arabidopsis thaliana OX=3702 GN=At1g28400 PE=2 SV=1	12	1	5	1	335	39.6	4.86	16.23
Q9LVQ5	Pentatricopeptide repeat-containing protein At5g55840 OS=Arabidopsis thaliana OX=3702 GN=At5g55840 PE=3 SV=2	6	3	11	3	1096	122.4	8.54	16.17
Q9ZPE7	Protein EXORDIUM OS=Arabidopsis thaliana OX=3702 GN=EXO PE=2 SV=1	8	1	12	1	314	33.6	9.32	16.01
F4KE59	RING/FYVE/PHD zinc finger superfamily protein OS=Arabidopsis thaliana OX=3702 GN=MTG13.4 PE=4 SV=1	6	4	6	4	1311	142.2	6.71	15.96
Q9LJB5	MATH domain and coiled-coil domain-containing protein At3g29580 OS=Arabidopsis thaliana OX=3702 GN=At3g29580 PE=4 SV=1	7	1	5	1	306	35	5.83	15.91
O22909	At2g47350 OS=Arabidopsis thaliana OX=3702 GN=At2g47350 PE=2 SV=1	5	1	9	1	486	53.9	8.92	15.86
Q9SJ40	Vacuolar protein-sorting-associated protein 11 homolog OS=Arabidopsis thaliana OX=3702 GN=VPS11 PE=1 SV=1	3	1	5	1	932	105.6	5.5	15.83
Q8L775	At5g24870 OS=Arabidopsis thaliana OX=3702 GN=At5g24870 PE=2 SV=1	7	2	7	2	520	56.8	9.28	15.82
Q84J48	Nuclease OS=Arabidopsis thaliana OX=3702 GN=At4g29780 PE=2 SV=1	1	1	8	1	540	60.1	7.34	15.78
Q2V3P0	At3g55677 OS=Arabidopsis thaliana OX=3702 GN=At3g55677 PE=2 SV=1	6	1	9	1	165	19.6	7.18	15.62
A0A1P8AVE4	Grap2/cyclin-D-interacting protein OS=Arabidopsis thaliana OX=3702 GN=At1g22980 PE=4 SV=1	16	3	10	3	362	40	7.87	15.49
P42801	Inositol-3-phosphate synthase isozyme 1 OS=Arabidopsis thaliana OX=3702 GN=IPS1 PE=1 SV=3	8	1	4	1	511	56.5	5.57	15.41
Q9LRM0	Putative cysteine-rich repeat secretory protein 19 OS=Arabidopsis thaliana OX=3702 GN=CRRSP19 PE=3 SV=1	10	2	7	2	278	31.7	8.85	15.4
Q9LYF4	AT5g11760/T22P22_150 OS=Arabidopsis thaliana OX=3702 GN=At5g11760 PE=2 SV=1	10	1	7	1	181	20.8	10.4	15.39
Q3EDK2	Glycine-rich protein OS=Arabidopsis thaliana OX=3702 GN=At1g02710 PE=2 SV=1	30	1	3	1	96	8.1	4.88	15.33
Q9FH76	Abscisic acid 8'-hydroxylase 3 OS=Arabidopsis thaliana OX=3702 GN=CYP707A3 PE=1 SV=1	5	1	10	1	463	52.3	8.9	15.28
Q9SY05	At4g02800 OS=Arabidopsis thaliana OX=3702 GN=At4g02800 PE=2 SV=1	7	1	10	1	333	38	5.22	15.17
Q6ID26	At5g24155 OS=Arabidopsis thaliana OX=3702 GN=At5g24155 PE=2 SV=1	22	1	5	1	121	13.2	8.73	15.12
O22137	Pentatricopeptide repeat-containing protein At2g45350, chloroplastic OS=Arabidopsis thaliana OX=3702 GN=CRR4 PE=1 SV=2	4	1	13	1	613	69.1	7.21	15.07
Q9C5I1	UDP-sugar pyrophosphorylase OS=Arabidopsis thaliana OX=3702 GN=USP PE=1 SV=1	8	2	5	2	614	67.8	6.49	15.07
C0LGD6	Probable LRR receptor-like serine/threonine-protein kinase At1g05700 OS=Arabidopsis thaliana OX=3702 GN=At1g05700 PE=1 SV=1	2	1	6	1	852	94.9	6.92	15.06
Q9LXF4	Pentatricopeptide repeat-containing protein At5g15280, mitochondrial OS=Arabidopsis thaliana OX=3702 GN=At5g15280 PE=1 SV=1	2	1	5	1	1227	139.5	7.59	15.03
Q9ZUW3	Pentatricopeptide repeat-containing protein At2g27610 OS=Arabidopsis thaliana OX=3702 GN=PCMP-H60 PE=2 SV=1	3	1	4	1	868	97.1	8.53	14.98
Q9LLC1	Biotin carboxyl carrier protein of acetyl-CoA carboxylase 2, chloroplastic OS=Arabidopsis thaliana OX=3702 GN=BCCP2 PE=1 SV=1	14	2	6	2	255	27.3	7.8	14.97
Q9C8Z4	Uncharacterized protein At3g06530 OS=Arabidopsis thaliana OX=3702 GN=At3g06530 PE=1 SV=3	3	2	10	2	2197	246.2	7.03	14.95
F4K1E8	DnaJ heat shock amino-terminal domain protein (DUF3444) OS=Arabidopsis thaliana OX=3702 GN=At5g35753 PE=4 SV=2	5	1	10	1	429	48.6	7.71	14.84
Q38827	Auxin-responsive protein IAA9 OS=Arabidopsis thaliana OX=3702 GN=IAA9 PE=1 SV=1	7	1	9	1	338	36.4	6.33	14.82
A0A1P8B4A5	Protein kinase superfamily protein OS=Arabidopsis thaliana OX=3702 GN=At4g24100 PE=1 SV=1	3	1	9	1	725	80.6	7.68	14.8
Q84WS8	U11/U12 small nuclear ribonucleoprotein 25 kDa protein OS=Arabidopsis thaliana OX=3702 GN=SNRNP25 PE=2 SV=1	15	1	8	1	165	18.7	9.74	14.75
A0A1I9LT97	DNA repair (Rad51) family protein OS=Arabidopsis thaliana OX=3702 GN=DMC1 PE=3 SV=1	7	1	6	1	333	36.4	5.94	14.74
Q9FWW5	WEB family protein At1g12150 OS=Arabidopsis thaliana OX=3702 GN=At1g12150 PE=2 SV=1	4	1	7	1	548	62.6	5.43	14.69
Q9LZW2	Transcription repressor OFP1 OS=Arabidopsis thaliana OX=3702 GN=OFP1 PE=1 SV=1	3	1	7	1	270	30	10.35	14.64
F4JV59	Calcineurin-binding protein 1 OS=Arabidopsis thaliana OX=3702 GN=CABIN1 PE=1 SV=1	5	4	7	4	1863	210.6	6.04	14.6
Q94EI9	Probable sugar phosphate/phosphate translocator At3g14410 OS=Arabidopsis thaliana OX=3702 GN=At3g14410 PE=2 SV=1	7	1	8	1	340	37.5	8.79	14.51
F4JYK6	RNA-binding (RRM/RBD/RNP motifs) family protein OS=Arabidopsis thaliana OX=3702 GN=MNJ7.21 PE=4 SV=1	15	2	8	2	453	48.6	7.91	14.47
F4JBM4	RHOMBOID-like protein 4 OS=Arabidopsis thaliana OX=3702 GN=RBL4 PE=2 SV=1	7	2	10	2	394	43.5	8.9	14.4
Q9M2Z1	Leucine-rich repeat receptor-like serine/threonine-protein kinase BAM2 OS=Arabidopsis thaliana OX=3702 GN=BAM2 PE=1 SV=1	4	2	6	2	1002	109.2	6.39	14.32
Q9LYU4	4-substituted benzoates-glutamate ligase GH3.12 OS=Arabidopsis thaliana OX=3702 GN=GH3.12 PE=1 SV=1	3	1	12	1	575	65.1	5.02	14.29
Q9SL43	Peptide methionine sulfoxide reductase A5 OS=Arabidopsis thaliana OX=3702 GN=MSRA5 PE=2 SV=1	3	1	7	1	254	28.9	8.16	14.22
P45724	Phenylalanine ammonia-lyase 2 OS=Arabidopsis thaliana OX=3702 GN=PAL2 PE=1 SV=2	8	3	6	3	717	77.8	6.46	14.12
Q9SGQ6	Pentatricopeptide repeat-containing protein At1g76280 OS=Arabidopsis thaliana OX=3702 GN=At1g76280 PE=2 SV=2	4	2	6	2	773	87.7	7.14	14.07
Q3E7D0	Nucleobase-ascorbate transporter 12 OS=Arabidopsis thaliana OX=3702 GN=NAT12 PE=1 SV=3	3	1	4	1	709	76.6	9.42	14.02
Q9FVV9	Probable non-intrinsic ABC protein 5 OS=Arabidopsis thaliana OX=3702 GN=NAP5 PE=2 SV=1	6	1	5	1	324	35.8	5.54	13.99
Q84WU0	O-fucosyltransferase 5 OS=Arabidopsis thaliana OX=3702 GN=OFUT5 PE=2 SV=1	4	1	5	1	564	63.6	7.58	13.9
Q9FWQ5	Histone acetyltransferase HAC12 OS=Arabidopsis thaliana OX=3702 GN=HAC12 PE=3 SV=2	3	1	9	1	1706	190.2	8.4	13.8
A0A1P8BF26	RNA-binding (RRM/RBD/RNP motifs) family protein OS=Arabidopsis thaliana OX=3702 GN=MTE17.27 PE=4 SV=1	14	2	3	2	507	55.7	7.11	13.79
F4KDN0	KH domain-containing protein HEN4 OS=Arabidopsis thaliana OX=3702 GN=HEN4 PE=1 SV=1	6	2	7	2	857	93.6	7.43	13.77
Q9FIP9	Transcription factor MYC3 OS=Arabidopsis thaliana OX=3702 GN=MYC3 PE=1 SV=1	4	1	6	1	592	65	5.33	13.76
Q8VYG2	Galacturonokinase OS=Arabidopsis thaliana OX=3702 GN=GALAK PE=1 SV=1	17	3	6	3	424	45.7	5.73	13.71
Q8GXT2	Beta-glucosidase 29 OS=Arabidopsis thaliana OX=3702 GN=BGLU29 PE=2 SV=2	4	1	5	1	590	68.2	6.15	13.68
Q9FVX1	Glutaredoxin-C3 OS=Arabidopsis thaliana OX=3702 GN=GRXC3 PE=2 SV=1	18	1	6	1	130	14.2	6.07	13.58
O81644	Villin-2 OS=Arabidopsis thaliana OX=3702 GN=VLN2 PE=1 SV=2	6	2	3	2	976	107.8	5.29	13.51
F4ISL7	Embryo defective 2410 OS=Arabidopsis thaliana OX=3702 GN=emb2410 PE=4 SV=1	2	1	4	1	2166	240.2	7.58	13.42
Q9LZF1	Heavy metal-associated isoprenylated plant protein 6 OS=Arabidopsis thaliana OX=3702 GN=HIPP06 PE=1 SV=1	5	1	5	1	392	42.2	8.73	13.41
Q9SVH7	RNA-binding reverse transcriptase, putative (DUF1204) OS=Arabidopsis thaliana OX=3702 GN=At4g20700 PE=4 SV=1	12	3	9	3	529	59.4	6.61	13.41
F4J7T3	Chromatin modification-related protein EAF1 A OS=Arabidopsis thaliana OX=3702 GN=EAF1A PE=1 SV=1	3	2	7	2	1957	211.5	7.72	13.33
Q9SW97	Glutamate receptor 3.5 OS=Arabidopsis thaliana OX=3702 GN=GLR3.5 PE=2 SV=2	2	1	4	1	953	106.7	7.49	13.3
Q9T035	Putative F-box/kelch-repeat protein At4g39290 OS=Arabidopsis thaliana OX=3702 GN=At4g39290 PE=4 SV=1	6	1	5	1	365	42.1	8.51	13.29
F4I7Y2	Vacuolar protein sorting-associated protein 53 B OS=Arabidopsis thaliana OX=3702 GN=At1g50970 PE=2 SV=1	2	1	6	1	569	64.1	6.18	13.2
Q9FLH0	Protein CROWDED NUCLEI 4 OS=Arabidopsis thaliana OX=3702 GN=CRWN4 PE=1 SV=2	3	2	6	2	1010	117	5.17	13.19
Q9LEY4	Protein HUA2-LIKE 1 OS=Arabidopsis thaliana OX=3702 GN=HULK1 PE=2 SV=1	2	2	6	2	1445	156.5	8.7	13.17
O22145	Probable tRNA N6-adenosine threonylcarbamoyltransferase, mitochondrial OS=Arabidopsis thaliana OX=3702 GN=GCP1 PE=2 SV=2	5	1	3	1	480	53	8.32	13.1
Q9FLT0	Ribonuclease TUDOR 2 OS=Arabidopsis thaliana OX=3702 GN=TSN2 PE=1 SV=1	2	1	4	1	985	107.7	6.55	13.1
Q9FGF3	At5g64430 OS=Arabidopsis thaliana OX=3702 GN=At5g64430 PE=1 SV=1	4	1	10	1	513	56.4	5.94	13.08
Q9LFA2	Serine/threonine-protein kinase KIPK1 OS=Arabidopsis thaliana OX=3702 GN=KIPK1 PE=1 SV=1	10	4	6	4	934	102.6	7.49	13.05
P18616	DNA-directed RNA polymerase II subunit 1 OS=Arabidopsis thaliana OX=3702 GN=NRPB1 PE=1 SV=3	2	2	4	2	1839	204.5	6.04	13.04
O49328	Receptor like protein 26 OS=Arabidopsis thaliana OX=3702 GN=RLP26 PE=2 SV=1	2	2	8	2	800	89.1	5.76	12.97
F4KED5	Ubiquitin system component Cue protein OS=Arabidopsis thaliana OX=3702 GN=At5g32440 PE=4 SV=1	9	1	5	1	265	29.8	5.54	12.91
C0LGL4	Probable LRR receptor-like serine/threonine-protein kinase At2g28960 OS=Arabidopsis thaliana OX=3702 GN=At2g28960 PE=1 SV=1	2	1	5	1	880	98.9	6.37	12.88
Q9SSP7	F6D8.35 protein OS=Arabidopsis thaliana OX=3702 GN=At1g52430 PE=4 SV=1	5	3	5	3	1136	129.7	5.96	12.76
Q7X659	Vacuolar protein sorting-associated protein 35A OS=Arabidopsis thaliana OX=3702 GN=VPS35A PE=1 SV=1	3	1	5	1	787	89.4	5.24	12.74
Q9LM90	B3 domain-containing protein At1g20600 OS=Arabidopsis thaliana OX=3702 GN=At1g20600 PE=2 SV=1	8	1	6	1	237	27.3	4.74	12.72
Q9C950	Protein RTF1 homolog OS=Arabidopsis thaliana OX=3702 GN=VIP5 PE=1 SV=1	5	2	5	2	643	71.3	9.06	12.68
P29976	Phospho-2-dehydro-3-deoxyheptonate aldolase 1, chloroplastic OS=Arabidopsis thaliana OX=3702 GN=DHS1 PE=2 SV=2	8	2	5	2	525	57.9	8.06	12.65
F4IUX9	Ypt/Rab-GAP domain of gyp1p superfamily protein OS=Arabidopsis thaliana OX=3702 GN=At2g39280 PE=4 SV=1	3	2	4	1	772	87.1	5.14	12.61
Q9LIK9	ATP sulfurylase 1, chloroplastic OS=Arabidopsis thaliana OX=3702 GN=APS1 PE=1 SV=1	5	1	4	1	463	51.4	6.81	12.58
Q9ZUI0	Putative leucine-rich repeat receptor-like serine/threonine-protein kinase At2g24130 OS=Arabidopsis thaliana OX=3702 GN=At2g24130 PE=3 SV=1	9	3	6	3	980	107.7	6.58	12.52
Q9LTJ0	Transcription regulator-like OS=Arabidopsis thaliana OX=3702 GN=At5g59390 PE=4 SV=1	4	1	7	1	561	65.9	6.47	12.5
Q9LDN6	MAP kinase OS=Arabidopsis thaliana OX=3702 GN=map4kalpha2 PE=1 SV=1	3	1	4	1	690	76.3	6.4	12.47
Q9SAD4	Ethylene-responsive transcription factor ESR1 OS=Arabidopsis thaliana OX=3702 GN=ESR1 PE=1 SV=1	6	1	3	1	328	36.3	8.87	12.47
Q93Y39	DEAD-box ATP-dependent RNA helicase 13 OS=Arabidopsis thaliana OX=3702 GN=RH13 PE=2 SV=3	3	1	6	1	826	93.9	8.4	12.35
Q9M241	Zinc knuckle (CCHC-type) family protein OS=Arabidopsis thaliana OX=3702 GN=T18D12_60 PE=4 SV=1	8	1	4	1	260	29.5	5.3	12.35
F4I0P8	Vacuolar protein sorting-associated protein 35B OS=Arabidopsis thaliana OX=3702 GN=VPS35B PE=1 SV=1	3	1	7	1	790	89.4	5.43	12.3
Q8GWW8	Chaperone protein dnaJ GFA2, mitochondrial OS=Arabidopsis thaliana OX=3702 GN=GFA2 PE=2 SV=1	16	3	4	3	456	49.4	8.9	12.24
A0A1P8BEK3	Serine/Threonine-kinase, putative (DUF1296) OS=Arabidopsis thaliana OX=3702 GN=MPL12.18 PE=4 SV=1	6	1	5	1	662	73.8	5.63	12.22
Q6SJR1	Transcription initiation factor TFIID subunit 4 OS=Arabidopsis thaliana OX=3702 GN=TAF4 PE=1 SV=1	5	2	8	2	720	80.6	9.31	12.22
F4I9R1	Basic-leucine zipper (BZIP) transcription factor family protein OS=Arabidopsis thaliana OX=3702 GN=At1g58110 PE=1 SV=1	9	3	6	3	374	42.1	9.32	12.21
C0LGK4	Probable LRR receptor-like serine/threonine-protein kinase At2g16250 OS=Arabidopsis thaliana OX=3702 GN=At2g16250 PE=1 SV=1	5	1	3	1	915	99.6	7.99	12.15
Q8LDS3	Reticulon-like protein B18 OS=Arabidopsis thaliana OX=3702 GN=RTNLB18 PE=2 SV=2	5	1	7	1	457	51.4	9.77	12.15
B5X0N4	Alpha/beta-Hydrolases superfamily protein OS=Arabidopsis thaliana OX=3702 GN=At4g33180 PE=2 SV=1	13	1	8	1	307	34.8	8.21	12.13
F4HPN2	Probable serine/threonine protein kinase IRE4 OS=Arabidopsis thaliana OX=3702 GN=IRE4 PE=2 SV=1	5	2	5	2	1042	117.9	6.29	12.08
A8MR03	Coiled-coil protein (DUF572) OS=Arabidopsis thaliana OX=3702 GN=At1g17130 PE=1 SV=1	7	1	5	1	338	38.5	5.81	12.01
A1A6K6	Nuclear speckle RNA-binding protein A OS=Arabidopsis thaliana OX=3702 GN=NSRA PE=2 SV=1	11	1	5	1	233	25.4	8.62	12.01
Q9M3D6	ABC transporter G family member 19 OS=Arabidopsis thaliana OX=3702 GN=ABCG19 PE=1 SV=1	3	1	9	1	725	80.6	8.35	11.99
Q9FNM2	Jacalin-related lectin 45 OS=Arabidopsis thaliana OX=3702 GN=JAL45 PE=3 SV=1	6	1	5	1	396	44.1	8.65	11.96
Q9FMM3	GYF domain-containing protein OS=Arabidopsis thaliana OX=3702 GN=EXA1 PE=1 SV=1	4	3	5	3	1714	187.5	6.74	11.95
Q9LP92	C-jun-amino-terminal kinase-interacting protein OS=Arabidopsis thaliana OX=3702 GN=At1g36990 PE=2 SV=1	4	1	5	1	581	61.7	8.54	11.95
F4I287	Regulator of chromosome condensation (RCC1) family with FYVE zinc finger domain-containing protein OS=Arabidopsis thaliana OX=3702 GN=At1g69710 PE=4 SV=1	7	2	4	2	1041	114.1	8.48	11.94
Q94EW8	AT5g26741 OS=Arabidopsis thaliana OX=3702 GN=At5g26731 PE=2 SV=1	8	1	6	1	99	12.1	10.98	11.85
Q9LVA9	Gb|AAC32909.1 OS=Arabidopsis thaliana OX=3702 GN=GCD1 PE=4 SV=1	11	2	4	2	420	48.3	9.14	11.85
Q9SK02	DNA repair protein RAD51 homolog 2 OS=Arabidopsis thaliana OX=3702 GN=RAD51B PE=2 SV=2	6	1	6	1	370	40.4	7.9	11.85
Q27IK6	Kinesin-like protein KIN-12D OS=Arabidopsis thaliana OX=3702 GN=KIN12D PE=2 SV=1	2	3	5	3	2771	314.9	5.21	11.81
Q9M9Y8	Prolycopene isomerase, chloroplastic OS=Arabidopsis thaliana OX=3702 GN=CRTISO PE=1 SV=2	3	1	7	1	595	65.4	8.12	11.78
O64752	Lysine-specific demethylase JMJ15 OS=Arabidopsis thaliana OX=3702 GN=JMJ15 PE=2 SV=1	4	2	7	2	806	91.7	6.51	11.75
Q9SY69	Pentatricopeptide repeat-containing protein At1g10270 OS=Arabidopsis thaliana OX=3702 GN=GRP23 PE=1 SV=1	10	3	4	3	913	102	7.62	11.72
Q9FGK0	NADH dehydrogenase [ubiquinone] 1 beta subcomplex subunit 8, mitochondrial OS=Arabidopsis thaliana OX=3702 GN=At5g47570 PE=2 SV=1	9	1	6	1	125	13.2	8.16	11.7
Q9LNV9	Receptor-like protein 1 OS=Arabidopsis thaliana OX=3702 GN=RLP1 PE=2 SV=2	2	1	4	1	1077	121.4	6.67	11.67
Q9LUK3	Protein kinase OS=Arabidopsis thaliana OX=3702 GN=MUD12.10 PE=1 SV=1	5	1	4	1	499	55.5	8.25	11.64
F4J2M6	Kinesin-like protein KIN-14L OS=Arabidopsis thaliana OX=3702 GN=KIN14L PE=3 SV=2	8	3	4	3	955	106.9	8.98	11.64
Q9LY31	AT3G60340 protein OS=Arabidopsis thaliana OX=3702 GN=F27H5_130 PE=2 SV=1	7	2	7	2	338	37.1	5.34	11.62
Q9LE42	Histone acetyltransferase HAC5 OS=Arabidopsis thaliana OX=3702 GN=HAC5 PE=2 SV=1	3	2	3	2	1670	188.1	8.47	11.58
F4ITB8	18S pre-ribosomal assembly protein gar2-like protein OS=Arabidopsis thaliana OX=3702 GN=At2g03810 PE=1 SV=1	5	1	8	1	439	49	4.63	11.57
Q8W3K3	Putative disease resistance protein At1g58400 OS=Arabidopsis thaliana OX=3702 GN=At1g58400 PE=3 SV=1	3	1	4	1	910	105.6	7.28	11.54
Q9CAD2	Uncharacterized protein F24D7.14 OS=Arabidopsis thaliana OX=3702 GN=TON1 Recruiting Motif 12 PE=4 SV=1	3	1	4	1	689	79.4	6.92	11.52
Q9LPL3	Probable indole-3-pyruvate monooxygenase YUCCA11 OS=Arabidopsis thaliana OX=3702 GN=YUC11 PE=2 SV=1	6	1	5	1	391	43.3	9.51	11.51
Q8GY51	At4g15730 OS=Arabidopsis thaliana OX=3702 GN=At4g15730 PE=2 SV=1	5	2	5	2	1059	116.6	8.51	11.5
Q9S814	Ethylene-insensitive protein 2 OS=Arabidopsis thaliana OX=3702 GN=EIN2 PE=1 SV=1	3	3	15	3	1294	140.9	6.01	11.48
Q9C5E7	Pumilio homolog 6, chloroplastic OS=Arabidopsis thaliana OX=3702 GN=APUM6 PE=1 SV=1	5	2	6	2	861	96	7.36	11.46
F4JCU0	SUPPRESSOR OF ABI3-5 OS=Arabidopsis thaliana OX=3702 GN=SUA PE=1 SV=2	7	2	7	2	1007	112.5	7.34	11.42
Q9ZWG1	Mitochondrial uncoupling protein 2 OS=Arabidopsis thaliana OX=3702 GN=PUMP2 PE=2 SV=1	7	1	5	1	305	33.4	8.87	11.37
Q9SFE3	Histone H3 K4-specific methyltransferase SET7/9 family protein OS=Arabidopsis thaliana OX=3702 GN=At1g21920 PE=2 SV=1	11	2	4	2	417	46.5	9.39	11.32
Q9LZ98	ABC transporter I family member 20 OS=Arabidopsis thaliana OX=3702 GN=ABCI20 PE=2 SV=1	13	1	8	1	328	36.9	8.4	11.31
Q9SRT4	O-Glycosyl hydrolases family 17 protein OS=Arabidopsis thaliana OX=3702 GN=F21O3.3 PE=2 SV=1	5	1	8	1	460	50.6	8.6	11.3
C0LGT5	Probable LRR receptor-like serine/threonine-protein kinase At5g16900 OS=Arabidopsis thaliana OX=3702 GN=At5g16900 PE=1 SV=1	2	1	10	1	866	97.2	6.44	11.28
F4JSP7	Nucleoporin OS=Arabidopsis thaliana OX=3702 GN=At4g31570 PE=4 SV=1	3	3	5	3	2730	305.7	4.78	11.28
O49353	Probable glucan endo-1,3-beta-glucosidase BG5 OS=Arabidopsis thaliana OX=3702 GN=BG5 PE=2 SV=1	12	1	6	1	354	38.9	5.5	11.25
Q6EVK6	ATP-dependent helicase BRM OS=Arabidopsis thaliana OX=3702 GN=BRM PE=1 SV=1	4	4	5	4	2193	245.3	8.84	11.25
Q8S8Q7	Pentatricopeptide repeat-containing protein At2g34370, mitochondrial OS=Arabidopsis thaliana OX=3702 GN=PCMP-H25 PE=2 SV=1	4	1	4	1	469	53.8	7.03	11.24
Q9ZUM1	At2g02170/F5O4.6 OS=Arabidopsis thaliana OX=3702 GN=At2g02170 PE=1 SV=1	5	1	6	1	486	53.9	9.09	11.24
F4JWB3	Phosphatidylinositol-3-phosphatase myotubularin-2 OS=Arabidopsis thaliana OX=3702 GN=MTM2 PE=1 SV=1	3	1	5	1	833	92.5	6.84	11.24
Q9SVQ6	Putative pectate lyase 14 OS=Arabidopsis thaliana OX=3702 GN=At4g13210 PE=3 SV=2	11	2	3	2	438	48.5	8.44	11.22
P41151	Heat stress transcription factor A-1a OS=Arabidopsis thaliana OX=3702 GN=HSFA1A PE=1 SV=2	5	1	4	1	495	55.7	5.25	11.22
Q8VY73	Heat shock protein OS=Arabidopsis thaliana OX=3702 GN=At3g22530 PE=2 SV=1	10	1	6	1	198	22.1	5.91	11.21
Q38854	1-deoxy-D-xylulose-5-phosphate synthase, chloroplastic OS=Arabidopsis thaliana OX=3702 GN=DXS PE=1 SV=2	3	1	3	1	717	76.8	7.42	11.17
Q9SUM4	VIN3-like protein 2 OS=Arabidopsis thaliana OX=3702 GN=VIL2 PE=1 SV=1	9	2	3	2	714	78.7	6.24	11.16
Q9LQ02	DNA-directed RNA polymerase IV subunit 1 OS=Arabidopsis thaliana OX=3702 GN=NRPD1 PE=1 SV=1	3	2	8	2	1453	162.4	7.47	11.14
Q9LM88	At1g20670 OS=Arabidopsis thaliana OX=3702 GN=At1g20670 PE=1 SV=1	8	2	9	2	652	72.9	6.87	11.08
Q9C7D3	Serine carboxypeptidase-like 14 OS=Arabidopsis thaliana OX=3702 GN=SCPL14 PE=2 SV=1	6	1	4	1	435	49	6.92	11.06
Q84MA1	At1g06560 OS=Arabidopsis thaliana OX=3702 GN=At1g06560 PE=2 SV=1	4	1	4	1	599	65.5	7.03	11.06
Q9M0S8	DNA (cytosine-5)-methyltransferase 2 OS=Arabidopsis thaliana OX=3702 GN=MET2 PE=2 SV=1	3	2	4	2	1512	171	6.09	11
Q9LTB0	Exocyst complex component EXO84B OS=Arabidopsis thaliana OX=3702 GN=EXO84B PE=1 SV=1	9	2	5	2	752	82.7	5.38	11
Q9SU98	At4g26660 OS=Arabidopsis thaliana OX=3702 GN=At4g26660 PE=2 SV=1	6	3	4	3	806	90.4	5.2	10.98
Q6PUA2	Transcription initiation factor TFIID subunit 1b OS=Arabidopsis thaliana OX=3702 GN=TAF1B PE=2 SV=1	1	2	7	2	1786	202.1	7.61	10.95
Q9SIV2	26S proteasome non-ATPase regulatory subunit 2 homolog A OS=Arabidopsis thaliana OX=3702 GN=RPN1A PE=1 SV=2	10	3	5	3	891	98.1	5.1	10.94
A0A1I9LSA3	Cell wall-plasma membrane linker protein OS=Arabidopsis thaliana OX=3702 GN=CWLP PE=4 SV=1	9	1	4	1	351	36.7	9.82	10.93
Q9SAJ3	ATP-dependent zinc metalloprotease FTSH 12, chloroplastic OS=Arabidopsis thaliana OX=3702 GN=FTSH12 PE=2 SV=2	2	1	9	1	1008	115	6.93	10.92
F4KHI3	Protein VARIATION IN COMPOUND TRIGGERED ROOT growth response OS=Arabidopsis thaliana OX=3702 GN=VICTR PE=1 SV=1	3	2	7	2	1168	132.7	5.69	10.92
Q9M2F2	GPI-anchored adhesin-like protein OS=Arabidopsis thaliana OX=3702 GN=F14P22.240 PE=4 SV=1	7	3	9	3	820	91.1	8.28	10.91
F4IG73	BEACH domain-containing protein C2 OS=Arabidopsis thaliana OX=3702 GN=BCHC2 PE=1 SV=1	2	3	6	3	3001	327.9	5.91	10.9
O80958	Pentatricopeptide repeat-containing protein At2g39230, mitochondrial OS=Arabidopsis thaliana OX=3702 GN=LOJ PE=1 SV=1	6	2	3	2	867	97.6	6.47	10.89
Q8RXV3	Probable protein phosphatase 2C 59 OS=Arabidopsis thaliana OX=3702 GN=WIN2 PE=1 SV=1	17	2	4	2	311	33.2	4.84	10.88
Q05609	Serine/threonine-protein kinase CTR1 OS=Arabidopsis thaliana OX=3702 GN=CTR1 PE=1 SV=1	3	1	3	1	821	90.2	5.87	10.84
O23364	Putative serine carboxypeptidase-like 30 OS=Arabidopsis thaliana OX=3702 GN=SCPL30 PE=2 SV=2	4	1	3	1	488	55.2	6.14	10.8
Q93WK5	Two-component response regulator-like APRR7 OS=Arabidopsis thaliana OX=3702 GN=APRR7 PE=1 SV=1	3	1	11	1	727	79.6	7.72	10.75
Q9LFV5	F-box/kelch-repeat protein At5g15710 OS=Arabidopsis thaliana OX=3702 GN=At5g15710 PE=2 SV=1	7	2	10	2	448	50.7	8.9	10.75
Q9C8P8	Transcription factor bHLH80 OS=Arabidopsis thaliana OX=3702 GN=BHLH80 PE=2 SV=1	11	1	2	1	259	28.5	5.54	10.69
Q9LET7	Calmodulin-interacting protein 111 OS=Arabidopsis thaliana OX=3702 GN=CIP111 PE=1 SV=1	7	3	5	3	1022	111.5	6.44	10.66
O04722	Sulfate transporter 2.1 OS=Arabidopsis thaliana OX=3702 GN=SULTR2;1 PE=2 SV=1	7	1	13	1	677	74	8.97	10.63
F4J3R7	P-loop containing nucleoside triphosphate hydrolases superfamily protein OS=Arabidopsis thaliana OX=3702 GN=SPD1 PE=4 SV=1	4	1	7	1	684	75	5.86	10.62
F4JAE0	Transducin/WD40 repeat-like superfamily protein OS=Arabidopsis thaliana OX=3702 GN=At3g53390 PE=4 SV=1	11	2	8	2	558	59.8	7.74	10.52
P56785	Protein TIC 214 OS=Arabidopsis thaliana OX=3702 GN=TIC214 PE=1 SV=1	2	2	4	2	1786	213.6	9.73	10.51
Q8VZK2	Translation machinery-associated protein 22 OS=Arabidopsis thaliana OX=3702 GN=At5g11900 PE=2 SV=1	13	1	5	1	198	21.6	7.64	10.49
Q93XX1	Transmembrane protein C9orf5 protein OS=Arabidopsis thaliana OX=3702 GN=MYN21.7 PE=2 SV=1	5	1	6	1	648	71.6	8.38	10.47
F4IJK1	Protein NETWORKED 2D OS=Arabidopsis thaliana OX=3702 GN=NET2D PE=3 SV=1	4	2	7	2	947	108.1	5.1	10.41
Q93Y25	Splicing factor, CC1-like protein OS=Arabidopsis thaliana OX=3702 GN=MYH9.9 PE=1 SV=1	2	1	5	1	527	59.3	6.67	10.38
Q9FIZ7	5-oxoprolinase OS=Arabidopsis thaliana OX=3702 GN=OXP1 PE=1 SV=1	4	2	3	2	1266	137.4	5.86	10.32
Q9FH75	Glutamate receptor 1.3 OS=Arabidopsis thaliana OX=3702 GN=GLR1.3 PE=2 SV=1	6	2	7	2	860	97	7.37	10.28
Q76E23	Eukaryotic translation initiation factor 4G OS=Arabidopsis thaliana OX=3702 GN=EIF4G PE=1 SV=2	3	2	5	2	1727	187.8	7.71	10.24
Q9C587	Replication factor C subunit 1 OS=Arabidopsis thaliana OX=3702 GN=RFC1 PE=2 SV=1	2	1	12	1	956	104.3	9.26	10.23
Q5G1S8	Pentatricopeptide repeat-containing protein At3g18110, chloroplastic OS=Arabidopsis thaliana OX=3702 GN=EMB1270 PE=2 SV=2	2	1	4	1	1440	162.2	7.21	10.22
F4IMY0	Pre-mRNA cleavage complex 2 Pcf11-like protein OS=Arabidopsis thaliana OX=3702 GN=At2g36480 PE=4 SV=2	4	2	4	2	963	105.5	6.74	10.22
F4JFS3	GPI-anchored adhesin-like protein OS=Arabidopsis thaliana OX=3702 GN=At3g14172 PE=4 SV=1	4	2	5	2	1270	140.9	6.49	10.21
F4JLI5	Xanthine dehydrogenase 2 OS=Arabidopsis thaliana OX=3702 GN=XDH2 PE=2 SV=1	2	1	3	1	1353	148.7	6.73	10.16
Q9SLA8	Enoyl-[acyl-carrier-protein] reductase [NADH], chloroplastic OS=Arabidopsis thaliana OX=3702 GN=MOD1 PE=1 SV=1	9	2	4	2	390	41.2	9	10.15
Q9C8I6	LRR receptor-like serine/threonine-protein kinase IOS1 OS=Arabidopsis thaliana OX=3702 GN=IOS1 PE=1 SV=1	3	1	5	1	894	99.6	6.18	10.15
Q9SD86	Dentin sialophosphoprotein-like protein OS=Arabidopsis thaliana OX=3702 GN=F13G24.180 PE=4 SV=1	4	4	6	4	1501	164.3	6.74	10.15
Q9FL92	Disease resistance protein RRS1B OS=Arabidopsis thaliana OX=3702 GN=RRS1B PE=1 SV=1	7	4	5	4	1372	155.6	6.34	10.12
Q9C7B1	Telomere repeat-binding protein 3 OS=Arabidopsis thaliana OX=3702 GN=TRP3 PE=1 SV=1	11	2	5	2	619	68.7	8.35	10.11
Q9LZY4	F-box protein At3g60790 OS=Arabidopsis thaliana OX=3702 GN=At3g60790 PE=2 SV=3	2	1	4	1	488	55.9	8.57	10.1
F4I6E4	Non-specific serine/threonine protein kinase OS=Arabidopsis thaliana OX=3702 GN=At1g30640 PE=4 SV=1	4	1	3	1	562	64.9	9.07	10.07
F4IA60	Outer arm dynein light chain 1 protein OS=Arabidopsis thaliana OX=3702 GN=At1g78230 PE=4 SV=1	3	1	6	1	681	76.5	9.86	10.05
Q66GP5	At2g42230 OS=Arabidopsis thaliana OX=3702 GN=At2g42230 PE=2 SV=1	5	1	3	1	568	62.3	5.6	10.01
F4KFD4	Non-specific serine/threonine protein kinase OS=Arabidopsis thaliana OX=3702 GN=MYH9.10 PE=1 SV=1	2	1	5	1	516	59.3	5.86	9.99
Q0WUR5	1-phosphatidylinositol-3-phosphate 5-kinase FAB1A OS=Arabidopsis thaliana OX=3702 GN=FAB1A PE=2 SV=1	2	2	4	2	1757	196.1	6.04	9.97
Q9C9V9	Golgi transport complex protein-like protein OS=Arabidopsis thaliana OX=3702 GN=At1g67930 PE=4 SV=1	8	3	5	3	832	91.6	7.42	9.94
Q94BT6	Adagio protein 1 OS=Arabidopsis thaliana OX=3702 GN=ADO1 PE=1 SV=2	2	2	4	2	609	65.9	5.67	9.94
Q8LFW5	Protein HEAT-INDUCED TAS1 TARGET 1 OS=Arabidopsis thaliana OX=3702 GN=HTT1 PE=1 SV=1	8	1	6	1	277	31.1	5.14	9.94
Q9C918	Putative ubiquitin-conjugating enzyme E2 38 OS=Arabidopsis thaliana OX=3702 GN=UBC38 PE=3 SV=2	8	1	6	1	326	37.3	9.51	9.88
Q9SB63	Protein MODIFIER OF SNC1 1 OS=Arabidopsis thaliana OX=3702 GN=MOS1 PE=1 SV=2	5	2	6	2	1412	153.6	9.38	9.87
Q8LPI7	Casein kinase 1-like protein 4 OS=Arabidopsis thaliana OX=3702 GN=CKL4 PE=1 SV=1	7	1	8	1	414	46.7	9.55	9.83
Q9LJ51	Uncharacterized protein OS=Arabidopsis thaliana OX=3702 GN=At3g29796 PE=4 SV=1	5	1	3	1	463	52.4	9.79	9.83
Q8LA13	DEAD-box ATP-dependent RNA helicase 11 OS=Arabidopsis thaliana OX=3702 GN=RH11 PE=1 SV=1	3	1	7	1	612	66	6.68	9.82
O23373	Formin-like protein 3 OS=Arabidopsis thaliana OX=3702 GN=FH3 PE=2 SV=3	3	1	4	1	785	85.8	7.43	9.82
Q9FV71	Transcription factor E2FB OS=Arabidopsis thaliana OX=3702 GN=E2FB PE=1 SV=1	7	2	6	2	469	51.6	4.77	9.76
A8MQI6	GPI-anchored adhesin-like protein, putative (DUF3741) OS=Arabidopsis thaliana OX=3702 GN=TRM15 PE=4 SV=1	4	1	4	1	835	94.9	5.59	9.76
Q8GYR7	Polynucleotidyl transferase, ribonuclease H-like superfamily protein OS=Arabidopsis thaliana OX=3702 GN=At3g52905 PE=2 SV=1	13	1	5	1	170	19.1	8.69	9.76
Q8GYP6	Pentatricopeptide repeat-containing protein At1g18900 OS=Arabidopsis thaliana OX=3702 GN=At1g18900 PE=2 SV=1	6	2	3	2	860	95.2	8.73	9.76
Q9LXT5	Ribosomal protein L1p/L10e family OS=Arabidopsis thaliana OX=3702 GN=T20N10_10 PE=2 SV=1	5	1	11	1	446	49.9	9.55	9.74
Q96509	Peroxidase 55 OS=Arabidopsis thaliana OX=3702 GN=PER55 PE=1 SV=1	13	1	3	1	330	35.8	5.07	9.73
F4JRX3	DNA topoisomerase, type IA, core OS=Arabidopsis thaliana OX=3702 GN=At4g31210 PE=3 SV=1	2	1	6	1	1284	141.5	9.35	9.72
Q7PC83	ABC transporter G family member 41 OS=Arabidopsis thaliana OX=3702 GN=ABCG41 PE=2 SV=1	4	3	4	3	1397	157.1	8.68	9.71
Q9FLC2	Monooxygenase 3 OS=Arabidopsis thaliana OX=3702 GN=MO3 PE=2 SV=1	4	1	10	1	406	45.6	8.94	9.67
F4JNI7	Carboxyl-terminal peptidase OS=Arabidopsis thaliana OX=3702 GN=At4g23370 PE=4 SV=2	5	1	3	1	405	45.5	8.59	9.64
Q8S897	BEL1-like homeodomain protein 5 OS=Arabidopsis thaliana OX=3702 GN=BLH5 PE=1 SV=2	10	2	7	2	431	48.8	7.49	9.63
Q8GXB3	AT-hook motif nuclear-localized protein 5 OS=Arabidopsis thaliana OX=3702 GN=AHL5 PE=1 SV=1	16	2	5	2	378	39.6	9.79	9.6
Q9SJ56	BEL1-like homeodomain protein 1 OS=Arabidopsis thaliana OX=3702 GN=BLH1 PE=1 SV=1	4	1	4	1	680	74.4	6.87	9.6
Q5D869	DNA-directed RNA polymerase V subunit 1 OS=Arabidopsis thaliana OX=3702 GN=NRPE1 PE=1 SV=1	3	2	3	2	1976	218.1	6.25	9.6
F4JYC1	ENHANCED DISEASE RESISTANCE protein (DUF1336) OS=Arabidopsis thaliana OX=3702 GN=At5g35180 PE=1 SV=1	3	1	7	1	811	90.9	8.18	9.59
F4I1L3	Acetyl-CoA carboxylase 2 OS=Arabidopsis thaliana OX=3702 GN=ACC2 PE=2 SV=1	4	3	3	3	2355	262.6	7.09	9.58
Q9XI01	Protein disulfide isomerase-like 1-1 OS=Arabidopsis thaliana OX=3702 GN=PDIL1-1 PE=1 SV=1	8	2	4	2	501	55.6	4.92	9.55
Q9M3B1	O-acyltransferase (WSD1-like) family protein OS=Arabidopsis thaliana OX=3702 GN=F2K15.70 PE=1 SV=1	4	1	4	1	518	58.5	9.25	9.51
F4JNE2	Pleckstrin homology (PH) domain-containing protein OS=Arabidopsis thaliana OX=3702 GN=At4g17140 PE=4 SV=1	1	3	4	3	4219	470.9	5.99	9.49
Q9CAA5	Pentatricopeptide repeat-containing protein At1g68980, mitochondrial OS=Arabidopsis thaliana OX=3702 GN=At1g68980 PE=2 SV=1	4	1	2	1	619	69.8	7.74	9.46
Q5XEV4	At1g65030 OS=Arabidopsis thaliana OX=3702 GN=At1g65030 PE=2 SV=1	7	1	5	1	345	37.4	6.9	9.43
F4J099	RNA recognition motif XS domain protein OS=Arabidopsis thaliana OX=3702 GN=MCB17.18 PE=4 SV=1	13	2	3	2	510	57	9.69	9.41
F4K0X5	Regulator of chromosome condensation (RCC1) family with FYVE zinc finger domain-containing protein OS=Arabidopsis thaliana OX=3702 GN=At5g12350 PE=4 SV=1	6	3	4	3	1075	117.4	8.92	9.38
Q9SZR3	Protein SMAX1-LIKE 4 OS=Arabidopsis thaliana OX=3702 GN=SMXL4 PE=1 SV=1	4	2	7	2	1017	113.7	6.15	9.35
Q9SSP4	At1g72820/F3N23_2 OS=Arabidopsis thaliana OX=3702 GN=At1g72820 PE=2 SV=1	7	1	3	1	349	37.1	9.23	9.35
O22911	At2g47370 OS=Arabidopsis thaliana OX=3702 GN=At2g47370 PE=2 SV=1	15	2	3	2	330	35.9	7.93	9.33
Q9STJ8	Receptor-like serine/threonine-protein kinase At4g25390 OS=Arabidopsis thaliana OX=3702 GN=At4g25390 PE=2 SV=1	12	2	3	2	651	72.2	9.23	9.32
Q8RWQ4	Rho GTPase-activating protein 7 OS=Arabidopsis thaliana OX=3702 GN=ROPGAP7 PE=2 SV=1	5	2	4	2	870	96.1	5.57	9.32
Q8GYS4	Amino acid transporter AVT1D OS=Arabidopsis thaliana OX=3702 GN=AVT1D PE=2 SV=1	14	2	4	2	550	59.6	5.19	9.3
Q9SD82	Replication protein A 70 kDa DNA-binding subunit B OS=Arabidopsis thaliana OX=3702 GN=RPA1B PE=3 SV=1	6	2	5	2	604	67.2	6.49	9.3
Q9LK43	Receptor-like kinase TMK4 OS=Arabidopsis thaliana OX=3702 GN=TMK4 PE=1 SV=1	7	2	3	2	928	99.9	5.72	9.3
Q9SN96	AT3g46430/F18L15_150 OS=Arabidopsis thaliana OX=3702 GN=F18L15.150 PE=2 SV=1	36	1	5	1	55	6.6	10.15	9.28
P55229	Glucose-1-phosphate adenylyltransferase large subunit 1, chloroplastic OS=Arabidopsis thaliana OX=3702 GN=ADG2 PE=1 SV=3	7	2	3	2	522	57.6	7.91	9.22
Q6IMT0	Protein KINKY POLLEN OS=Arabidopsis thaliana OX=3702 GN=KIP PE=2 SV=1	1	2	4	2	2587	290.2	8.34	9.21
Q8W4R7	At1g76620/F14G6_22 OS=Arabidopsis thaliana OX=3702 GN=At1g76620 PE=2 SV=1	4	1	4	1	527	59.1	9.11	9.19
Q9C524	Probable fructokinase-6, chloroplastic OS=Arabidopsis thaliana OX=3702 GN=At1g66430 PE=2 SV=1	6	1	4	1	384	41.4	5.77	9.19
Q9SW21	Acyl carrier protein 4, chloroplastic OS=Arabidopsis thaliana OX=3702 GN=ACP4 PE=2 SV=1	17	1	5	1	137	14.5	4.82	9.14
O22957	Apoptosis inhibitory protein 5 (API5) OS=Arabidopsis thaliana OX=3702 GN=At2g34040 PE=1 SV=2	9	2	4	2	553	61.6	7.99	9.12
Q9XIB6	Pollen-specific leucine-rich repeat extensin-like protein 2 OS=Arabidopsis thaliana OX=3702 GN=PEX2 PE=1 SV=1	3	1	3	1	847	90.9	5.05	9.12
A0A178VY62	TRAF-like family protein OS=Arabidopsis thaliana OX=3702 GN=At2g25320 PE=4 SV=1	1	1	3	1	1674	187.7	5.68	9.12
Q9LVA2	Pentatricopeptide repeat-containing protein At5g62370 OS=Arabidopsis thaliana OX=3702 GN=At5g62370 PE=2 SV=1	2	1	3	1	982	110.2	7.61	9.1
Q9SMU8	Peroxidase 34 OS=Arabidopsis thaliana OX=3702 GN=PER34 PE=1 SV=1	7	1	9	1	353	38.8	7.64	9.09
O49639	Phosphatidate cytidylyltransferase 2 OS=Arabidopsis thaliana OX=3702 GN=CDS2 PE=1 SV=1	5	1	3	1	423	48.2	9.38	9.09
F4I737	ARM repeat superfamily protein OS=Arabidopsis thaliana OX=3702 GN=At1g77600 PE=4 SV=1	2	1	5	1	1424	160.8	7.91	9.08
F4KHD5	A-kinase anchor-like protein OS=Arabidopsis thaliana OX=3702 GN=MPO12.160 PE=1 SV=1	3	3	7	3	2889	322.8	4.3	9.06
Q9FL51	Probably inactive leucine-rich repeat receptor-like protein kinase At5g06940 OS=Arabidopsis thaliana OX=3702 GN=At5g06940 PE=3 SV=1	6	2	3	2	872	95.6	7.27	9.04
O82258	Protein CHLORORESPIRATORY REDUCTION 6, chloroplastic OS=Arabidopsis thaliana OX=3702 GN=CRR6 PE=2 SV=1	9	1	3	1	246	28	5.53	9.04
O80899	Cellulose synthase-like protein B2 OS=Arabidopsis thaliana OX=3702 GN=CSLB2 PE=2 SV=1	6	1	2	1	757	84.2	7.21	9.02
P93028	Ubiquitin-activating enzyme E1 1 OS=Arabidopsis thaliana OX=3702 GN=UBA1 PE=1 SV=1	4	2	3	2	1080	120.2	5.27	9.01
Q9LMX4	Probable inactive purple acid phosphatase 1 OS=Arabidopsis thaliana OX=3702 GN=PAP1 PE=2 SV=1	3	1	6	1	613	68.2	6.76	8.96
Q9ZVT0	ELKS/Rab6-interacting/CAST family protein OS=Arabidopsis thaliana OX=3702 GN=At1g03290 PE=4 SV=1	9	2	3	2	571	63.3	4.75	8.92
O22173	Polyadenylate-binding protein 4 OS=Arabidopsis thaliana OX=3702 GN=PAB4 PE=1 SV=1	6	2	4	2	662	71.6	6.86	8.91
A0A1P8AZN3	Alpha/beta-Hydrolases superfamily protein OS=Arabidopsis thaliana OX=3702 GN=At2g32520 PE=4 SV=1	14	1	2	1	317	34.7	6.81	8.9
P93759	Calcium-dependent protein kinase 14 OS=Arabidopsis thaliana OX=3702 GN=CPK14 PE=2 SV=1	4	1	7	1	530	60	7.2	8.9
Q9LK44	Uncharacterized protein OS=Arabidopsis thaliana OX=3702 GN=At3g23740 PE=4 SV=1	7	2	3	2	566	63.1	6.71	8.89
P93750	Uncharacterized protein At2g41960 OS=Arabidopsis thaliana OX=3702 GN=At2g41960 PE=4 SV=1	3	2	4	2	1215	137.8	6.34	8.87
F4KCR0	Tetratricopeptide repeat (TPR)-like superfamily protein OS=Arabidopsis thaliana OX=3702 GN=At5g16280 PE=4 SV=1	3	2	3	2	1272	143.5	6.65	8.87
Q8LPT2	At1g10410/F14N23_31 OS=Arabidopsis thaliana OX=3702 GN=At1g10410 PE=2 SV=1	2	1	8	1	485	54.8	8.12	8.87
F4HXH4	DNA glycosylase superfamily protein OS=Arabidopsis thaliana OX=3702 GN=At1g75230 PE=4 SV=1	5	1	3	1	394	43.4	6.58	8.86
A0A1P8AWS0	Protein kinase superfamily protein OS=Arabidopsis thaliana OX=3702 GN=At1g70430 PE=4 SV=1	3	2	6	2	609	69	8.7	8.83
O65621	Probable cinnamyl alcohol dehydrogenase 6 OS=Arabidopsis thaliana OX=3702 GN=CAD6 PE=2 SV=1	12	1	4	1	363	39	6.35	8.81
Q9M0C5	Protein SMAX1-LIKE 2 OS=Arabidopsis thaliana OX=3702 GN=SMXL2 PE=2 SV=1	5	2	4	2	924	101.3	7.58	8.8
Q9FMD7	Probable inactive receptor kinase At5g16590 OS=Arabidopsis thaliana OX=3702 GN=At5g16590 PE=1 SV=1	8	2	3	2	625	67.4	8.5	8.78
Q6NLF1	At2g17300 OS=Arabidopsis thaliana OX=3702 GN=At2g17300 PE=2 SV=1	7	1	6	1	139	15.9	10.73	8.74
Q38796	Homeobox protein LUMINIDEPENDENS OS=Arabidopsis thaliana OX=3702 GN=LD PE=1 SV=2	5	2	7	2	953	105.4	8.72	8.74
F4K2V4	Myb/SANT-like DNA-binding domain protein OS=Arabidopsis thaliana OX=3702 GN=At5g27260 PE=4 SV=1	7	1	3	1	303	35.4	6.27	8.7
Q27GI3	Nucleobase-ascorbate transporter 6 OS=Arabidopsis thaliana OX=3702 GN=NAT6 PE=2 SV=2	3	1	6	1	532	57.5	9.32	8.7
C0LGI2	Probable LRR receptor-like serine/threonine-protein kinase At1g67720 OS=Arabidopsis thaliana OX=3702 GN=At1g67720 PE=1 SV=1	7	2	4	2	929	103.7	7.43	8.69
A0A1P8B9S9	Timeless family protein OS=Arabidopsis thaliana OX=3702 GN=ATIM PE=4 SV=1	6	2	6	2	1163	131.4	5.34	8.68
Q94A41	Alpha-amylase 3, chloroplastic OS=Arabidopsis thaliana OX=3702 GN=AMY3 PE=1 SV=1	3	1	2	1	887	99.8	6.07	8.68
Q93ZC9	Glucuronokinase 1 OS=Arabidopsis thaliana OX=3702 GN=GLCAK1 PE=1 SV=1	10	2	5	2	362	40.1	6.58	8.68
Q9XFS9	1-deoxy-D-xylulose 5-phosphate reductoisomerase, chloroplastic OS=Arabidopsis thaliana OX=3702 GN=DXR PE=2 SV=2	10	2	4	2	477	51.9	7.05	8.66
Q8GUL1	Autophagy-related protein 18g OS=Arabidopsis thaliana OX=3702 GN=ATG18G PE=2 SV=1	2	1	4	1	959	104.5	7.02	8.65
Q9FFZ0	AT5g13810/MAC12_24 OS=Arabidopsis thaliana OX=3702 GN=MAC12.24 PE=2 SV=1	16	2	8	2	274	30.6	9.01	8.65
Q9SKP0	Late embryogenesis abundant protein ECP63 OS=Arabidopsis thaliana OX=3702 GN=ECP63 PE=2 SV=1	6	1	4	1	448	48.5	5.54	8.64
Q9FJX6	Formin-like protein 6 OS=Arabidopsis thaliana OX=3702 GN=FH6 PE=2 SV=1	3	1	3	1	899	98.6	9.32	8.63
Q8RXX5	50S ribosomal protein L19-2, chloroplastic OS=Arabidopsis thaliana OX=3702 GN=At5g47190 PE=2 SV=1	10	1	9	1	229	25.5	10.07	8.63
Q9SMR7	Hematological/neurological-like protein OS=Arabidopsis thaliana OX=3702 GN=At4g39860 PE=1 SV=1	7	1	3	1	299	32.1	8.48	8.63
O80780	Expressed protein OS=Arabidopsis thaliana OX=3702 GN=At2g34310 PE=1 SV=2	9	1	3	1	242	26.1	5.05	8.63
Q9FIE8	UDP-glucuronic acid decarboxylase 3 OS=Arabidopsis thaliana OX=3702 GN=UXS3 PE=1 SV=1	7	1	3	1	342	38.5	8.12	8.63
F4K0E2	RING/U-box superfamily protein OS=Arabidopsis thaliana OX=3702 GN=MUF9.21 PE=4 SV=1	2	1	4	1	494	53.6	8.44	8.62
Q93WC4	Auxin-responsive protein IAA29 OS=Arabidopsis thaliana OX=3702 GN=IAA29 PE=1 SV=2	16	2	3	2	251	28.6	6.32	8.62
O22218	Calcium-transporting ATPase 4, plasma membrane-type OS=Arabidopsis thaliana OX=3702 GN=ACA4 PE=1 SV=1	2	1	5	1	1030	112.7	6.07	8.61
Q02283	Homeobox-leucine zipper protein HAT5 OS=Arabidopsis thaliana OX=3702 GN=HAT5 PE=1 SV=1	6	1	3	1	272	30.9	4.93	8.6
Q9LRJ4	Transcription factor bHLH117 OS=Arabidopsis thaliana OX=3702 GN=BHLH117 PE=2 SV=2	10	1	2	1	252	28.3	6.65	8.59
Q9FJQ0	At5g65160 OS=Arabidopsis thaliana OX=3702 GN=TPR14 PE=2 SV=1	12	2	5	2	593	65	8.95	8.58
O22921	Probable WRKY transcription factor 25 OS=Arabidopsis thaliana OX=3702 GN=WRKY25 PE=1 SV=1	3	1	4	1	393	44.1	6.47	8.55
F4K5Q9	Uncharacterized protein OS=Arabidopsis thaliana OX=3702 GN=At5g27890 PE=4 SV=1	6	1	4	1	338	37.9	7.39	8.55
Q9MAT0	26S proteasome non-ATPase regulatory subunit 1 homolog B OS=Arabidopsis thaliana OX=3702 GN=RPN2B PE=1 SV=1	2	1	4	1	1001	108.8	5.35	8.54
F4KFU0	Zinc knuckle (CCHC-type) family protein OS=Arabidopsis thaliana OX=3702 GN=At5g32613 PE=4 SV=1	5	1	4	1	457	49	8.85	8.53
Q9LFJ8	UDP-glycosyltransferase 78D2 OS=Arabidopsis thaliana OX=3702 GN=UGT78D2 PE=2 SV=1	5	1	3	1	460	50.5	5.94	8.51
Q9LQ04	Bifunctional dTDP-4-dehydrorhamnose 3,5-epimerase/dTDP-4-dehydrorhamnose reductase OS=Arabidopsis thaliana OX=3702 GN=NRS/ER PE=1 SV=1	7	1	3	1	301	33.6	5.97	8.51
Q9FF08	Dentin sialophosphoprotein-like protein OS=Arabidopsis thaliana OX=3702 GN=At5g07940 PE=4 SV=1	3	2	4	2	1526	167.3	6.42	8.49
Q06BH3	Protein STRUBBELIG-RECEPTOR FAMILY 1 OS=Arabidopsis thaliana OX=3702 GN=SRF1 PE=1 SV=2	3	1	6	1	775	84.8	7.17	8.49
O81740	Disease resistance protein (TIR-NBS class) OS=Arabidopsis thaliana OX=3702 GN=At4g23440 PE=4 SV=1	2	1	3	1	964	109.1	9.32	8.48
Q9LIB2	Alpha-glucan phosphorylase 1 OS=Arabidopsis thaliana OX=3702 GN=PHS1 PE=1 SV=1	2	1	4	1	962	108.5	5.47	8.47
Q9SVV9	Protein MEI2-like 3 OS=Arabidopsis thaliana OX=3702 GN=ML3 PE=2 SV=2	8	3	6	3	759	84.5	6.51	8.46
Q8L7T4	AT3g13990/MDC16_11 OS=Arabidopsis thaliana OX=3702 GN=At3g13990 PE=1 SV=1	8	3	4	3	848	92.2	8.59	8.46
P49063	Exopolygalacturonase clone GBGA483 OS=Arabidopsis thaliana OX=3702 GN=At3g07850 PE=2 SV=2	7	1	4	1	444	45.6	8.31	8.44
Q8L7V3	Probable methyltransferase PMT26 OS=Arabidopsis thaliana OX=3702 GN=At5g64030 PE=2 SV=1	11	3	5	3	829	93	5.16	8.44
Q84W54	Probable glucomannan 4-beta-mannosyltransferase 1 OS=Arabidopsis thaliana OX=3702 GN=CSLA1 PE=2 SV=1	4	1	2	1	553	64.1	9.04	8.44
F4IW19	Cyclin/Brf1-like TBP-binding protein OS=Arabidopsis thaliana OX=3702 GN=At2g45100 PE=4 SV=1	5	2	6	2	557	62.9	5.17	8.43
O49347	Photosystem II core complex proteins psbY, chloroplastic OS=Arabidopsis thaliana OX=3702 GN=PSBY PE=2 SV=1	5	1	4	1	189	19.5	9.54	8.43
Q9C5N4	Transducin/WD40 repeat-like superfamily protein OS=Arabidopsis thaliana OX=3702 GN=At1g55680 PE=2 SV=1	4	1	3	1	445	50.3	5.01	8.42
Q5Q0C8	EARLY FLOWERING protein OS=Arabidopsis thaliana OX=3702 GN=At3g21320 PE=2 SV=1	7	2	4	2	540	60.2	9.5	8.42
Q93WU6	Probable WRKY transcription factor 74 OS=Arabidopsis thaliana OX=3702 GN=WRKY74 PE=2 SV=2	8	1	3	1	330	36.5	9.55	8.4
Q3EAY9	Probable pectinesterase 30 OS=Arabidopsis thaliana OX=3702 GN=PME30 PE=2 SV=1	10	2	6	2	497	55.4	7.61	8.39
A0A1P8B1A2	ArgH (DUF639) OS=Arabidopsis thaliana OX=3702 GN=At2g21720 PE=4 SV=1	3	1	4	1	737	83.9	6.64	8.38
F4I6S6	Homeodomain-like superfamily protein OS=Arabidopsis thaliana OX=3702 GN=DUO3 PE=4 SV=1	4	2	3	2	1239	137.2	5.02	8.38
Q9SRK5	Phosphoglucan phosphatase LSF2, chloroplastic OS=Arabidopsis thaliana OX=3702 GN=LSF2 PE=1 SV=1	9	1	4	1	282	32.1	8.47	8.35
Q9LVI6	Probable inactive receptor kinase RLK902 OS=Arabidopsis thaliana OX=3702 GN=RLK902 PE=1 SV=1	8	2	3	2	647	70.4	6.57	8.35
F4JED3	RNA-binding (RRM-RBD-RNP motif) domain nuclear transport factor 2 family protein OS=Arabidopsis thaliana OX=3702 GN=At3g07250 PE=4 SV=2	3	1	3	1	677	76.9	4.92	8.34
Q9XI12	At1g21660 OS=Arabidopsis thaliana OX=3702 GN=At1g21660 PE=1 SV=1	6	2	9	2	523	56.9	6.99	8.34
Q9FFX2	B3 domain-containing protein At5g38490 OS=Arabidopsis thaliana OX=3702 GN=At5g38490 PE=2 SV=1	15	2	4	2	364	41.7	6.77	8.32
Q9SS90	E3 ubiquitin-protein ligase RGLG1 OS=Arabidopsis thaliana OX=3702 GN=RGLG1 PE=1 SV=1	17	3	3	3	489	53.3	5.38	8.3
F4J2K4	Kinesin-like protein KIN-7O OS=Arabidopsis thaliana OX=3702 GN=KIN7O PE=3 SV=1	4	2	3	2	1273	144.7	5.4	8.3
Q9SYM4	Alpha,alpha-trehalose-phosphate synthase [UDP-forming] 1 OS=Arabidopsis thaliana OX=3702 GN=TPS1 PE=1 SV=1	2	1	3	1	942	105.9	7.15	8.29
Q9LJB9	Putative F-box protein At3g21130 OS=Arabidopsis thaliana OX=3702 GN=At3g21130 PE=4 SV=1	3	1	4	1	367	42.1	8.25	8.29
Q5XPJ9	Protein SCAR2 OS=Arabidopsis thaliana OX=3702 GN=SCAR2 PE=1 SV=1	2	2	6	2	1399	151.5	4.63	8.26
Q6NKT4	At4g14650 OS=Arabidopsis thaliana OX=3702 GN=At4g14650 PE=2 SV=1	5	2	4	2	632	70	4.51	8.25
Q9M2E7	Tetratricopeptide repeat (TPR)-like superfamily protein OS=Arabidopsis thaliana OX=3702 GN=T20K12.70 PE=3 SV=1	5	2	3	2	783	87.7	7.3	8.21
Q9LMK6	At1g07135 OS=Arabidopsis thaliana OX=3702 GN=F10K1.16 PE=2 SV=1	17	1	2	1	155	15.7	11.52	8.21
Q9XIK6	Paired amphipathic helix protein Sin3-like 6 OS=Arabidopsis thaliana OX=3702 GN=SNL6 PE=3 SV=2	3	1	4	1	1173	134.3	7.42	8.21
F4HPR5	Dynamin-related protein 5A OS=Arabidopsis thaliana OX=3702 GN=DRP5A PE=2 SV=1	3	1	4	1	817	90.6	7.43	8.18
F4K4L7	Transcription initiation factor TFIID subunit 4b OS=Arabidopsis thaliana OX=3702 GN=TAF4B PE=1 SV=1	6	2	3	2	852	93.7	8.92	8.17
Q9M9G6	Cleavage stimulating factor 64 OS=Arabidopsis thaliana OX=3702 GN=CSTF64 PE=1 SV=1	10	2	3	2	461	50.1	9.25	8.17
Q8RUS5	Autophagy-related protein 9 OS=Arabidopsis thaliana OX=3702 GN=ATG9 PE=2 SV=1	2	1	3	1	866	99.4	6.27	8.17
Q9ZVA7	F9K20.7 protein OS=Arabidopsis thaliana OX=3702 GN=At1g78880 PE=1 SV=1	13	3	4	2	468	50.1	9.48	8.16
F4JAU2	SAC3 family protein B OS=Arabidopsis thaliana OX=3702 GN=SAC3B PE=1 SV=1	5	3	4	3	1697	189.8	6.29	8.15
Q9C8T4	Myosin heavy chain-related protein OS=Arabidopsis thaliana OX=3702 GN=At1g63300 PE=4 SV=1	9	3	3	3	1029	118.4	5.11	8.14
Q84JS8	Uncharacterized protein At2g38790 OS=Arabidopsis thaliana OX=3702 GN=At2g38790 PE=1 SV=1	15	1	5	1	204	22.5	8.09	8.13
O48818	Expansin-A4 OS=Arabidopsis thaliana OX=3702 GN=EXPA4 PE=1 SV=1	10	1	4	1	257	27.8	9.67	8.13
P30182	DNA topoisomerase 2 OS=Arabidopsis thaliana OX=3702 GN=TOP2 PE=2 SV=2	3	2	3	2	1473	164	7.52	8.12
Q0WQH3	Actin cross-linking protein OS=Arabidopsis thaliana OX=3702 GN=At1g27100 PE=2 SV=1	2	1	8	1	519	57.6	8.5	8.12
Q6R3K8	Probable metal-nicotianamine transporter YSL4 OS=Arabidopsis thaliana OX=3702 GN=YSL4 PE=2 SV=1	4	1	2	1	670	73.5	7.94	8.12
Q9LJZ4	Titan9 OS=Arabidopsis thaliana OX=3702 GN=TTN9 PE=2 SV=1	7	1	2	1	282	32.4	8.29	8.1
O04533	Putative L-type lectin-domain containing receptor kinase V.2 OS=Arabidopsis thaliana OX=3702 GN=LECRK52 PE=3 SV=1	2	1	4	1	656	72.4	8.03	8.1
Q84VX7	At1g51540 OS=Arabidopsis thaliana OX=3702 GN=At1g51540 PE=2 SV=1	5	1	3	1	415	46.7	9.31	8.1
Q1ECI2	Ethylene-responsive transcription factor ERF023 OS=Arabidopsis thaliana OX=3702 GN=ERF023 PE=2 SV=1	14	1	2	1	192	21	6.06	8.09
O81776	Glutamate receptor 2.4 OS=Arabidopsis thaliana OX=3702 GN=GLR2.4 PE=2 SV=2	7	3	4	3	896	99.3	6.87	8.08
F4I096	Mediator of RNA polymerase II transcription subunit 13 OS=Arabidopsis thaliana OX=3702 GN=MED13 PE=1 SV=1	2	2	6	2	1921	208.3	6.19	8.05
A1L4W5	BTB/POZ and MATH domain-containing protein 6 OS=Arabidopsis thaliana OX=3702 GN=BPM6 PE=1 SV=1	6	1	3	1	415	45.7	7.31	8.03
Q9LH98	Transmembrane protein, putative (DUF1216) OS=Arabidopsis thaliana OX=3702 GN=At3g28770 PE=4 SV=1	2	2	3	2	2081	232.7	5.08	8.03
Q9M9E1	ABC transporter G family member 40 OS=Arabidopsis thaliana OX=3702 GN=ABCG40 PE=1 SV=1	4	2	3	2	1423	160.9	8.06	8.03
F4J6F6	Probable serine/threonine protein kinase IREH1 OS=Arabidopsis thaliana OX=3702 GN=IREH1 PE=1 SV=1	3	2	3	2	1296	143.7	5.8	8.02
Q9SLB9	Transcription factor VOZ2 OS=Arabidopsis thaliana OX=3702 GN=VOZ2 PE=1 SV=2	4	1	3	1	450	50.5	5.3	7.99
O23278	Pentatricopeptide repeat-containing protein At4g14190, chloroplastic OS=Arabidopsis thaliana OX=3702 GN=At4g14190 PE=2 SV=2	13	2	3	2	501	57.9	7.91	7.97
F4JBR5	LOW protein: ankyrin repeat protein (Fragment) OS=Arabidopsis thaliana OX=3702 GN=At3g54070 PE=4 SV=1	9	1	3	1	256	28.6	5.91	7.96
F4IU12	Zinc finger (C3HC4-type RING finger) family protein OS=Arabidopsis thaliana OX=3702 GN=At2g38970 PE=4 SV=1	13	3	6	3	692	76.3	8.37	7.96
Q9SVH3	Pentatricopeptide repeat-containing protein At4g20740 OS=Arabidopsis thaliana OX=3702 GN=At4g20740 PE=3 SV=1	6	2	3	2	727	82.4	8	7.96
Q9LVM9	VAMP-like protein YKT62 OS=Arabidopsis thaliana OX=3702 GN=YKT62 PE=3 SV=1	10	1	4	1	199	22.9	8.12	7.95
Q93YW3	ARM repeat superfamily protein OS=Arabidopsis thaliana OX=3702 GN=At1g01830 PE=2 SV=1	4	1	4	1	574	61.9	7.93	7.95
Q3EAK6	Uncharacterized protein OS=Arabidopsis thaliana OX=3702 GN=At3g53235 PE=4 SV=1	19	1	3	1	114	12.1	6.95	7.94
F4I5R5	Holliday junction resolvase OS=Arabidopsis thaliana OX=3702 GN=At1g04650 PE=4 SV=1	5	2	5	2	997	112.7	6.21	7.93
Q6NM71	At3g56510 OS=Arabidopsis thaliana OX=3702 GN=At3g56510 PE=2 SV=1	17	2	5	2	257	29.5	9.55	7.93
F4J5R1	RING/FYVE/PHD-type zinc finger family protein OS=Arabidopsis thaliana OX=3702 GN=At3g52100 PE=4 SV=1	8	2	3	2	696	77.4	8.54	7.87
Q9FF84	ATP-dependent RNA helicase A-like protein OS=Arabidopsis thaliana OX=3702 GN=ABO6 PE=4 SV=1	2	1	3	1	1161	130.7	8.35	7.86
F4IAP5	Ketose-bisphosphate aldolase class-II family protein OS=Arabidopsis thaliana OX=3702 GN=At1g18270 PE=4 SV=1	2	1	4	1	1393	149.3	5.95	7.86
Q9MAQ7	Location of EST 206I21T7, gb|N37185 OS=Arabidopsis thaliana OX=3702 GN=F9L11.1 PE=1 SV=1	4	2	9	2	1068	117.5	7.85	7.86
F4JXV3	SPOC domain / Transcription elongation factor S-II protein OS=Arabidopsis thaliana OX=3702 GN=At5g11430 PE=4 SV=1	6	2	5	2	873	96.4	5.41	7.85
A0A1P8AVJ4	ARM repeat superfamily protein OS=Arabidopsis thaliana OX=3702 GN=YUP8H12R.20 PE=4 SV=1	2	2	3	2	1341	148.8	6.52	7.84
Q9FW48	Leucine-rich repeat (LRR) family protein OS=Arabidopsis thaliana OX=3702 GN=At1g33600 PE=4 SV=1	6	1	4	1	478	52.4	8.97	7.84
Q9ZQE6	Calmodulin-like protein 30 OS=Arabidopsis thaliana OX=3702 GN=CML30 PE=2 SV=1	13	2	5	2	187	21.2	6.81	7.84
Q680A6	Glycerophosphodiester phosphodiesterase GDPD3 OS=Arabidopsis thaliana OX=3702 GN=GDPD3 PE=2 SV=1	7	2	9	2	370	42.3	5.25	7.83
Q8L742	Amine oxidase OS=Arabidopsis thaliana OX=3702 GN=At4g12290 PE=2 SV=1	3	1	2	1	741	83.2	6.23	7.81
Q9SCU9	Beta-galactosidase 13 OS=Arabidopsis thaliana OX=3702 GN=BGAL13 PE=2 SV=1	5	2	3	2	848	95.8	8.66	7.81
F4IE66	Pre-mRNA-splicing factor ATP-dependent RNA helicase DEAH10 OS=Arabidopsis thaliana OX=3702 GN=RID1 PE=1 SV=1	3	1	6	1	717	80.5	8.62	7.78
F4ISU2	Early endosome antigen OS=Arabidopsis thaliana OX=3702 GN=At2g32240 PE=1 SV=1	3	2	3	2	1333	148.5	4.75	7.78
Q64FQ2	Protein kinase PINOID 2 OS=Arabidopsis thaliana OX=3702 GN=PID2 PE=1 SV=1	3	1	6	1	525	59.3	8.87	7.76
C0LGR9	Probable LRR receptor-like serine/threonine-protein kinase At4g31250 OS=Arabidopsis thaliana OX=3702 GN=At4g31250 PE=1 SV=1	4	2	5	2	676	75.2	8.13	7.76
Q9LM69	RING-H2 finger protein ATL80 OS=Arabidopsis thaliana OX=3702 GN=ATL80 PE=2 SV=1	11	1	10	1	197	20.9	7.21	7.76
O22715	AP-1 complex subunit mu-2 OS=Arabidopsis thaliana OX=3702 GN=AP1M2 PE=1 SV=1	5	1	5	1	428	49	6.37	7.75
Q9LZJ6	RING-H2 finger protein ATL5 OS=Arabidopsis thaliana OX=3702 GN=ATL5 PE=2 SV=1	8	1	5	1	257	28.6	6.3	7.74
H3K2Y6	Mediator of RNA polymerase II transcription subunit 12 OS=Arabidopsis thaliana OX=3702 GN=MED12 PE=1 SV=1	1	2	5	2	2235	247.1	8.72	7.74
Q9MAD3	Splicing regulatory glutamine/lysine-rich-like protein OS=Arabidopsis thaliana OX=3702 GN=At3g01240 PE=2 SV=1	18	1	3	1	130	14.7	9.89	7.73
Q946J2	Probable inactive histone-lysine N-methyltransferase SUVR1 OS=Arabidopsis thaliana OX=3702 GN=SUVR1 PE=1 SV=2	3	1	4	1	734	82.7	5.19	7.73
F4HYF4	Dihydroxyacetone kinase OS=Arabidopsis thaliana OX=3702 GN=At1g48430 PE=4 SV=1	4	1	3	1	593	61.9	5.29	7.73
Q94C48	Protein WVD2-like 5 OS=Arabidopsis thaliana OX=3702 GN=WDL5 PE=1 SV=1	9	2	4	2	437	47.5	8.5	7.71
Q3ECP0	General transcription and DNA repair factor IIH subunit TFB1-1 OS=Arabidopsis thaliana OX=3702 GN=TFB1-1 PE=2 SV=1	7	1	4	1	591	67.5	8.95	7.7
Q9SU71	Protein EDS1B OS=Arabidopsis thaliana OX=3702 GN=EDS1B PE=1 SV=1	11	2	4	2	629	71.6	6.1	7.7
F4I171	Mediator of RNA polymerase II transcription subunit 15a OS=Arabidopsis thaliana OX=3702 GN=MED15A PE=1 SV=1	7	3	6	3	1335	146.3	9.22	7.7
Q9M291	Protein transport protein Sec24-like CEF OS=Arabidopsis thaliana OX=3702 GN=CEF PE=2 SV=3	2	1	3	1	1096	117.6	7.21	7.7
F4IWG2	Hydrolases, acting on ester bond OS=Arabidopsis thaliana OX=3702 GN=At3g27325 PE=4 SV=1	1	1	4	1	1121	124.5	8.32	7.69
Q9LW19	Hydroxyproline-rich glycoprotein family protein OS=Arabidopsis thaliana OX=3702 GN=At3g26910 PE=4 SV=1	8	2	3	2	621	69	8.18	7.69
Q8L7K7	RING/U-box superfamily protein OS=Arabidopsis thaliana OX=3702 GN=At1g75400 PE=2 SV=1	8	2	3	2	455	49.3	9.29	7.68
Q9FNN5	NADH dehydrogenase [ubiquinone] flavoprotein 1, mitochondrial OS=Arabidopsis thaliana OX=3702 GN=At5g08530 PE=1 SV=1	14	2	3	2	486	53.4	8.16	7.67
F4HRV8	Meiosis-specific protein ASY1 OS=Arabidopsis thaliana OX=3702 GN=ASY1 PE=1 SV=1	11	2	2	2	596	67.2	5.16	7.67
Q9CAE7	Putative F-box protein At3g10430 OS=Arabidopsis thaliana OX=3702 GN=At3g10430 PE=4 SV=1	6	1	3	1	370	43.1	5.38	7.66
Q9LPU1	Secondary thiamine-phosphate synthase enzyme OS=Arabidopsis thaliana OX=3702 GN=T22I11.11 PE=2 SV=1	12	1	3	1	217	23.7	9.45	7.65
Q8GZ96	At1g58220 OS=Arabidopsis thaliana OX=3702 GN=At1g58220 PE=2 SV=1	5	2	4	2	834	86.2	9.89	7.64
Q9SS80	Protein OCTOPUS OS=Arabidopsis thaliana OX=3702 GN=OPS PE=1 SV=1	7	3	4	3	685	75.4	7.96	7.62
Q9FYR8	Emb|CAB68146.1 OS=Arabidopsis thaliana OX=3702 GN=At5g52500 PE=2 SV=1	7	1	4	1	363	41	9.91	7.53
Q8LAY8	Probable protein phosphatase 2C 69 OS=Arabidopsis thaliana OX=3702 GN=At5g10740 PE=2 SV=1	12	2	4	2	354	38	5.52	7.5
Q9LS01	Allene oxide cyclase 3, chloroplastic OS=Arabidopsis thaliana OX=3702 GN=AOC3 PE=2 SV=1	10	1	4	1	258	28.4	9.14	7.49
Q9SKA2	Late embryogenesis abundant protein (LEA) family protein OS=Arabidopsis thaliana OX=3702 GN=At1g22600 PE=2 SV=1	8	1	2	1	385	42.5	8.75	7.48
Q8LFV1	UPF0725 protein At4g29550 OS=Arabidopsis thaliana OX=3702 GN=At4g29550 PE=2 SV=1	5	1	3	1	358	41.2	4.89	7.47
Q9LMA8	Protein TIFY 10A OS=Arabidopsis thaliana OX=3702 GN=TIFY10A PE=1 SV=1	17	1	3	1	253	27.6	9.35	7.47
Q8S8G6	Alpha/beta-Hydrolases superfamily protein OS=Arabidopsis thaliana OX=3702 GN=At2g18245 PE=2 SV=1	12	2	4	2	398	44.8	9.42	7.45
Q9LME2	Synaptonemal complex protein 1 OS=Arabidopsis thaliana OX=3702 GN=ZYP1A PE=2 SV=1	2	1	2	1	871	99.9	6.11	7.44
Q9M336	Uracil phosphoribosyltransferase, chloroplastic OS=Arabidopsis thaliana OX=3702 GN=UPP PE=1 SV=1	8	1	4	1	296	32.2	8.95	7.42
Q8VYD3	U11/U12 small nuclear ribonucleoprotein 59 kDa protein OS=Arabidopsis thaliana OX=3702 GN=SNRNP59 PE=2 SV=1	16	2	4	2	382	44	5.64	7.41
Q05196	Polyadenylate-binding protein 5 OS=Arabidopsis thaliana OX=3702 GN=PAB5 PE=1 SV=3	4	2	3	2	682	74.4	8.4	7.41
F4I8W1	DUF724 domain-containing protein 2 OS=Arabidopsis thaliana OX=3702 GN=DUF2 PE=2 SV=1	4	1	10	1	604	70.2	7.31	7.4
F4JF82	Ypt/Rab-GAP domain of gyp1p superfamily protein OS=Arabidopsis thaliana OX=3702 GN=At3g55020 PE=1 SV=2	4	2	3	1	819	91.7	4.93	7.38
B9DGS8	AT1G14820 protein OS=Arabidopsis thaliana OX=3702 GN=At1g14820 PE=1 SV=1	10	1	3	1	252	28.3	7.33	7.38
Q9SRV3	LOB domain-containing protein 20 OS=Arabidopsis thaliana OX=3702 GN=LBD20 PE=2 SV=1	14	1	3	1	273	29.3	8.15	7.37
F4JQ51	Kinesin-like protein KIN-7I OS=Arabidopsis thaliana OX=3702 GN=KIN7I PE=1 SV=1	5	2	4	2	1004	114.4	5.31	7.35
Q84RD0	Transcription factor bHLH53 OS=Arabidopsis thaliana OX=3702 GN=BHLH53 PE=2 SV=1	10	2	3	2	291	33.5	5.12	7.35
Q9SF41	DEAD-box ATP-dependent RNA helicase 45 OS=Arabidopsis thaliana OX=3702 GN=RH45 PE=3 SV=1	6	3	4	3	989	111.6	5.82	7.34
Q9C9Y9	At3g08670 OS=Arabidopsis thaliana OX=3702 GN=F17O14.14 PE=1 SV=1	8	2	4	2	567	60.1	11.14	7.34
Q9LV03	Glutamate synthase 1 [NADH], chloroplastic OS=Arabidopsis thaliana OX=3702 GN=GLT1 PE=1 SV=2	3	3	3	3	2208	241.7	6.37	7.33
F4KAF2	Protein MICRORCHIDIA 4 OS=Arabidopsis thaliana OX=3702 GN=MORC4 PE=1 SV=2	3	1	3	1	800	89.6	7.14	7.33
O81283	Translocase of chloroplast 159, chloroplastic OS=Arabidopsis thaliana OX=3702 GN=TOC159 PE=1 SV=1	1	1	2	1	1503	160.7	4.55	7.33
Q9ASQ6	Probable LRR receptor-like serine/threonine-protein kinase At1g29720 OS=Arabidopsis thaliana OX=3702 GN=RFK1 PE=2 SV=3	3	2	3	2	1019	112.7	7.28	7.32
Q8VZI9	AT3g11100/F11B9_105 OS=Arabidopsis thaliana OX=3702 GN=At3g11100 PE=1 SV=1	10	1	2	1	249	28.4	5.54	7.3
A0A1P8B1C2	Uncharacterized protein OS=Arabidopsis thaliana OX=3702 GN=At2g38160 PE=4 SV=1	20	3	3	3	320	35.1	10.33	7.28
Q9LSJ8	ABC transporter B family member 16 OS=Arabidopsis thaliana OX=3702 GN=ABCB16 PE=2 SV=1	2	1	3	1	1228	135.8	8.09	7.28
Q9C7M2	Zinc finger (Ran-binding) family protein OS=Arabidopsis thaliana OX=3702 GN=At1g55040 PE=1 SV=1	2	2	3	2	849	94.8	7.03	7.27
Q39024	Mitogen-activated protein kinase 4 OS=Arabidopsis thaliana OX=3702 GN=MPK4 PE=1 SV=2	12	2	3	2	376	42.8	6.11	7.26
Q9SLV1	At1g58330 OS=Arabidopsis thaliana OX=3702 GN=ZW2 PE=2 SV=1	9	1	3	1	225	25.9	5.68	7.24
Q9SDM9	Nitrile-specifier protein 1 OS=Arabidopsis thaliana OX=3702 GN=NSP1 PE=1 SV=2	10	2	3	2	470	51.6	5.53	7.24
F4I6D2	S-adenosyl-L-methionine-dependent methyltransferase superfamily protein OS=Arabidopsis thaliana OX=3702 GN=At1g30550 PE=4 SV=2	23	2	3	2	239	26.7	4.75	7.23
F4HWL4	Tyrosine--tRNA ligase 2, cytoplasmic OS=Arabidopsis thaliana OX=3702 GN=At1g28350 PE=1 SV=1	6	2	3	2	748	84.7	6.61	7.21
Q8L7V7	AT4g02010/T10M13_2 OS=Arabidopsis thaliana OX=3702 GN=At4g02010 PE=2 SV=1	3	1	2	1	725	79	7.34	7.19
Q9C9N6	Protein PLASTID MOVEMENT IMPAIRED 2 OS=Arabidopsis thaliana OX=3702 GN=PMI2 PE=1 SV=1	5	2	3	2	607	70.2	9.19	7.18
O24466	Ras-related protein RABE1a OS=Arabidopsis thaliana OX=3702 GN=RABE1A PE=1 SV=1	11	1	4	1	216	23.9	8.22	7.17
Q8LPQ8	Monosaccharide-sensing protein 2 OS=Arabidopsis thaliana OX=3702 GN=MSSP2 PE=1 SV=2	3	1	4	1	729	78.5	5.4	7.17
A0A1P8BB72	Myzus persicae-induced lipase 1 OS=Arabidopsis thaliana OX=3702 GN=MPL1 PE=4 SV=1	13	1	2	1	318	35.7	6.6	7.17
Q8VZK6	Uncharacterized protein At5g49220 OS=Arabidopsis thaliana OX=3702 GN=At5g49220 PE=2 SV=1	6	1	4	1	409	45.8	7.09	7.16
Q8LPL5	Protein FIZZY-RELATED 3 OS=Arabidopsis thaliana OX=3702 GN=FZR3 PE=1 SV=1	5	1	5	1	481	52.3	8.98	7.15
Q9ZUA9	PHD finger protein At2g01810 OS=Arabidopsis thaliana OX=3702 GN=At2g01810 PE=3 SV=1	8	2	2	2	697	79.4	6.35	7.15
F4KHD8	Nuclear pore complex protein GP210 OS=Arabidopsis thaliana OX=3702 GN=GB210 PE=1 SV=1	1	1	3	1	1923	210.5	6.01	7.13
Q9FK25	Flavone 3'-O-methyltransferase 1 OS=Arabidopsis thaliana OX=3702 GN=OMT1 PE=1 SV=1	5	1	9	1	363	39.6	5.95	7.13
A3EWL3	DNA repair protein REV1 OS=Arabidopsis thaliana OX=3702 GN=REV1 PE=2 SV=1	4	2	4	2	1105	122.2	6.71	7.12
Q39199	DNA repair protein recA homolog 1, chloroplastic OS=Arabidopsis thaliana OX=3702 GN=RECA PE=2 SV=1	12	2	2	2	439	47.7	6.35	7.12
F4IRW0	Serine/threonine-protein kinase ATG1c OS=Arabidopsis thaliana OX=3702 GN=ATG1C PE=2 SV=1	1	1	3	1	733	81.8	6.84	7.09
Q9T0B0	Probable F-box protein At4g23960 OS=Arabidopsis thaliana OX=3702 GN=At4g23960 PE=4 SV=1	7	1	3	1	122	14.1	5.11	7.08
F4JT82	Probable disease resistance protein At4g19520 OS=Arabidopsis thaliana OX=3702 GN=At4g19520 PE=3 SV=1	1	1	2	1	1744	196.8	8.32	7.08
Q8L762	Beta-amylase 6 OS=Arabidopsis thaliana OX=3702 GN=BAM6 PE=2 SV=1	3	1	3	1	577	66.5	6.77	7.08
Q8GYG1	Transmembrane emp24 domain-containing protein p24delta7 OS=Arabidopsis thaliana OX=3702 GN=At1g14010 PE=2 SV=1	9	1	3	1	212	24.1	6.8	7.06
Q9FWA4	Probable galacturonosyltransferase 9 OS=Arabidopsis thaliana OX=3702 GN=GAUT9 PE=2 SV=1	4	1	4	1	561	64.1	9.11	7.02
Q9FGF8	Ethylene-responsive transcription factor ABR1 OS=Arabidopsis thaliana OX=3702 GN=ABR1 PE=2 SV=1	12	1	3	1	391	42.8	8.16	7.01
F4I1R5	Heavy metal transport/detoxification superfamily protein OS=Arabidopsis thaliana OX=3702 GN=At1g49420 PE=4 SV=1	12	1	2	1	189	21.2	8.75	7
F4IK97	Uncharacterized protein OS=Arabidopsis thaliana OX=3702 GN=At2g07215 PE=4 SV=1	10	1	4	1	245	27.3	10.62	7
P61430	Synaptonemal complex protein 2 OS=Arabidopsis thaliana OX=3702 GN=ZYP1B PE=2 SV=1	2	1	3	1	856	99	6.23	6.99
F4IRU3	Myosin-12 OS=Arabidopsis thaliana OX=3702 GN=XI-F PE=2 SV=1	5	3	4	3	1556	176.9	8.13	6.99
Q8L548	Protein tesmin/TSO1-like CXC 3 OS=Arabidopsis thaliana OX=3702 GN=TCX3 PE=1 SV=1	6	2	3	2	609	66.6	8.15	6.98
F4IGS5	RNA-binding (RRM/RBD/RNP motifs) family protein OS=Arabidopsis thaliana OX=3702 GN=At2g27790 PE=4 SV=1	7	1	3	1	240	27.8	8.95	6.97
Q9M371	Extra-large G-like protein, putative (DUF3133) OS=Arabidopsis thaliana OX=3702 GN=F15G16.60 PE=2 SV=1	2	2	3	2	790	87.3	7.5	6.96
Q9LPC6	Kinesin-like protein KIN-UB OS=Arabidopsis thaliana OX=3702 GN=KINUB PE=1 SV=2	5	2	5	2	894	98.4	7.02	6.96
A0A1I9LPX1	TPX2 (Targeting protein for Xklp2) protein family OS=Arabidopsis thaliana OX=3702 GN=At3g01710 PE=4 SV=1	16	2	2	2	410	46.1	9.54	6.96
Q8VYR7	Boron transporter 1 OS=Arabidopsis thaliana OX=3702 GN=BOR1 PE=1 SV=1	3	1	3	1	704	78.6	8.65	6.95
Q94AR6	Dof zinc finger protein DOF3.1 OS=Arabidopsis thaliana OX=3702 GN=DOF3.1 PE=2 SV=2	20	2	5	2	204	22.5	9.22	6.95
Q9FFW8	Tryptophan synthase beta chain OS=Arabidopsis thaliana OX=3702 GN=TSBtype2 PE=2 SV=1	13	2	3	2	506	55.7	7.24	6.95
Q9SHQ2	Expressed protein OS=Arabidopsis thaliana OX=3702 GN=At1g28700 PE=2 SV=2	10	2	4	2	338	38.5	8.02	6.88
F4JUM8	Pentatricopeptide repeat (PPR) superfamily protein OS=Arabidopsis thaliana OX=3702 GN=At4g14200 PE=1 SV=1	3	1	2	1	784	84.6	4.72	6.88
Q9XIN0	Transcription factor LHW OS=Arabidopsis thaliana OX=3702 GN=LHW PE=1 SV=1	6	1	3	1	650	71.7	6.05	6.87
Q9LS57	Putative F-box protein At3g18330 OS=Arabidopsis thaliana OX=3702 GN=At3g18330 PE=4 SV=1	8	2	2	2	376	43.3	6.87	6.86
Q9LVA3	Plant invertase/pectin methylesterase inhibitor superfamily protein OS=Arabidopsis thaliana OX=3702 GN=MMI9.1 PE=2 SV=1	6	1	3	1	203	22.3	7.24	6.85
F4K2J2	Auxin-responsive GH3 family protein OS=Arabidopsis thaliana OX=3702 GN=At5g13360 PE=4 SV=1	7	2	2	2	672	75.8	6.49	6.84
Q9FHS7	AT5g37380/MNJ8_170 OS=Arabidopsis thaliana OX=3702 GN=MNJ8.20 PE=2 SV=1	5	1	2	1	431	48.2	9.89	6.82
Q9SD71	Putative F-box protein At3g47020 OS=Arabidopsis thaliana OX=3702 GN=At3g47020 PE=4 SV=1	4	1	3	1	313	35.8	8.29	6.82
Q6STH5	Fe-S cluster assembly factor HCF101, chloroplastic OS=Arabidopsis thaliana OX=3702 GN=HCF101 PE=1 SV=1	5	1	3	1	532	57.7	6.29	6.79
Q9LUL2	Serine/threonine-protein kinase WAG2 OS=Arabidopsis thaliana OX=3702 GN=WAG2 PE=2 SV=1	11	2	3	2	480	54.4	9.48	6.78
Q9FKH1	Transcriptional regulator STERILE APETALA OS=Arabidopsis thaliana OX=3702 GN=SAP PE=1 SV=1	2	1	3	1	446	49.3	6.76	6.78
Q9LZ19	Pentatricopeptide repeat-containing protein At5g04780, mitochondrial OS=Arabidopsis thaliana OX=3702 GN=PCMP-H16 PE=2 SV=2	1	1	3	1	635	71.7	7.72	6.77
Q5S4W1	Myosin-M heavy protein OS=Arabidopsis thaliana OX=3702 GN=At2g37960 PE=2 SV=1	14	2	5	2	480	52.4	7.59	6.77
Q8GYK6	Proline-rich family protein OS=Arabidopsis thaliana OX=3702 GN=At2g32840 PE=2 SV=1	13	1	4	1	337	37.4	9.79	6.76
O48720	AR781 OS=Arabidopsis thaliana OX=3702 GN=AR781 PE=2 SV=1	9	1	2	1	317	36.2	9.57	6.75
Q43866	Beta-fructofuranosidase, insoluble isoenzyme CWINV1 OS=Arabidopsis thaliana OX=3702 GN=CWINV1 PE=1 SV=1	3	1	7	1	584	66.2	9.07	6.74
Q84MB3	1-aminocyclopropane-1-carboxylate oxidase homolog 1 OS=Arabidopsis thaliana OX=3702 GN=At1g06620 PE=2 SV=1	6	1	3	1	365	40.3	5.36	6.74
F4JSE7	Protein ENHANCED DISEASE RESISTANCE 2 OS=Arabidopsis thaliana OX=3702 GN=EDR2 PE=2 SV=1	1	1	3	1	718	81.8	6.73	6.73
Q9LZ20	Cationic amino acid transporter 6, chloroplastic OS=Arabidopsis thaliana OX=3702 GN=CAT6 PE=2 SV=1	5	1	2	1	583	62.8	8.59	6.72
F4K3X8	Kinesin-like protein KIN-7L, chloroplastic OS=Arabidopsis thaliana OX=3702 GN=KIN7L PE=3 SV=2	5	2	2	2	977	109.1	6	6.71
Q9FKR9	Zinc finger CCCH domain-containing protein 59 OS=Arabidopsis thaliana OX=3702 GN=ZFWD3 PE=2 SV=1	5	1	3	1	472	51.3	8.91	6.7
Q1G3L2	Polyketide cyclase / dehydrase and lipid transport protein OS=Arabidopsis thaliana OX=3702 GN=At4g01883 PE=2 SV=1	10	1	2	1	224	25.3	9.86	6.7
F4IQ29	Ypt/Rab-GAP domain of gyp1p superfamily protein OS=Arabidopsis thaliana OX=3702 GN=At2g37290 PE=4 SV=1	3	2	3	2	916	104.5	4.77	6.7
Q9LTT9	Varicose-related protein OS=Arabidopsis thaliana OX=3702 GN=VCR PE=2 SV=1	3	2	4	2	1340	145.8	6.13	6.69
Q9LUD3	Cytochrome P450 OS=Arabidopsis thaliana OX=3702 GN=CYP72A7 PE=2 SV=1	12	2	3	2	512	58.3	8.81	6.69
O48724	Protein WEAK CHLOROPLAST MOVEMENT UNDER BLUE LIGHT 1 OS=Arabidopsis thaliana OX=3702 GN=WEB1 PE=1 SV=1	8	3	4	3	807	89.2	5.05	6.68
P34881	DNA (cytosine-5)-methyltransferase 1 OS=Arabidopsis thaliana OX=3702 GN=DMT1 PE=1 SV=1	1	1	4	1	1534	172.3	6.33	6.67
Q0WPZ6	Pentatricopeptide repeat-containing protein At2g17140 OS=Arabidopsis thaliana OX=3702 GN=At2g17140 PE=2 SV=1	2	1	5	1	874	97.7	6.23	6.66
Q8GYX3	Microtubule-associated protein 70-5 OS=Arabidopsis thaliana OX=3702 GN=MAP70.5 PE=1 SV=1	4	1	2	1	513	58.5	6.71	6.65
A0A1I9LPZ1	Uncharacterized protein OS=Arabidopsis thaliana OX=3702 GN=At3g50370 PE=1 SV=1	2	3	4	3	2160	236.6	6.64	6.64
Q944R2	AT5g10050/T31P16_40 OS=Arabidopsis thaliana OX=3702 GN=At5g65205 PE=2 SV=1	7	1	3	1	285	30.9	9.19	6.64
F4JFR7	2-oxoglutarate-dependent dioxygenase family protein OS=Arabidopsis thaliana OX=3702 GN=At3g14140 PE=4 SV=1	3	1	3	1	473	53.1	9.25	6.63
Q93W22	60S ribosomal protein L10-3 OS=Arabidopsis thaliana OX=3702 GN=RPL10C PE=2 SV=1	10	1	2	1	221	24.9	10.56	6.63
Q9FK23	Transcription termination factor MTERF8, chloroplastic OS=Arabidopsis thaliana OX=3702 GN=MTERF8 PE=1 SV=1	2	1	3	1	500	56.3	7.49	6.62
Q8W2F3	Transcription factor PIF4 OS=Arabidopsis thaliana OX=3702 GN=PIF4 PE=1 SV=1	6	1	5	1	430	48.3	6.8	6.61
F4J7P7	Adenine nucleotide alpha hydrolases-like superfamily protein OS=Arabidopsis thaliana OX=3702 GN=RSY3 PE=3 SV=1	5	2	2	2	660	73.5	8.21	6.61
Q8VWF5	Protein MEI2-like 5 OS=Arabidopsis thaliana OX=3702 GN=ML5 PE=1 SV=1	6	2	5	2	800	88.2	6.2	6.61
F4K0Y5	Heat shock protein DnaJ with tetratricopeptide repeat-containing protein OS=Arabidopsis thaliana OX=3702 GN=TPR16 PE=4 SV=1	3	3	3	3	1165	129.1	6.79	6.6
Q9FJH9	P-loop NTPase domain-containing protein LPA1 homolog 1 OS=Arabidopsis thaliana OX=3702 GN=At5g60760 PE=2 SV=1	3	1	5	1	738	82.5	6.07	6.57
F4HWC3	Calponin-like domain protein OS=Arabidopsis thaliana OX=3702 GN=At1g20970 PE=1 SV=1	5	2	2	2	1364	150.1	4.75	6.56
Q8H0V6	ABC transporter F family member 3 OS=Arabidopsis thaliana OX=3702 GN=ABCF3 PE=1 SV=1	1	1	3	1	715	79.6	6.07	6.55
Q9LX55	Putative F-box/LRR-repeat protein At3g59160 OS=Arabidopsis thaliana OX=3702 GN=At3g59160 PE=4 SV=1	5	1	6	1	464	52.9	6.58	6.54
Q9C7X5	Probable nicotianamine synthase 4 OS=Arabidopsis thaliana OX=3702 GN=NAS4 PE=2 SV=1	6	1	2	1	324	36.3	5.26	6.54
F4JWA1	RING/U-box superfamily protein OS=Arabidopsis thaliana OX=3702 GN=At5g04460 PE=4 SV=1	2	1	4	1	863	99.1	6.1	6.54
Q9C7H2	At1g72090/F28P5_4 OS=Arabidopsis thaliana OX=3702 GN=At1g72090 PE=2 SV=1	4	1	2	1	601	65.5	6.55	6.53
Q04996	Homeobox protein HAT3.1 OS=Arabidopsis thaliana OX=3702 GN=HAT3.1 PE=1 SV=3	3	1	3	1	723	80.4	4.83	6.49
O49420	F-box/kelch-repeat protein At4g19930 OS=Arabidopsis thaliana OX=3702 GN=At4g19930 PE=4 SV=1	2	1	5	1	431	50.4	9.33	6.49
Q9XIG1	Sterol 3-beta-glucosyltransferase UGT80B1 OS=Arabidopsis thaliana OX=3702 GN=UGT80B1 PE=2 SV=1	7	1	1	1	615	68.3	5.69	6.48
F4I2H2	Switch 2 OS=Arabidopsis thaliana OX=3702 GN=SWI2 PE=3 SV=1	3	1	3	1	862	98.4	6.96	6.46
Q9M9H7	Carboxypeptidase SOL1 OS=Arabidopsis thaliana OX=3702 GN=SOL1 PE=2 SV=1	13	2	2	2	491	56	8.48	6.45
Q94BP7	AUGMIN subunit 6 OS=Arabidopsis thaliana OX=3702 GN=AUG6 PE=1 SV=1	6	2	4	2	741	80.9	5.38	6.45
F4IXW2	Brefeldin A-inhibited guanine nucleotide-exchange protein 5 OS=Arabidopsis thaliana OX=3702 GN=BIG5 PE=1 SV=2	3	2	3	2	1739	192.8	5.58	6.42
Q1G3U2	Transcription factor OS=Arabidopsis thaliana OX=3702 GN=At1g23965 PE=4 SV=1	12	1	4	1	117	13.7	11.08	6.4
F4IL68	SH3 domain-containing protein OS=Arabidopsis thaliana OX=3702 GN=At2g07360 PE=1 SV=1	2	2	7	2	1198	130.3	5.69	6.4
O49506	Peroxisomal (S)-2-hydroxy-acid oxidase GLO5 OS=Arabidopsis thaliana OX=3702 GN=GLO5 PE=1 SV=1	9	1	2	1	368	40.5	8.31	6.38
Q9SJU0	Kinesin-like protein KIN-7M, chloroplastic OS=Arabidopsis thaliana OX=3702 GN=KIN7M PE=2 SV=2	2	1	2	1	1058	117	6.24	6.37
F4J2C4	Ankyrin repeat family protein / regulator of chromosome condensation (RCC1) family protein OS=Arabidopsis thaliana OX=3702 GN=At3g03790 PE=4 SV=1	1	1	3	1	1099	120.5	9.04	6.36
Q9SAJ5	Pentatricopeptide repeat-containing protein At1g79540 OS=Arabidopsis thaliana OX=3702 GN=At1g79540 PE=2 SV=1	2	1	4	1	780	88.8	8.12	6.36
P46607	Homeobox-leucine zipper protein GLABRA 2 OS=Arabidopsis thaliana OX=3702 GN=GL2 PE=2 SV=3	2	1	4	1	747	83.2	6.51	6.36
O22765	Tryptophan synthase alpha chain OS=Arabidopsis thaliana OX=3702 GN=TRPA1 PE=1 SV=2	4	1	3	1	275	29.6	6.01	6.35
Q9SRE1	Eukaryotic translation initiation factor 2 (eIF-2) family protein OS=Arabidopsis thaliana OX=3702 GN=At1g76720 PE=4 SV=1	2	1	2	1	1224	135	5.64	6.35
Q9STP1	Glycine-rich protein family OS=Arabidopsis thaliana OX=3702 GN=At4g27850 PE=4 SV=1	5	1	5	1	577	63.5	9.31	6.33
Q9C8J6	Phospholipase A1-Igamma3, chloroplastic OS=Arabidopsis thaliana OX=3702 GN=At1g51440 PE=1 SV=1	4	1	4	1	527	60.3	6.64	6.32
Q9FH82	Pectin acetylesterase 11 OS=Arabidopsis thaliana OX=3702 GN=PAE11 PE=2 SV=1	4	1	3	1	391	42	8.66	6.31
Q9FPJ8	Polyadenylate-binding protein RBP45A OS=Arabidopsis thaliana OX=3702 GN=RBP45A PE=2 SV=1	18	2	2	2	387	42.3	6.55	6.31
Q2QAV0	Serine/threonine-protein kinase TIO OS=Arabidopsis thaliana OX=3702 GN=TIO PE=1 SV=1	2	1	2	1	1322	145.3	7.42	6.28
F4K9W2	Spectrin beta chain, brain OS=Arabidopsis thaliana OX=3702 GN=MWD9.25 PE=4 SV=1	1	1	3	1	1154	126	8.85	6.27
F4JV27	Enhancer of polycomb-like transcription factor protein OS=Arabidopsis thaliana OX=3702 GN=At4g32620 PE=4 SV=1	3	2	5	2	1540	173.3	8.65	6.27
Q9C6S6	Putative pentatricopeptide repeat-containing protein At1g31840 OS=Arabidopsis thaliana OX=3702 GN=At1g31840 PE=3 SV=2	3	2	3	2	840	94.1	7.68	6.26
F4K5K4	Protein trichome birefringence-like 5 OS=Arabidopsis thaliana OX=3702 GN=TBL5 PE=2 SV=1	4	1	3	1	485	55.4	6.92	6.26
A0A1P8AZ85	Uncharacterized protein OS=Arabidopsis thaliana OX=3702 GN=At2g07621 PE=4 SV=1	28	1	2	1	115	13	10.27	6.25
Q56YJ8	Transcription factor FAMA OS=Arabidopsis thaliana OX=3702 GN=FAMA PE=1 SV=1	6	1	2	1	414	46.4	5.45	6.24
B0F9L7	Golgin candidate 2 OS=Arabidopsis thaliana OX=3702 GN=GC2 PE=1 SV=1	3	1	2	1	668	74.7	7.99	6.23
Q9ZQC5	Interactor of constitutive active ROPs 2, chloroplastic OS=Arabidopsis thaliana OX=3702 GN=ICR2 PE=1 SV=1	3	1	2	1	583	65.8	5.2	6.23
F4HUV0	Pentatricopeptide repeat (PPR) superfamily protein OS=Arabidopsis thaliana OX=3702 GN=At1g28000 PE=4 SV=1	5	1	2	1	388	43.1	7.65	6.22
O80822	Peroxidase 25 OS=Arabidopsis thaliana OX=3702 GN=PER25 PE=2 SV=2	8	1	2	1	328	35.9	7.59	6.22
Q8S9K3	Zinc finger protein VAR3, chloroplastic OS=Arabidopsis thaliana OX=3702 GN=VAR3 PE=1 SV=2	3	1	2	1	758	85.9	8.31	6.19
Q9C7X7	Heat shock 70 kDa protein 18 OS=Arabidopsis thaliana OX=3702 GN=HSP70-18 PE=2 SV=1	7	2	3	2	617	68.3	5.35	6.19
F4HZZ6	Erythroid differentiation factor-like protein OS=Arabidopsis thaliana OX=3702 GN=At1g35660 PE=4 SV=1	3	2	3	2	1405	156.3	6.51	6.18
Q9FJR9	Nuclear intron maturase 2, mitochondrial OS=Arabidopsis thaliana OX=3702 GN=NMAT2 PE=1 SV=1	3	1	2	1	735	85.1	9.32	6.17
Q9M0S5	Isoamylase 3, chloroplastic OS=Arabidopsis thaliana OX=3702 GN=ISA3 PE=1 SV=2	3	1	2	1	764	86.3	6.05	6.17
Q8VYB7	Geranylgeranyl transferase type-2 subunit alpha 1 OS=Arabidopsis thaliana OX=3702 GN=RGTA1 PE=1 SV=1	3	1	4	1	678	76.9	5.95	6.16
Q67YJ7	At4g13070 OS=Arabidopsis thaliana OX=3702 GN=At4g13070 PE=2 SV=1	7	1	2	1	343	40.5	9.86	6.15
O23498	Heat shock protein HSP20/alpha crystallin family OS=Arabidopsis thaliana OX=3702 GN=dl4295c PE=3 SV=1	12	1	3	1	232	25.3	8.65	6.13
Q94BT2	Auxin-induced in root cultures protein 12 OS=Arabidopsis thaliana OX=3702 GN=AIR12 PE=1 SV=3	16	3	3	3	252	25.6	7.9	6.13
Q84M96	Probable aldo-keto reductase 2 OS=Arabidopsis thaliana OX=3702 GN=AGD2 PE=2 SV=1	7	1	2	1	346	38.2	6.38	6.13
F4I3P9	UDP-N-acetylmuramoyl-L-alanyl-D-glutamate--2,6-diaminopimelate ligase MurE homolog, chloroplastic OS=Arabidopsis thaliana OX=3702 GN=MURE PE=1 SV=1	7	2	2	2	772	85.5	4.69	6.13
Q9LS26	Serine/threonine-protein kinase BSK2 OS=Arabidopsis thaliana OX=3702 GN=BSK2 PE=1 SV=1	2	1	5	1	489	54.9	5.69	6.12
Q2PGG3	Serine racemase OS=Arabidopsis thaliana OX=3702 GN=SR PE=1 SV=1	6	1	3	1	331	35	7.31	6.12
Q058J9	At3g17830 OS=Arabidopsis thaliana OX=3702 GN=DJA4 PE=2 SV=1	1	1	3	1	517	57.2	9.42	6.11
Q9LYY3	F-box/kelch-repeat protein At5g03020 OS=Arabidopsis thaliana OX=3702 GN=At5g03020 PE=2 SV=1	7	1	3	1	347	40.2	8.92	6.11
Q9SHT8	F-box associated ubiquitination effector family protein OS=Arabidopsis thaliana OX=3702 GN=At2g05360 PE=4 SV=1	4	1	6	1	358	41	9.06	6.09
Q940Y7	AT5g04480/T32M21_80 OS=Arabidopsis thaliana OX=3702 GN=At5g04480 PE=2 SV=1	2	2	3	2	1050	119.7	6.47	6.09
Q9LU74	AT5g57120/MUL3_6 OS=Arabidopsis thaliana OX=3702 GN=MUL3.6 PE=1 SV=1	7	1	2	1	330	37.6	6.24	6.09
P0CAP3	B3 domain-containing protein REM11 OS=Arabidopsis thaliana OX=3702 GN=REM11 PE=3 SV=1	10	1	3	1	286	32	9.41	6.07
F4JRE0	Transmembrane 9 superfamily member 12 OS=Arabidopsis thaliana OX=3702 GN=TMN12 PE=2 SV=1	3	1	3	1	652	74.1	6.18	6.07
F4K1G9	Major facilitator superfamily protein OS=Arabidopsis thaliana OX=3702 GN=At5g42210 PE=4 SV=2	5	1	2	1	438	47.6	8.02	6.05
Q9FN45	At5g23100 OS=Arabidopsis thaliana OX=3702 GN=MYJ24.9 PE=2 SV=1	12	1	2	1	277	30.1	9.42	6.05
F4JSJ6	DNA photolyase OS=Arabidopsis thaliana OX=3702 GN=At4g25290 PE=4 SV=1	3	1	2	1	692	78.2	6.92	6.03
Q9SGY1	ABC transporter B family member 10 OS=Arabidopsis thaliana OX=3702 GN=ABCB10 PE=1 SV=2	6	2	2	2	1227	134.4	7.21	6.02
Q9M2E0	DEAD-box ATP-dependent RNA helicase 12 OS=Arabidopsis thaliana OX=3702 GN=RH12 PE=2 SV=1	8	1	6	1	498	56.7	8.4	6.01
O82393	Dentin sialophosphoprotein OS=Arabidopsis thaliana OX=3702 GN=At2g29620 PE=4 SV=1	3	1	11	1	747	85.1	4.74	6.01
Q9FLB0	DEAD-box ATP-dependent RNA helicase 18 OS=Arabidopsis thaliana OX=3702 GN=RH18 PE=2 SV=1	3	2	5	2	593	66.9	8.72	6
Q9LF97	CBS domain-containing protein CBSCBSPB3 OS=Arabidopsis thaliana OX=3702 GN=CBSCBSPB3 PE=1 SV=1	11	2	2	2	556	60	7.52	6
F4J8I0	Serine-rich adhesin for platelets-like protein OS=Arabidopsis thaliana OX=3702 GN=TRM6 PE=4 SV=1	1	1	7	1	801	89.7	7.68	6
Q93Y35	26S proteasome non-ATPase regulatory subunit 6 homolog OS=Arabidopsis thaliana OX=3702 GN=RPN7 PE=1 SV=1	6	1	3	1	387	44.3	5.99	5.99
Q1PE17	Calcium-dependent protein kinase 18 OS=Arabidopsis thaliana OX=3702 GN=CPK18 PE=2 SV=1	4	1	3	1	534	60.2	8.57	5.99
Q9SN66	F-box family protein OS=Arabidopsis thaliana OX=3702 GN=At4g10820 PE=4 SV=1	3	1	3	1	273	31.2	5.14	5.99
Q9FNK0	Putative F-box/FBD/LRR-repeat protein At5g22610 OS=Arabidopsis thaliana OX=3702 GN=At5g22610 PE=4 SV=1	5	1	2	1	502	57.5	6.29	5.99
Q9M658	Helicase protein MOM1 OS=Arabidopsis thaliana OX=3702 GN=MOM1 PE=1 SV=1	4	2	2	2	2001	218.4	5.38	5.98
A0A1I9LQX3	Polynucleotide adenylyltransferase domain/RNA recognition motif protein OS=Arabidopsis thaliana OX=3702 GN=At3g48835 PE=4 SV=1	11	2	2	2	412	46.7	6.19	5.97
Q9C660	Proline-rich receptor-like protein kinase PERK10 OS=Arabidopsis thaliana OX=3702 GN=PERK10 PE=1 SV=2	9	2	3	2	762	80.8	6.64	5.96
Q0WVW7	ATP-dependent DNA helicase Q-like 5 OS=Arabidopsis thaliana OX=3702 GN=RECQL5 PE=2 SV=2	8	2	2	2	911	100.7	8.73	5.95
Q8RWY8	Nucleic acid binding protein OS=Arabidopsis thaliana OX=3702 GN=At1g27750 PE=2 SV=1	3	1	2	1	1075	117.4	6.86	5.95
Q84WV0	Serine hydroxymethyltransferase 7 OS=Arabidopsis thaliana OX=3702 GN=SHM7 PE=2 SV=1	4	1	6	1	598	66.3	7.84	5.95
Q9M0G5	Putative cysteine-rich receptor-like protein kinase 43 OS=Arabidopsis thaliana OX=3702 GN=CRK43 PE=3 SV=1	6	2	2	2	625	70.1	8.21	5.93
Q8LED3	Protein trichome birefringence-like 3 OS=Arabidopsis thaliana OX=3702 GN=TBL3 PE=2 SV=1	12	2	4	2	434	49.8	8.76	5.93
F4I6G4	Lysine-specific demethylase JMJ18 OS=Arabidopsis thaliana OX=3702 GN=JMJ18 PE=2 SV=1	3	1	4	1	819	92.8	5.44	5.92
O23078	Phospholipase D beta 2 OS=Arabidopsis thaliana OX=3702 GN=PLDBETA2 PE=2 SV=3	6	2	7	2	927	104.1	7.23	5.91
F4KDE6	Uncharacterized protein OS=Arabidopsis thaliana OX=3702 GN=MTI20.7 PE=1 SV=1	3	1	4	1	387	44	5.24	5.91
Q8RWW8	Rab3 GTPase-activating protein catalytic protein OS=Arabidopsis thaliana OX=3702 GN=MQJ2.13 PE=1 SV=1	7	2	4	2	963	108.8	5.12	5.91
F4IAQ0	Glycosyl hydrolase family 81 protein OS=Arabidopsis thaliana OX=3702 GN=At1g18310 PE=4 SV=1	4	1	4	1	649	73	7.94	5.91
Q9LRN6	Probable calcium-binding protein CML22 OS=Arabidopsis thaliana OX=3702 GN=CML22 PE=3 SV=1	5	1	2	1	229	26.2	5.08	5.9
Q9SIW1	BEL1-like homeodomain protein 7 OS=Arabidopsis thaliana OX=3702 GN=BLH7 PE=1 SV=1	6	1	4	1	482	54.2	7.12	5.9
Q9FGS4	Quinolinate synthase, chloroplastic OS=Arabidopsis thaliana OX=3702 GN=QS PE=1 SV=1	6	1	3	1	718	78.9	6.87	5.9
Q84MA3	Pentatricopeptide repeat-containing protein At4g32430, mitochondrial OS=Arabidopsis thaliana OX=3702 GN=PCMP-E40 PE=2 SV=1	6	2	7	2	763	85.1	6.58	5.88
Q9C7H3	Late embryogenesis abundant domain-containing protein / LEA domain-containing protein OS=Arabidopsis thaliana OX=3702 GN=At1g72100 PE=4 SV=1	10	2	4	2	480	52.7	8.48	5.88
Q9LK41	Beta-1,3-glucanase OS=Arabidopsis thaliana OX=3702 GN=At3g23770 PE=2 SV=1	5	1	3	1	476	52.1	7.39	5.87
F4JNL1	Disease resistance protein (TIR-NBS-LRR class) family OS=Arabidopsis thaliana OX=3702 GN=At4g23510 PE=4 SV=1	7	2	2	2	635	72.5	8.18	5.86
F4IUS3	DCD (Development and Cell Death) domain protein OS=Arabidopsis thaliana OX=3702 GN=At2g32910 PE=1 SV=1	7	2	2	2	691	78.3	8.81	5.85
F4JE35	Amino acid transporter AVT1B OS=Arabidopsis thaliana OX=3702 GN=AVT1B PE=3 SV=2	4	1	3	1	540	58.2	5.99	5.85
Q9LYU8	Aspartokinase 1, chloroplastic OS=Arabidopsis thaliana OX=3702 GN=AK1 PE=1 SV=1	9	2	2	2	569	62.3	6.8	5.84
O04647	Pentatricopeptide repeat-containing protein At5g27270 OS=Arabidopsis thaliana OX=3702 GN=EMB976 PE=2 SV=2	4	2	2	2	1038	117.4	8.56	5.83
Q9SV36	Kinesin-like protein KIN-UC OS=Arabidopsis thaliana OX=3702 GN=KINUC PE=1 SV=2	4	2	2	2	1051	117.3	7.3	5.82
Q9LN27	Mitochondrial import inner membrane translocase subunit TIM17-1 OS=Arabidopsis thaliana OX=3702 GN=TIM17-1 PE=2 SV=1	10	1	2	1	218	22.9	6.52	5.82
Q9SUT9	Reticulon-like protein B2 OS=Arabidopsis thaliana OX=3702 GN=RTNLB2 PE=1 SV=1	6	1	2	1	271	30.3	8.54	5.81
P46312	Omega-6 fatty acid desaturase, chloroplastic OS=Arabidopsis thaliana OX=3702 GN=FAD6 PE=1 SV=2	6	1	3	1	448	51.2	8.84	5.81
Q9ZU27	Pentatricopeptide repeat-containing protein At1g51965, mitochondrial OS=Arabidopsis thaliana OX=3702 GN=At1g51965 PE=2 SV=1	4	1	2	1	650	73.8	8.37	5.8
Q9LSJ5	ABC transporter B family member 18 OS=Arabidopsis thaliana OX=3702 GN=ABCB18 PE=3 SV=1	2	1	3	1	1225	134.2	8.24	5.8
Q84K38	Transmembrane protein OS=Arabidopsis thaliana OX=3702 GN=MNF13.19 PE=2 SV=1	2	1	3	1	586	64.6	7.59	5.8
Q9SVG4	Berberine bridge enzyme-like 19 OS=Arabidopsis thaliana OX=3702 GN=At4g20830 PE=1 SV=2	4	1	3	1	570	63.5	9.58	5.8
Q9C640	Membrane protein OS=Arabidopsis thaliana OX=3702 GN=At1g45403 PE=4 SV=1	11	1	2	1	169	19.4	6.98	5.79
F4JZ68	Kinesin-like protein KIN-7H OS=Arabidopsis thaliana OX=3702 GN=KIN7H PE=2 SV=1	1	1	2	1	1063	121.3	5.73	5.78
O04292	Homeobox-leucine zipper protein ATHB-9 OS=Arabidopsis thaliana OX=3702 GN=ATHB-9 PE=1 SV=1	2	1	3	1	841	92.3	6.42	5.77
A2RVN9	At3g50390 OS=Arabidopsis thaliana OX=3702 GN=At3g50390 PE=2 SV=1	5	1	2	1	469	51.2	8.46	5.76
Q9SSP6	At1g52420 OS=Arabidopsis thaliana OX=3702 GN=F6D8.36 PE=2 SV=1	10	2	2	2	670	75.6	9.96	5.75
Q9FFR3	6-phosphogluconate dehydrogenase, decarboxylating 3, chloroplastic OS=Arabidopsis thaliana OX=3702 GN=PGD3 PE=1 SV=1	13	2	2	2	487	53.3	5.8	5.75
Q8L641	DNA binding protein OS=Arabidopsis thaliana OX=3702 GN=At3g52170 PE=2 SV=1	12	2	2	2	499	54	4.92	5.74
Q93VT6	Ribosomal RNA small subunit methyltransferase J OS=Arabidopsis thaliana OX=3702 GN=MAH20.10 PE=1 SV=1	5	1	2	1	346	38.6	5.85	5.74
Q9LHD1	ABC transporter B family member 15 OS=Arabidopsis thaliana OX=3702 GN=ABCB15 PE=3 SV=1	4	1	2	1	1240	135.6	8.05	5.74
Q9C5Y0	Phospholipase D delta OS=Arabidopsis thaliana OX=3702 GN=PLDDELTA PE=1 SV=2	2	1	2	1	868	98.9	7.17	5.73
Q0WVM5	Nucleolar protein OS=Arabidopsis thaliana OX=3702 GN=At1g63810 PE=2 SV=1	2	1	2	1	1053	120.1	6.86	5.73
Q38821	Serine/threonine protein phosphatase 2A 55 kDa regulatory subunit B alpha isoform OS=Arabidopsis thaliana OX=3702 GN=PP2AB1 PE=1 SV=2	4	1	5	1	513	56.9	5.72	5.72
Q58FT1	Uncharacterized protein OS=Arabidopsis thaliana OX=3702 GN=MTH12.3 PE=2 SV=1	9	1	6	1	232	26.2	5.74	5.72
Q8RY24	Probable sucrose-phosphate synthase 3 OS=Arabidopsis thaliana OX=3702 GN=SPS3 PE=2 SV=1	2	1	7	1	1062	119.4	6.29	5.72
Q38896	Cold shock domain-containing protein 4 OS=Arabidopsis thaliana OX=3702 GN=CSP4 PE=1 SV=1	8	1	2	1	201	19.1	6.76	5.69
O23277	Protein PRD1 OS=Arabidopsis thaliana OX=3702 GN=PRD1 PE=1 SV=3	3	2	3	2	1330	149	5.35	5.68
Q8W1Y3	Kinesin-like protein KIN-14F OS=Arabidopsis thaliana OX=3702 GN=KIN14F PE=1 SV=2	5	2	2	2	1087	121.1	8.48	5.67
Q9SVY5	Protein kinase superfamily protein OS=Arabidopsis thaliana OX=3702 GN=F15B8.100 PE=2 SV=1	6	1	2	1	351	40.1	7.99	5.66
Q9SV21	Coatomer subunit beta-1 OS=Arabidopsis thaliana OX=3702 GN=At4g31480 PE=3 SV=2	4	2	2	2	948	106.1	5.83	5.66
Q9LKA4	UBP1-associated protein 2C OS=Arabidopsis thaliana OX=3702 GN=UBA2C PE=2 SV=1	12	2	2	2	404	41.8	8.41	5.65
Q9LI71	Acetyl-CoA:benzylalcohol acetyltranferase-like protein OS=Arabidopsis thaliana OX=3702 GN=At3g30280 PE=4 SV=1	5	1	4	1	443	48.7	5.07	5.63
Q9XII3	Ac-like transposase OS=Arabidopsis thaliana OX=3702 GN=At2g16040 PE=4 SV=1	3	1	4	1	382	44.1	6.48	5.63
Q93ZG1	At1g23060/T26J12_16 OS=Arabidopsis thaliana OX=3702 GN=MDP40 PE=2 SV=1	5	1	2	1	367	41	9.88	5.62
Q9M2T1	AP3-complex subunit beta-A OS=Arabidopsis thaliana OX=3702 GN=AP3BA PE=2 SV=2	3	1	2	1	987	108.6	5.48	5.61
Q9SRU2	Auxin transport protein BIG OS=Arabidopsis thaliana OX=3702 GN=BIG PE=1 SV=2	1	2	2	2	5098	567.5	5.95	5.61
P58684	Probable signal peptidase complex subunit 2 OS=Arabidopsis thaliana OX=3702 GN=At2g39960 PE=2 SV=1	12	1	2	1	192	21.6	8.94	5.61
O49298	Probable pectinesterase/pectinesterase inhibitor 6 OS=Arabidopsis thaliana OX=3702 GN=PME6 PE=2 SV=1	5	1	4	1	554	61.2	9.07	5.61
Q7PC84	ABC transporter G family member 39 OS=Arabidopsis thaliana OX=3702 GN=ABCG39 PE=3 SV=1	3	2	4	2	1454	165.1	7.24	5.61
Q1PEM5	Proline-rich receptor-like protein kinase PERK3 OS=Arabidopsis thaliana OX=3702 GN=PERK3 PE=2 SV=2	4	1	2	1	513	56	9.35	5.6
Q9LIP9	Glutamine-fructose-6-phosphate transaminase 2 OS=Arabidopsis thaliana OX=3702 GN=GFAT PE=4 SV=1	3	1	2	1	677	74.6	6.4	5.6
Q9SUH1	AT4g30750/T10C21_100 OS=Arabidopsis thaliana OX=3702 GN=At4g30750 PE=2 SV=1	9	1	2	1	214	24.6	6.1	5.6
Q9SF17	F26K24.10 protein OS=Arabidopsis thaliana OX=3702 GN=F26K24.10 PE=4 SV=1	7	1	3	1	348	38.2	7.09	5.6
F4JXF9	DNA-directed RNA polymerase III subunit 1 OS=Arabidopsis thaliana OX=3702 GN=NRPC1 PE=2 SV=1	2	1	3	1	1376	152.9	8.59	5.6
F4JTJ9	Meiosis-specific protein ASY2 OS=Arabidopsis thaliana OX=3702 GN=ASY2 PE=2 SV=1	4	2	4	2	1399	158.4	6.43	5.6
Q9ZPE4	F-box protein FBW2 OS=Arabidopsis thaliana OX=3702 GN=FBW2 PE=1 SV=1	7	1	2	1	317	36.5	5	5.59
Q8VYU8	Interactor of constitutive active ROPs 5 OS=Arabidopsis thaliana OX=3702 GN=ICR5 PE=1 SV=2	6	1	1	1	396	45.7	5.74	5.59
Q8GWU0	Phosphoglycolate phosphatase 2 OS=Arabidopsis thaliana OX=3702 GN=PGLP2 PE=1 SV=1	10	1	3	1	301	33	5.2	5.58
O49318	Probable leucine-rich repeat receptor-like protein kinase At2g33170 OS=Arabidopsis thaliana OX=3702 GN=At2g33170 PE=2 SV=1	2	1	2	1	1124	123.6	7.31	5.57
Q8GYC1	Protein indeterminate-domain 4, chloroplastic OS=Arabidopsis thaliana OX=3702 GN=IDD4 PE=1 SV=1	5	1	2	1	516	55.8	9.23	5.56
Q9FKU8	Berberine bridge enzyme-like 26 OS=Arabidopsis thaliana OX=3702 GN=At5g44400 PE=2 SV=1	4	1	2	1	537	60.3	9.67	5.56
Q0WVF5	DNA replication licensing factor MCM4 OS=Arabidopsis thaliana OX=3702 GN=MCM4 PE=1 SV=1	3	1	3	1	847	93.6	6.34	5.56
Q5PP29	Probable serine/threonine-protein kinase PBL4 OS=Arabidopsis thaliana OX=3702 GN=PBL4 PE=2 SV=1	6	1	2	1	412	45.5	9.77	5.55
Q9LQ98	Ninja-family protein AFP1 OS=Arabidopsis thaliana OX=3702 GN=AFP1 PE=1 SV=1	7	1	3	1	345	37.5	8.44	5.55
Q9LJS0	Receptor-like protein 42 OS=Arabidopsis thaliana OX=3702 GN=RLP42 PE=1 SV=1	2	1	3	1	890	98.4	6.2	5.54
Q9FYC6	Proteinkinase AtPP-like protein OS=Arabidopsis thaliana OX=3702 GN=F28D10_30 PE=4 SV=1	13	2	2	2	348	38.9	5.54	5.53
Q9LM46	Agamous-like MADS-box protein AGL104 OS=Arabidopsis thaliana OX=3702 GN=AGL104 PE=1 SV=1	7	1	2	1	335	38.3	4.98	5.52
Q9FJJ1	Microtubule-associated futsch-like protein OS=Arabidopsis thaliana OX=3702 GN=At5g62550 PE=2 SV=1	4	2	2	2	487	53.4	9	5.51
Q9FZ42	NADPH-dependent aldehyde reductase 1, chloroplastic OS=Arabidopsis thaliana OX=3702 GN=ChlADR1 PE=1 SV=1	5	1	2	1	288	31.4	6.54	5.51
P59467	LOB domain-containing protein 23 OS=Arabidopsis thaliana OX=3702 GN=LBD23 PE=1 SV=1	17	1	2	1	121	13.7	8.63	5.5
F4JD14	BEACH domain-containing protein C1 OS=Arabidopsis thaliana OX=3702 GN=BCHC1 PE=1 SV=1	3	2	3	2	1941	213.1	6.13	5.49
Q84P23	4-coumarate--CoA ligase-like 9 OS=Arabidopsis thaliana OX=3702 GN=4CLL9 PE=1 SV=2	11	2	4	2	562	61.2	7.91	5.48
Q9FFV8	At5g38640 OS=Arabidopsis thaliana OX=3702 GN=MBB18.19 PE=1 SV=1	6	2	2	2	642	69.5	9.39	5.48
Q94AI7	Protein TOPLESS OS=Arabidopsis thaliana OX=3702 GN=TPL PE=1 SV=1	2	1	2	1	1131	124.2	7.24	5.48
Q9LVG4	Two-component response regulator-like APRR3 OS=Arabidopsis thaliana OX=3702 GN=APRR3 PE=1 SV=1	5	1	5	1	495	55.3	7.56	5.47
Q9SZR7	Putative F-box protein At4g29970 OS=Arabidopsis thaliana OX=3702 GN=At4g29970 PE=4 SV=1	7	1	2	1	283	32.7	5.96	5.47
O22193	U-box domain-containing protein 4 OS=Arabidopsis thaliana OX=3702 GN=PUB4 PE=1 SV=3	5	2	10	2	826	89.9	5.66	5.47
Q9SRX3	Endoglucanase 1 OS=Arabidopsis thaliana OX=3702 GN=CEL2 PE=2 SV=1	5	1	2	1	501	55.4	7.96	5.45
Q9SZR5	Ypt/Rab-GAP domain of gyp1p superfamily protein OS=Arabidopsis thaliana OX=3702 GN=F27B13.190 PE=2 SV=1	3	1	2	1	828	93.1	5.05	5.45
O80536	Transcription factor PIF3 OS=Arabidopsis thaliana OX=3702 GN=PIF3 PE=1 SV=1	6	2	3	2	524	57	6.55	5.45
O65269	Bifunctional protein FolD 3, chloroplastic OS=Arabidopsis thaliana OX=3702 GN=FOLD3 PE=3 SV=1	8	1	2	1	310	33.7	7.8	5.44
Q9C5T6	At3g09570 OS=Arabidopsis thaliana OX=3702 GN=F11F8_41 PE=2 SV=1	5	1	4	1	439	50.1	6.19	5.44
F4IME8	NAC domain containing protein 36 OS=Arabidopsis thaliana OX=3702 GN=NAC036 PE=4 SV=1	19	2	2	2	276	31.8	8.85	5.43
Q93W88	Transcription factor bHLH137 OS=Arabidopsis thaliana OX=3702 GN=BHLH137 PE=1 SV=1	8	1	3	1	286	31.8	6.44	5.43
Q9FLT6	Dbj|BAA95751.1 OS=Arabidopsis thaliana OX=3702 GN=MAC9.3 PE=2 SV=1	6	1	2	1	390	43.1	7.68	5.43
F4KBG5	Alpha-(1,6)-fucosyltransferase OS=Arabidopsis thaliana OX=3702 GN=At5g28960 PE=4 SV=1	8	1	5	1	536	61.2	8.65	5.42
Q0JXE7	Transcription factor BPE OS=Arabidopsis thaliana OX=3702 GN=BPE PE=2 SV=1	8	1	2	1	343	38.8	8.87	5.42
Q9SKY8	Heat shock 70 kDa protein 8 OS=Arabidopsis thaliana OX=3702 GN=HSP70-8 PE=1 SV=1	6	1	4	1	563	61	5.67	5.42
Q8RXF0	C2H2-like zinc finger protein OS=Arabidopsis thaliana OX=3702 GN=At4g25610 PE=2 SV=1	6	2	3	2	586	66	9.16	5.41
Q9LN59	Putative wall-associated receptor kinase-like 11 OS=Arabidopsis thaliana OX=3702 GN=WAKL11 PE=3 SV=2	3	1	2	1	788	87.3	7.59	5.4
Q9C7G1	U-box domain-containing protein 45 OS=Arabidopsis thaliana OX=3702 GN=PUB45 PE=1 SV=1	3	1	2	1	768	85.5	5.55	5.4
Q9FLJ2	NAC domain-containing protein 100 OS=Arabidopsis thaliana OX=3702 GN=NAC100 PE=2 SV=1	7	1	5	1	336	38.4	8.05	5.39
F4JCS8	Protein SUO OS=Arabidopsis thaliana OX=3702 GN=SUO PE=1 SV=1	4	2	6	2	1613	171.8	6.32	5.39
Q9LK53	WEB family protein At3g13190 OS=Arabidopsis thaliana OX=3702 GN=At3g13190 PE=2 SV=1	15	2	2	2	316	35.6	5.38	5.39
Q9LMG4	F16A14.15 OS=Arabidopsis thaliana OX=3702 GN=At1g13940 PE=4 SV=1	5	2	2	2	1005	112.9	6.3	5.39
Q9C9C9	Cytosolic sulfotransferase 18 OS=Arabidopsis thaliana OX=3702 GN=SOT18 PE=1 SV=1	5	1	2	1	350	40.4	5.73	5.38
F4K3D8	O-Glycosyl hydrolases family 17 protein OS=Arabidopsis thaliana OX=3702 GN=MCO15.13 PE=3 SV=1	5	1	5	1	465	50.1	6.19	5.38
F4IF36	Protein FORGETTER 1 OS=Arabidopsis thaliana OX=3702 GN=FGT1 PE=1 SV=1	3	2	2	2	1295	143.5	7.36	5.38
Q9M1F8	Reverse transcriptase-like protein OS=Arabidopsis thaliana OX=3702 GN=F9K21.70 PE=2 SV=1	11	1	2	1	211	23.4	4.55	5.38
Q9FGE6	Polyadenylate-binding protein-interacting protein 13 OS=Arabidopsis thaliana OX=3702 GN=CID13 PE=4 SV=1	23	2	3	2	320	36.1	7.93	5.36
Q8S8E7	Acyl-CoA N-acyltransferases (NAT) superfamily protein OS=Arabidopsis thaliana OX=3702 GN=At2g04845 PE=4 SV=1	11	1	2	1	218	24.5	5.47	5.36
F4JNY0	DNA-(apurinic or apyrimidinic site) lyase 2 OS=Arabidopsis thaliana OX=3702 GN=APE2 PE=1 SV=1	3	1	4	1	610	67.8	7.66	5.34
O81027	Hydroxymethylglutaryl-CoA lyase, mitochondrial OS=Arabidopsis thaliana OX=3702 GN=HMGCL PE=1 SV=2	4	1	6	1	468	50.5	8.47	5.34
F4JB46	Leucine-rich repeat (LRR) family protein OS=Arabidopsis thaliana OX=3702 GN=At3g19230 PE=4 SV=1	10	2	2	2	519	57.2	8.82	5.31
Q9S9M1	Wall-associated receptor kinase-like 5 OS=Arabidopsis thaliana OX=3702 GN=WAKL5 PE=2 SV=2	4	2	3	2	731	80.7	7.37	5.3
Q9LYE5	Polyadenylate-binding protein-interacting protein 5 OS=Arabidopsis thaliana OX=3702 GN=CID5 PE=2 SV=1	13	1	4	1	155	16.6	4.16	5.29
Q9FY48	E3 ubiquitin-protein ligase KEG OS=Arabidopsis thaliana OX=3702 GN=KEG PE=1 SV=2	2	1	6	1	1625	178.1	6.23	5.28
Q5G1T1	Pentatricopeptide repeat-containing protein At3g49170, chloroplastic OS=Arabidopsis thaliana OX=3702 GN=EMB2261 PE=2 SV=1	6	2	3	2	850	95.4	6.81	5.28
A0A1P8B096	Disease resistance protein (TIR-NBS-LRR class) OS=Arabidopsis thaliana OX=3702 GN=At2g17050 PE=4 SV=1	4	2	2	2	1386	158.9	7.17	5.26
Q1PEZ8	F-box protein At2g26160 OS=Arabidopsis thaliana OX=3702 GN=At2g26160 PE=2 SV=1	7	1	2	1	331	37.9	8.73	5.26
O23053	Probable membrane metalloprotease ARASP2, chloroplastic OS=Arabidopsis thaliana OX=3702 GN=ARASP2 PE=2 SV=1	5	1	2	1	441	47.7	9.07	5.26
Q6NNP0	Autophagy-related protein 16 OS=Arabidopsis thaliana OX=3702 GN=ATG16 PE=2 SV=1	8	2	2	2	509	56.4	6.23	5.26
O65530	Proline-rich receptor-like protein kinase PERK14 OS=Arabidopsis thaliana OX=3702 GN=PERK14 PE=2 SV=1	6	2	3	2	731	77.3	7.87	5.25
Q9LUK1	Putative F-box protein At5g40050 OS=Arabidopsis thaliana OX=3702 GN=At5g40050 PE=4 SV=2	3	1	2	1	415	47.9	5.05	5.25
Q8LF36	Serine/threonine protein phosphatase 2A 57 kDa regulatory subunit B' theta isoform OS=Arabidopsis thaliana OX=3702 GN=B'THETA PE=1 SV=2	5	1	3	1	492	56.5	8.35	5.25
Q9FZK9	F17L21.5 OS=Arabidopsis thaliana OX=3702 GN=At1g27270 PE=4 SV=1	15	2	2	2	241	27.1	5.66	5.25
Q8RWS8	Pentatricopeptide repeat-containing protein At2g41720 OS=Arabidopsis thaliana OX=3702 GN=EMB2654 PE=2 SV=1	3	1	2	1	822	92.4	8.81	5.24
Q8LEQ7	At1g28395 OS=Arabidopsis thaliana OX=3702 GN=At1g28395 PE=2 SV=1	9	1	2	1	95	10.4	11.39	5.24
Q67YF8	Sucrose transport protein SUC7 OS=Arabidopsis thaliana OX=3702 GN=SUC7 PE=2 SV=2	9	2	2	2	491	52.8	8.97	5.23
Q6S7B0	Transcription initiation factor TFIID subunit 5 OS=Arabidopsis thaliana OX=3702 GN=TAF5 PE=1 SV=1	4	1	2	1	669	74.4	7.12	5.23
O81312	UDP-glucuronate 4-epimerase 3 OS=Arabidopsis thaliana OX=3702 GN=GAE3 PE=2 SV=1	4	1	4	1	430	47.7	9.98	5.23
Q3E8G9	Mitochondrial transcription termination factor-related / mTERF-like protein OS=Arabidopsis thaliana OX=3702 GN=At5g45113 PE=4 SV=1	2	1	2	1	414	48.2	9.22	5.23
Q5HZ00	Solanesyl diphosphate synthase 3, chloroplastic/mitochondrial OS=Arabidopsis thaliana OX=3702 GN=SPS3 PE=1 SV=1	6	1	2	1	422	46.4	6.76	5.22
Q9FVJ3	ADP-ribosylation factor GTPase-activating protein AGD12 OS=Arabidopsis thaliana OX=3702 GN=AGD12 PE=1 SV=1	6	1	2	1	337	37.1	5.27	5.22
B3H6F7	Uncharacterized protein OS=Arabidopsis thaliana OX=3702 GN=At3g48344 PE=4 SV=1	45	1	3	1	55	6.2	8.98	5.22
F4IIV5	Maternal effect embryo arrest 22 OS=Arabidopsis thaliana OX=3702 GN=MEE22 PE=4 SV=1	2	1	4	1	1297	144.3	8.06	5.22
Q9C6J9	Plant mobile domain protein family OS=Arabidopsis thaliana OX=3702 GN=At1g50790 PE=4 SV=1	4	2	3	2	812	91.4	7.91	5.22
P46864	Kinesin-like protein KIN-14M OS=Arabidopsis thaliana OX=3702 GN=KIN14M PE=1 SV=1	6	2	2	2	745	84.3	5.68	5.21
O80940	Protein trichome birefringence-like 15 OS=Arabidopsis thaliana OX=3702 GN=TBL15 PE=3 SV=1	5	1	2	1	482	54.1	9.16	5.21
Q9LV11	ATPase 11, plasma membrane-type OS=Arabidopsis thaliana OX=3702 GN=AHA11 PE=1 SV=1	3	1	2	1	956	105.1	6.6	5.2
Q0WQ57	Auxilin-related protein 2 OS=Arabidopsis thaliana OX=3702 GN=At4g12770 PE=1 SV=1	4	2	2	2	891	98.3	6.77	5.2
Q9FG90	Probable disease resistance protein At5g43740 OS=Arabidopsis thaliana OX=3702 GN=At5g43740 PE=2 SV=1	7	2	2	2	862	98.4	5.88	5.19
Q3E9D5	S-adenosylmethionine decarboxylase proenzyme 4 OS=Arabidopsis thaliana OX=3702 GN=SAMDC4 PE=1 SV=1	2	1	2	1	347	39	6.14	5.18
Q9LQ29	Protein kinase superfamily protein OS=Arabidopsis thaliana OX=3702 GN=At1g33770 PE=4 SV=1	6	2	2	2	614	68.4	9.26	5.17
O65418	Anaphase-promoting complex subunit 4 OS=Arabidopsis thaliana OX=3702 GN=APC4 PE=2 SV=2	3	1	2	1	777	87.4	4.97	5.17
Q9ZQX3	Cysteine/Histidine-rich C1 domain family protein OS=Arabidopsis thaliana OX=3702 GN=At4g02540 PE=2 SV=1	2	1	2	1	822	94.8	6.39	5.16
Q9SVS7	DUF2921 family protein, putative (DUF2921) OS=Arabidopsis thaliana OX=3702 GN=At4g21700 PE=4 SV=1	6	2	2	2	962	108.8	8.72	5.15
Q9SF36	Tudor/PWWP/MBT superfamily protein OS=Arabidopsis thaliana OX=3702 GN=F11F8_26 PE=1 SV=1	9	2	3	2	726	79.2	5.52	5.15
Q9LUQ5	Probable ubiquitin-conjugating enzyme E2 25 OS=Arabidopsis thaliana OX=3702 GN=UBC25 PE=2 SV=1	7	2	2	2	609	67.7	5.03	5.15
Q9FXB6	GDSL esterase/lipase LIP-4 OS=Arabidopsis thaliana OX=3702 GN=LIP4 PE=2 SV=1	5	1	3	1	373	41.5	9.36	5.15
Q681N2	U-box domain-containing protein 15 OS=Arabidopsis thaliana OX=3702 GN=PUB15 PE=2 SV=2	3	1	1	1	660	73.9	5.1	5.14
C0LGP4	Probable LRR receptor-like serine/threonine-protein kinase At3g47570 OS=Arabidopsis thaliana OX=3702 GN=At3g47570 PE=2 SV=1	2	1	4	1	1010	110.8	6.89	5.14
Q9FI58	ARM repeat superfamily protein OS=Arabidopsis thaliana OX=3702 GN=At5g50900 PE=2 SV=1	7	2	2	2	555	59.2	7.81	5.14
Q9LH74	Mechanosensitive ion channel protein 5 OS=Arabidopsis thaliana OX=3702 GN=MSL5 PE=2 SV=1	3	1	5	1	881	100.3	8.41	5.14
Q9M876	Tyrosine--tRNA ligase, chloroplastic/mitochondrial OS=Arabidopsis thaliana OX=3702 GN=EMB2768 PE=2 SV=1	9	2	2	2	511	56.6	6.38	5.13
O65420	B3 domain-containing transcription factor VAL3 OS=Arabidopsis thaliana OX=3702 GN=VAL3 PE=4 SV=3	6	2	2	2	713	79.7	8.4	5.13
Q9SJ20	Ribonucleoside-diphosphate reductase large subunit OS=Arabidopsis thaliana OX=3702 GN=RNR1 PE=1 SV=1	3	1	3	1	816	91.8	6.7	5.13
Q9LVW0	At5g54100 OS=Arabidopsis thaliana OX=3702 GN=MJP23.8 PE=2 SV=1	7	1	2	1	401	43.6	9.06	5.12
A0A1P8B8F8	Endo-1,4-beta-xylanase 5 OS=Arabidopsis thaliana OX=3702 GN=XYN5 PE=3 SV=1	4	1	2	1	569	64.9	6.49	5.12
Q38958	Pectin lyase-like superfamily protein OS=Arabidopsis thaliana OX=3702 GN=PGX1 PE=2 SV=1	6	1	3	1	470	51.1	9.23	5.11
Q9FYA0	AT5g13100/T19L5_60 OS=Arabidopsis thaliana OX=3702 GN=At5g13100 PE=2 SV=1	6	1	2	1	354	39.3	4.97	5.1
P52422	Phosphoribosylglycinamide formyltransferase, chloroplastic OS=Arabidopsis thaliana OX=3702 GN=PUR3 PE=2 SV=2	8	1	2	1	292	32.2	8.78	5.09
Q9FJN6	At5g57780 OS=Arabidopsis thaliana OX=3702 GN=P1R1 PE=1 SV=1	14	1	3	1	167	19.4	10.84	5.09
Q9C713	Arginine--tRNA ligase, cytoplasmic OS=Arabidopsis thaliana OX=3702 GN=At1g66530 PE=1 SV=1	3	1	3	1	590	66.4	6.35	5.07
F4I837	Jacalin-related lectin 14 OS=Arabidopsis thaliana OX=3702 GN=JAL14 PE=2 SV=1	4	1	2	1	614	68.8	7.3	5.07
F4IJX5	Plant/protein OS=Arabidopsis thaliana OX=3702 GN=AT2G41150.1 PE=2 SV=1	10	2	2	2	404	46.3	8.75	5.06
Q8GYL4	At4g38020 OS=Arabidopsis thaliana OX=3702 GN=At4g38020 PE=2 SV=1	7	1	2	1	352	38.4	8.18	5.06
Q9FLE9	Transcription factor PRE1 OS=Arabidopsis thaliana OX=3702 GN=PRE1 PE=1 SV=1	23	1	5	1	92	10.5	8.97	5.06
Q9FIM6	Subtilisin-like protease SBT4.8 OS=Arabidopsis thaliana OX=3702 GN=SBT4.8 PE=3 SV=1	9	2	2	2	710	76.2	8.72	5.06
A9LLI7	Protein RRP6-like 2 OS=Arabidopsis thaliana OX=3702 GN=RRP6L2 PE=2 SV=1	6	2	2	2	870	97.8	5.97	5.05
F4HYN6	Uncharacterized protein OS=Arabidopsis thaliana OX=3702 GN=At1g55050 PE=1 SV=1	2	1	5	1	915	103.7	8.21	5.04
Q8GYX8	Chaperone protein dnaJ 10 OS=Arabidopsis thaliana OX=3702 GN=ATJ10 PE=2 SV=2	10	2	3	2	398	44.6	5.26	5.03
F4KGY6	Protein REVEILLE 1 OS=Arabidopsis thaliana OX=3702 GN=RVE1 PE=2 SV=1	5	1	3	1	387	43	8.06	5.03
Q9LN61	F18O14.9 OS=Arabidopsis thaliana OX=3702 GN=At1g19370 PE=4 SV=1	3	1	2	1	605	67.5	6.81	5.03
Q9SIV5	Zinc finger CCCH domain-containing protein 19 OS=Arabidopsis thaliana OX=3702 GN=NERD PE=1 SV=3	2	2	2	2	1773	194.9	4.79	5.02
Q9FPF0	Protein DJ-1 homolog A OS=Arabidopsis thaliana OX=3702 GN=DJ1A PE=1 SV=1	6	1	2	1	392	41.8	5.41	5.02
Q9SLM8	Pectin lyase-like superfamily protein OS=Arabidopsis thaliana OX=3702 GN=At2g43880 PE=3 SV=1	7	1	2	1	394	42.7	9.77	5.02
F4IQ85	Protein kinase superfamily protein OS=Arabidopsis thaliana OX=3702 GN=At2g43230 PE=3 SV=1	4	1	2	1	440	49.2	9.42	5.01
F4HPR9	Protein kinase superfamily protein OS=Arabidopsis thaliana OX=3702 GN=ATMAP4K ALPHA1 PE=1 SV=1	3	1	5	1	688	76.5	7.24	5.01
P0CH02	Putative RING-H2 finger protein ATL21B OS=Arabidopsis thaliana OX=3702 GN=ATL21B PE=3 SV=1	4	1	3	1	362	40.9	8.65	5.01
F4HYH6	Vacuolar protein sorting-associated protein 26 OS=Arabidopsis thaliana OX=3702 GN=At1g48550 PE=4 SV=1	8	2	2	2	327	36	8.85	5
Q3B724	Callose synthase 5 OS=Arabidopsis thaliana OX=3702 GN=CALS5 PE=1 SV=1	2	2	3	2	1923	220.5	9	5
F4IWM0	ATP binding / aminoacyl-tRNA ligase/ nucleotide binding protein OS=Arabidopsis thaliana OX=3702 GN=At3g42723 PE=4 SV=1	3	2	2	2	818	94.1	6.39	4.99
Q05758	Ketol-acid reductoisomerase, chloroplastic OS=Arabidopsis thaliana OX=3702 GN=At3g58610 PE=1 SV=2	8	2	2	2	591	63.8	6.8	4.99
Q7Y228	Probable glutamate carboxypeptidase LAMP1 OS=Arabidopsis thaliana OX=3702 GN=LAMP1 PE=2 SV=1	3	1	4	1	681	74.7	5.49	4.99
F4I718	Protein CELLULOSE SYNTHASE INTERACTIVE 3 OS=Arabidopsis thaliana OX=3702 GN=CSI3 PE=1 SV=1	2	2	2	2	2136	231.3	5.58	4.98
P93042	Protein ROOT HAIR DEFECTIVE 3 OS=Arabidopsis thaliana OX=3702 GN=RHD3 PE=1 SV=1	7	2	3	2	802	89	5.57	4.98
Q9LR47	Type IV inositol polyphosphate 5-phosphatase 6 OS=Arabidopsis thaliana OX=3702 GN=IP5P6 PE=1 SV=2	1	1	3	1	617	70.8	9.32	4.98
Q9LVN7	DNA polymerase delta catalytic subunit OS=Arabidopsis thaliana OX=3702 GN=POLD1 PE=2 SV=2	6	2	2	2	1095	123.2	7.8	4.97
F4JP95	Polyketide cyclase / dehydrase and lipid transport protein OS=Arabidopsis thaliana OX=3702 GN=At4g17650 PE=4 SV=1	9	1	2	1	256	29	8.25	4.97
O23382	UDP-glycosyltransferase 71B5 OS=Arabidopsis thaliana OX=3702 GN=UGT71B5 PE=3 SV=1	11	2	3	2	478	53.7	5.25	4.97
F4IHS2	Chromatin structure-remodeling complex protein SYD OS=Arabidopsis thaliana OX=3702 GN=SYD PE=1 SV=1	1	2	2	2	3574	389.6	4.87	4.96
Q8LCE9	F-box protein At3g19470 OS=Arabidopsis thaliana OX=3702 GN=At3g19470 PE=2 SV=1	6	1	3	1	382	44	6.37	4.96
Q84TH9	Protein NLP7 OS=Arabidopsis thaliana OX=3702 GN=NLP7 PE=1 SV=2	4	2	2	2	959	105.7	5.87	4.96
O82382	UDP-glycosyltransferase 71C2 OS=Arabidopsis thaliana OX=3702 GN=UGT71C2 PE=1 SV=1	4	1	2	1	474	53.2	5.11	4.95
Q3E9F0	Pentatricopeptide repeat-containing protein At5g18475 OS=Arabidopsis thaliana OX=3702 GN=At5g18475 PE=2 SV=1	4	1	3	1	506	57.3	8.63	4.95
Q9CAR9	Putative protein NRT1/ PTR FAMILY 2.14 OS=Arabidopsis thaliana OX=3702 GN=NPF2.14 PE=5 SV=1	2	1	2	1	555	62.5	8.63	4.95
Q9XJ35	ATP-dependent Clp protease proteolytic subunit-related protein 1, chloroplastic OS=Arabidopsis thaliana OX=3702 GN=CLPR1 PE=1 SV=1	3	1	4	1	387	42.6	8.63	4.94
Q9LS40	Protein ASPARTIC PROTEASE IN GUARD CELL 1 OS=Arabidopsis thaliana OX=3702 GN=ASPG1 PE=1 SV=1	5	1	1	1	500	53.2	5.52	4.94
Q8GUH8	At5g54130 OS=Arabidopsis thaliana OX=3702 GN=At5g54130 PE=2 SV=1	13	2	2	2	436	50.5	7.74	4.93
Q94AI4	N6-adenosine-methyltransferase non-catalytic subunit MTB OS=Arabidopsis thaliana OX=3702 GN=MTB PE=1 SV=1	3	1	2	1	775	85.8	8.27	4.92
Q9C9F6	Putative two-component response regulator-like APRR6 OS=Arabidopsis thaliana OX=3702 GN=APRR6 PE=3 SV=2	3	1	2	1	755	86.1	4.86	4.92
Q9FL59	FT-interacting protein 1 OS=Arabidopsis thaliana OX=3702 GN=FTIP1 PE=1 SV=1	4	2	2	2	794	90.9	9.04	4.91
Q9SMV7	DNA mismatch repair protein MSH7 OS=Arabidopsis thaliana OX=3702 GN=MSH7 PE=1 SV=1	4	2	4	2	1109	122.2	7.11	4.9
Q9M297	SNF2 domain-containing protein CLASSY 1 OS=Arabidopsis thaliana OX=3702 GN=CLSY1 PE=1 SV=1	3	1	1	1	1256	144.5	6.9	4.9
F4IF04	Disease resistance protein (TIR-NBS class) OS=Arabidopsis thaliana OX=3702 GN=At1g72890 PE=4 SV=1	5	1	5	1	487	56.7	9.5	4.89
Q8RWV9	Zinc finger CCCH domain protein OS=Arabidopsis thaliana OX=3702 GN=HDC1 PE=2 SV=1	5	2	3	2	918	104.1	7.46	4.88
O81469	At4g08510 OS=Arabidopsis thaliana OX=3702 GN=At4g08510 PE=2 SV=1	4	1	3	1	551	59.4	9.76	4.87
Q9FGW0	Putative fasciclin-like arabinogalactan protein 20 OS=Arabidopsis thaliana OX=3702 GN=FLA20 PE=3 SV=1	5	1	2	1	424	46.6	5.2	4.87
O23617	Alpha,alpha-trehalose-phosphate synthase [UDP-forming] 5 OS=Arabidopsis thaliana OX=3702 GN=TPS5 PE=1 SV=2	2	1	3	1	862	97.4	6.13	4.87
Q9LUG9	Mediator of RNA polymerase II transcription subunit 33A OS=Arabidopsis thaliana OX=3702 GN=MED33A PE=1 SV=1	4	2	2	2	1309	143	7.11	4.87
O81020	Non-specific phospholipase C2 OS=Arabidopsis thaliana OX=3702 GN=NPC2 PE=2 SV=1	4	1	2	1	514	57.6	6.6	4.86
Q8RWR2	La-related protein 1B OS=Arabidopsis thaliana OX=3702 GN=LARP1B PE=1 SV=2	8	2	3	2	452	48.9	8.37	4.86
Q9SS44	Transcription initiation factor IIB-2 OS=Arabidopsis thaliana OX=3702 GN=TFIIB2 PE=2 SV=1	13	2	2	2	312	34.2	6.68	4.86
C0LGJ1	Probable LRR receptor-like serine/threonine-protein kinase At1g74360 OS=Arabidopsis thaliana OX=3702 GN=At1g74360 PE=1 SV=1	2	1	4	1	1106	121.8	6.86	4.86
O82811	High-affinity nitrate transporter 2.1 OS=Arabidopsis thaliana OX=3702 GN=NRT2.1 PE=1 SV=1	4	1	2	1	530	57.7	8.56	4.85
Q9FGQ6	Microtubule-associated protein RP/EB family member 1C OS=Arabidopsis thaliana OX=3702 GN=EB1C PE=1 SV=1	10	2	2	2	329	36.4	8.02	4.85
Q9FN44	Zinc finger, C3HC4 type (RING finger) family protein OS=Arabidopsis thaliana OX=3702 GN=MYJ24.15 PE=1 SV=1	1	2	2	2	4706	526.9	5.64	4.85
A0A1P8AV25	RAD3-like DNA-binding helicase protein OS=Arabidopsis thaliana OX=3702 GN=At1g20720 PE=4 SV=1	1	1	2	1	1269	142	7.99	4.84
Q38997	SNF1-related protein kinase catalytic subunit alpha KIN10 OS=Arabidopsis thaliana OX=3702 GN=KIN10 PE=1 SV=3	4	2	2	2	512	58.3	7.93	4.83
P92998	Germin-like protein subfamily 1 member 1 OS=Arabidopsis thaliana OX=3702 GN=GLP7 PE=2 SV=2	12	1	3	1	217	23.2	7.46	4.83
Q9LSU6	S-adenosylmethionine decarboxylase proenzyme 3 OS=Arabidopsis thaliana OX=3702 GN=SAMDC3 PE=2 SV=1	6	1	2	1	349	38.3	4.82	4.82
Q9FMA1	Pentatricopeptide repeat-containing protein At5g56310 OS=Arabidopsis thaliana OX=3702 GN=PCMP-E13 PE=2 SV=1	10	2	3	2	530	59.2	7.53	4.81
Q9SUA6	Calcineurin B-like protein 7 OS=Arabidopsis thaliana OX=3702 GN=CBL7 PE=1 SV=1	7	1	2	1	214	24.4	4.92	4.81
A0A1I9LTC7	1-deoxy-D-xylulose 5-phosphate synthase 1 OS=Arabidopsis thaliana OX=3702 GN=DXPS1 PE=3 SV=1	10	2	3	2	677	73.7	7.46	4.81
Q9SA18	Bifunctional aspartokinase/homoserine dehydrogenase 1, chloroplastic OS=Arabidopsis thaliana OX=3702 GN=AKHSDH1 PE=1 SV=1	3	1	1	1	911	99.3	6.77	4.8
F4INZ9	2-oxoglutarate (2OG) and Fe(II)-dependent oxygenase superfamily protein OS=Arabidopsis thaliana OX=3702 GN=At2g36690 PE=3 SV=1	5	1	2	1	366	41.9	6.67	4.8
F4JYE9	Dihydrofolate synthetase OS=Arabidopsis thaliana OX=3702 GN=DHFS PE=1 SV=1	5	2	2	2	530	56.9	7.18	4.8
Q9SA31	At1g16320/F3O9_12 OS=Arabidopsis thaliana OX=3702 GN=At1g16320 PE=2 SV=1	7	1	2	1	273	31.4	6.54	4.8
Q9M8M9	S15/NS1, RNA-binding protein OS=Arabidopsis thaliana OX=3702 GN=T21F11.5 PE=3 SV=1	12	2	4	2	414	47.4	9.58	4.8
O24408	Auxin-responsive protein IAA18 OS=Arabidopsis thaliana OX=3702 GN=IAA18 PE=1 SV=2	9	2	2	2	267	29.9	9.25	4.79
O49336	Expressed protein OS=Arabidopsis thaliana OX=3702 GN=At2g30710 PE=1 SV=2	10	2	2	2	440	51.5	5.77	4.78
Q9SQH6	Auxin efflux carrier component 6 OS=Arabidopsis thaliana OX=3702 GN=PIN6 PE=2 SV=2	4	1	3	1	570	62	9.16	4.78
Q9LV42	Late embryogenesis abundant protein, group 2 OS=Arabidopsis thaliana OX=3702 GN=At3g24605 PE=4 SV=1	7	1	2	1	298	32.7	9.63	4.77
Q5XEP2	Hsp70-Hsp90 organizing protein 2 OS=Arabidopsis thaliana OX=3702 GN=HOP2 PE=1 SV=1	4	1	3	1	571	64.5	6.18	4.77
Q9LXD0	At5g09670 OS=Arabidopsis thaliana OX=3702 GN=At5g09670 PE=2 SV=1	7	2	2	2	546	56.8	8.6	4.76
Q8W037	Aquaporin NIP2-1 OS=Arabidopsis thaliana OX=3702 GN=NIP2-1 PE=2 SV=2	16	2	2	2	288	30.6	7.27	4.76
O81825	Probable disease resistance protein At4g27220 OS=Arabidopsis thaliana OX=3702 GN=At4g27220 PE=2 SV=1	2	1	2	1	919	103.8	7.03	4.75
Q8GYJ7	FAD/NAD(P)-binding oxidoreductase family protein OS=Arabidopsis thaliana OX=3702 GN=EMB2421 PE=2 SV=1	3	1	2	1	709	78.3	7.25	4.75
Q9FJD7	Transmembrane protein OS=Arabidopsis thaliana OX=3702 GN=MMN10.25 PE=4 SV=1	12	1	2	1	149	17.2	8.62	4.75
Q9M4A1	Meiotic recombination protein SPO11-2 OS=Arabidopsis thaliana OX=3702 GN=SPO11-2 PE=1 SV=1	12	2	2	2	383	43.1	8.28	4.74
Q9LQU7	Microtubule-associated protein 70-4 OS=Arabidopsis thaliana OX=3702 GN=MAP70.4 PE=1 SV=1	2	1	2	1	604	67.4	9.42	4.74
B3H662	Uncharacterized protein OS=Arabidopsis thaliana OX=3702 GN=At1g34042 PE=4 SV=1	10	1	3	1	86	10.1	10.76	4.73
Q9SR71	Transcription initiation factor TFIID subunit 12 OS=Arabidopsis thaliana OX=3702 GN=TAF12 PE=1 SV=1	5	1	3	1	539	57.7	9.82	4.73
Q8LPK7	Paramyosin OS=Arabidopsis thaliana OX=3702 GN=At1g24560 PE=2 SV=1	3	1	2	1	678	76.5	4.98	4.72
Q8LPR9	Protein TIC110, chloroplastic OS=Arabidopsis thaliana OX=3702 GN=TIC110 PE=1 SV=1	3	2	2	2	1016	112.1	5.97	4.72
Q9C5J8	Outer envelope protein 80, chloroplastic OS=Arabidopsis thaliana OX=3702 GN=OEP80 PE=2 SV=1	3	1	2	1	732	79.9	8.16	4.72
Q8W4F3	Glutamine--tRNA ligase, cytoplasmic OS=Arabidopsis thaliana OX=3702 GN=OVA9 PE=2 SV=1	4	2	2	2	795	91.2	6.52	4.72
Q8RWW0	Receptor-like serine/threonine-protein kinase ALE2 OS=Arabidopsis thaliana OX=3702 GN=ALE2 PE=1 SV=1	1	1	2	1	744	81.6	8.03	4.71
Q6NKP9	AMSH-like ubiquitin thioesterase 2 OS=Arabidopsis thaliana OX=3702 GN=AMSH2 PE=2 SV=1	9	1	2	1	223	24.9	5.17	4.7
F4HSZ1	Symplekin OS=Arabidopsis thaliana OX=3702 GN=At1g27595 PE=1 SV=1	3	2	2	2	1325	145.4	6.4	4.7
Q9C6N3	RUN/FYVE domain protein OS=Arabidopsis thaliana OX=3702 GN=At1g27850 PE=1 SV=1	1	1	4	1	1148	124.8	5.64	4.69
Q9LSB0	Ankyrin repeat family protein OS=Arabidopsis thaliana OX=3702 GN=At3g18670 PE=4 SV=1	4	1	2	1	653	74.8	8.72	4.68
Q9MBG7	Mediator of RNA polymerase II transcription subunit-like protein, putative (DUF1216) OS=Arabidopsis thaliana OX=3702 GN=At3g28980 PE=4 SV=1	9	2	2	2	445	48.8	8.73	4.66
Q9FHX0	Glutathione S-transferase family protein OS=Arabidopsis thaliana OX=3702 GN=MJC20.26 PE=2 SV=1	3	1	8	1	315	35.5	8.98	4.65
Q9LX66	Receptor-like protein kinase HERK 1 OS=Arabidopsis thaliana OX=3702 GN=HERK1 PE=1 SV=1	5	2	2	2	830	91.4	6.32	4.65
F4J412	Uncharacterized protein OS=Arabidopsis thaliana OX=3702 GN=At3g17190 PE=4 SV=1	18	1	2	1	126	14.2	9.41	4.65
F4KA42	Myosin heavy chain-like protein OS=Arabidopsis thaliana OX=3702 GN=MXA21.14 PE=4 SV=1	4	2	3	2	953	106.7	8.63	4.65
O23273	DNA (cytosine-5)-methyltransferase 4 OS=Arabidopsis thaliana OX=3702 GN=MET4 PE=1 SV=1	3	2	2	2	1519	171.5	5.9	4.64
Q8GYM6	Cyclin-T1-4 OS=Arabidopsis thaliana OX=3702 GN=CYCT1-4 PE=1 SV=1	5	1	1	1	541	60.7	6.55	4.61
O22040	Mitogen-activated protein kinase kinase kinase ANP1 OS=Arabidopsis thaliana OX=3702 GN=ANP1 PE=1 SV=2	2	1	2	1	666	73.4	5.5	4.59
Q8W4K1	tRNA wybutosine-synthesizing protein 2/3/4 OS=Arabidopsis thaliana OX=3702 GN=At4g04670 PE=2 SV=1	4	1	4	1	995	110.8	6.68	4.57
Q8GYF7	Nuclear pore complex protein NUP54 OS=Arabidopsis thaliana OX=3702 GN=NUP54 PE=1 SV=1	9	2	2	2	377	41.8	6.64	4.57
O49354	Ubiquinone biosynthesis O-methyltransferase, mitochondrial OS=Arabidopsis thaliana OX=3702 GN=COQ3 PE=1 SV=2	3	1	4	1	322	35.3	8.41	4.55
Q9SI52	Phosphatidylinositol 4-kinase gamma 7 OS=Arabidopsis thaliana OX=3702 GN=PI4KG7 PE=1 SV=2	3	1	3	1	650	72.7	6.43	4.55
Q9SL09	Glycine-rich protein family OS=Arabidopsis thaliana OX=3702 GN=At2g05580 PE=4 SV=1	13	2	2	2	302	26	9.91	4.54
Q9FN08	Beta-galactosidase 10 OS=Arabidopsis thaliana OX=3702 GN=BGAL10 PE=2 SV=1	3	1	2	1	741	83	8.4	4.54
F4KD38	DNA-directed RNA polymerase III subunit 2 OS=Arabidopsis thaliana OX=3702 GN=NRPC2 PE=2 SV=1	4	2	3	2	1161	130.1	8.19	4.54
P04778	Chlorophyll a-b binding protein 1, chloroplastic OS=Arabidopsis thaliana OX=3702 GN=LHCB1.3 PE=1 SV=1	5	1	2	1	267	28.2	5.66	4.53
Q9M292	Nicalin OS=Arabidopsis thaliana OX=3702 GN=T22K7_10 PE=2 SV=1	6	2	3	2	565	62.2	6.42	4.53
Q6NLD5	Ethylene-responsive transcription factor ERF015 OS=Arabidopsis thaliana OX=3702 GN=ERF015 PE=2 SV=1	12	1	2	1	187	20.8	6.79	4.51
Q8GUM0	O-fucosyltransferase 11 OS=Arabidopsis thaliana OX=3702 GN=OFUT11 PE=2 SV=1	6	1	1	1	589	66.5	9.63	4.5
A0A1P8AXC3	Major facilitator superfamily protein OS=Arabidopsis thaliana OX=3702 GN=MEE15 PE=4 SV=1	3	1	2	1	460	50.4	7.28	4.5
Q9LJK8	Uncharacterized protein OS=Arabidopsis thaliana OX=3702 GN=At3g19200 PE=2 SV=1	10	1	2	1	143	16	6.95	4.49
Q7Y175	Plant UBX domain-containing protein 5 OS=Arabidopsis thaliana OX=3702 GN=PUX5 PE=1 SV=1	12	2	3	2	421	45	5.62	4.49
Q9ZWJ9	Two-component response regulator ARR2 OS=Arabidopsis thaliana OX=3702 GN=ARR2 PE=1 SV=1	6	2	2	2	664	72.5	6.65	4.48
Q9M2K7	Transmembrane protein OS=Arabidopsis thaliana OX=3702 GN=F28O9.250 PE=4 SV=1	3	1	3	1	474	52.9	9.67	4.48
F4IGL2	Kinesin-like protein KIN-7E OS=Arabidopsis thaliana OX=3702 GN=KIN7E PE=2 SV=1	1	1	2	1	862	96.6	7.3	4.47
Q9FRH7	Tubby-like F-box protein 10 OS=Arabidopsis thaliana OX=3702 GN=TULP10 PE=1 SV=1	8	2	3	2	445	50	9.52	4.47
Q9LYT5	Probable pectinesterase/pectinesterase inhibitor 35 OS=Arabidopsis thaliana OX=3702 GN=PME35 PE=2 SV=1	4	1	3	1	529	57.5	8.87	4.47
Q8W4S6	Beta-fructofuranosidase, insoluble isoenzyme CWINV6 OS=Arabidopsis thaliana OX=3702 GN=CWINV6 PE=2 SV=1	3	1	2	1	550	62.1	5.19	4.47
F4J9M5	Probable ATP-dependent DNA helicase CHR12 OS=Arabidopsis thaliana OX=3702 GN=CHR12 PE=2 SV=1	2	1	1	1	1102	126.7	6.55	4.46
Q9LVC4	Ras guanine nucleotide exchange factor Q-like protein OS=Arabidopsis thaliana OX=3702 GN=MJB24.15 PE=4 SV=1	14	2	2	2	256	29.2	6.64	4.46
Q9FZ81	RHOMBOID-like protein 12, mitochondrial OS=Arabidopsis thaliana OX=3702 GN=RBL12 PE=2 SV=1	3	1	2	1	336	37.4	11.28	4.45
F4JKW9	ARM repeat superfamily protein OS=Arabidopsis thaliana OX=3702 GN=At4g15830 PE=4 SV=1	3	1	2	1	296	33.2	6.9	4.45
F4KIY2	MraZ OS=Arabidopsis thaliana OX=3702 GN=MQD22.16 PE=4 SV=1	3	2	2	2	1421	152.7	7.52	4.44
A0A1P8ASB9	Leucine-rich repeat protein kinase family protein OS=Arabidopsis thaliana OX=3702 GN=At1g79620 PE=3 SV=1	2	1	4	1	997	109.2	6.92	4.44
Q67YM6	Dirigent protein 11 OS=Arabidopsis thaliana OX=3702 GN=DIR11 PE=2 SV=1	22	1	1	1	193	21.3	6.54	4.43
F4ICB6	Protein IMPAIRED IN BABA-INDUCED STERILITY 1 OS=Arabidopsis thaliana OX=3702 GN=IBS1 PE=3 SV=1	4	1	2	1	709	79.5	8.78	4.43
Q9C5E6	Uncharacterized protein At1g15430 OS=Arabidopsis thaliana OX=3702 GN=At1g15430 PE=2 SV=1	9	1	2	1	259	30.1	8.57	4.43
Q9LFC6	Protein FRIABLE 1 OS=Arabidopsis thaliana OX=3702 GN=FRB1 PE=2 SV=1	4	2	4	2	631	71.3	8.98	4.42
Q56Z59	Patellin-3 OS=Arabidopsis thaliana OX=3702 GN=PATL3 PE=1 SV=2	4	1	2	1	490	56.1	5.3	4.42
F4IHN9	Acyl-CoA N-acyltransferase with RING/FYVE/PHD-type zinc finger domain-containing protein OS=Arabidopsis thaliana OX=3702 GN=At2g27980 PE=4 SV=1	1	1	2	1	1072	118	6.48	4.41
Q93ZM7	Chaperonin CPN60-like 2, mitochondrial OS=Arabidopsis thaliana OX=3702 GN=At3g13860 PE=1 SV=2	2	1	4	1	572	60.4	6.1	4.41
P58223	KH domain-containing protein At4g18375 OS=Arabidopsis thaliana OX=3702 GN=At4g18375 PE=2 SV=1	5	2	2	2	606	65.7	7.81	4.4
Q9SJN3	At2g36220/F2H17.17 OS=Arabidopsis thaliana OX=3702 GN=At2g36220 PE=2 SV=1	10	2	3	2	263	29	10.04	4.4
Q9LW20	Probable inactive shikimate kinase like 1, chloroplastic OS=Arabidopsis thaliana OX=3702 GN=SKL1 PE=2 SV=1	18	2	3	2	280	30.5	5.16	4.4
A0A1P8BDW4	Uncharacterized protein OS=Arabidopsis thaliana OX=3702 GN=MYH19.6 PE=4 SV=1	7	1	7	1	294	33.2	10.04	4.4
Q8GX72	At4g18980 OS=Arabidopsis thaliana OX=3702 GN=AtS40-3 PE=2 SV=1	9	1	3	1	106	12.5	6.8	4.38
Q9FLI3	Probable protein phosphatase 2C 75 OS=Arabidopsis thaliana OX=3702 GN=AHG1 PE=1 SV=1	3	1	4	1	416	46	5.62	4.38
Q52K82	Probable calcium-binding protein CML21 OS=Arabidopsis thaliana OX=3702 GN=CML21 PE=2 SV=1	8	1	2	1	231	26.8	4.59	4.38
F4IC29	Heavy metal-associated isoprenylated plant protein 28 OS=Arabidopsis thaliana OX=3702 GN=HIPP28 PE=3 SV=1	13	1	4	1	159	17.9	8.66	4.37
F4J6C9	Tetratricopeptide repeat (TPR)-containing protein OS=Arabidopsis thaliana OX=3702 GN=ENA PE=4 SV=2	8	1	2	1	258	27.9	8.27	4.36
Q6NME2	At3g07580 OS=Arabidopsis thaliana OX=3702 GN=At3g07580 PE=2 SV=1	28	1	3	1	143	16.1	9.7	4.36
O82302	Protein phosphatase 2C 29 OS=Arabidopsis thaliana OX=3702 GN=PLL1 PE=1 SV=2	4	2	2	2	783	86.5	5.33	4.36
Q9LFP1	Vesicle-associated membrane protein 713 OS=Arabidopsis thaliana OX=3702 GN=VAMP713 PE=1 SV=1	5	1	2	1	221	25.3	9.06	4.36
Q9LDI9	At1g69250 OS=Arabidopsis thaliana OX=3702 GN=F23O10.17 PE=1 SV=1	4	1	2	1	427	46.6	9.03	4.36
O82376	Putative F-box/kelch-repeat protein At2g29800 OS=Arabidopsis thaliana OX=3702 GN=At2g29800 PE=4 SV=1	3	1	3	1	414	47.7	5.77	4.35
Q9LSX4	Casein kinase 1-like protein 8 OS=Arabidopsis thaliana OX=3702 GN=CKL8 PE=2 SV=1	5	1	1	1	480	54.4	9.92	4.35
O24407	Auxin-responsive protein IAA16 OS=Arabidopsis thaliana OX=3702 GN=IAA16 PE=1 SV=1	12	2	3	2	236	25.6	8.68	4.32
Q9LVX1	Zinc finger CCCH domain-containing protein 41 OS=Arabidopsis thaliana OX=3702 GN=At3g27700 PE=1 SV=1	3	2	2	2	908	99.2	6.87	4.32
F4HS99	Tetratricopeptide repeat (TPR)-like superfamily protein OS=Arabidopsis thaliana OX=3702 GN=At1g01320 PE=1 SV=1	2	2	2	2	1797	198.7	6.33	4.32
Q9FXG6	At1g19680 OS=Arabidopsis thaliana OX=3702 GN=F6F9.27 PE=2 SV=1	5	1	5	1	444	47.9	9	4.31
Q9FDW1	Transcription factor MYB44 OS=Arabidopsis thaliana OX=3702 GN=MYB44 PE=1 SV=1	14	1	2	1	305	33.2	7.94	4.31
Q8RXF1	Probable splicing factor 3A subunit 1 OS=Arabidopsis thaliana OX=3702 GN=At1g14650 PE=1 SV=2	1	1	2	1	785	87.5	5.15	4.31
Q0WNQ5	LONGIFOLIA protein OS=Arabidopsis thaliana OX=3702 GN=TRM4 PE=2 SV=1	3	2	2	2	1025	114.3	9.16	4.3
P46643	Aspartate aminotransferase, mitochondrial OS=Arabidopsis thaliana OX=3702 GN=ASP1 PE=1 SV=1	6	1	1	1	430	47.7	8.19	4.29
Q9STZ3	Phosphoinositide phospholipase C 8 OS=Arabidopsis thaliana OX=3702 GN=PLC8 PE=2 SV=1	2	1	2	1	531	61	8.47	4.29
Q5XVC2	Pseudouridine synthase family protein OS=Arabidopsis thaliana OX=3702 GN=At3g04820 PE=2 SV=1	4	1	4	1	715	79.4	6.1	4.28
P60839	Probable disease resistance protein At1g12290 OS=Arabidopsis thaliana OX=3702 GN=At1g12290 PE=3 SV=1	4	2	2	2	884	100.4	6.47	4.28
O81802	DUF241 domain protein, putative (DUF241) OS=Arabidopsis thaliana OX=3702 GN=At4g35710 PE=4 SV=1	4	1	4	1	283	31.6	8.91	4.28
Q9FVV6	Vacuolar protein sorting-associated protein 52 B OS=Arabidopsis thaliana OX=3702 GN=P2 PE=2 SV=1	2	1	2	1	701	80.7	5.57	4.27
O04544	At1g70000 OS=Arabidopsis thaliana OX=3702 GN=At1g70000 PE=2 SV=1	5	1	2	1	261	28.8	9.89	4.26
Q9LK19	Paired amphipathic helix Sin3-like protein OS=Arabidopsis thaliana OX=3702 GN=At3g24260 PE=4 SV=1	6	1	2	1	374	43.8	9.41	4.26
Q9MAH3	Protein DJ-1 homolog B OS=Arabidopsis thaliana OX=3702 GN=DJ1B PE=1 SV=1	13	2	3	2	438	47	7.85	4.25
O49319	Glycoside hydrolase family 28 protein / polygalacturonase (Pectinase) family protein OS=Arabidopsis thaliana OX=3702 GN=NMA PE=3 SV=1	3	1	2	1	664	74.9	8.46	4.24
Q9FKN0	Uncharacterized protein OS=Arabidopsis thaliana OX=3702 GN=MSI17.5 PE=4 SV=1	12	1	2	1	212	23.9	5.62	4.24
Q9C5C5	Thioredoxin-like 4, chloroplastic OS=Arabidopsis thaliana OX=3702 GN=At1g07700 PE=2 SV=1	9	1	2	1	204	23	5.44	4.23
Q9LUL8	Putative pectinesterase/pectinesterase inhibitor 26 OS=Arabidopsis thaliana OX=3702 GN=PME26 PE=2 SV=1	5	1	1	1	968	105.6	8.12	4.23
Q94AD9	Zinc finger CCCH domain-containing protein 3 OS=Arabidopsis thaliana OX=3702 GN=At1g04990 PE=2 SV=1	10	1	1	1	404	44.7	8.09	4.23
O65507	Disease resistance protein (TIR-NBS-LRR class) family OS=Arabidopsis thaliana OX=3702 GN=At4g36150 PE=4 SV=1	2	1	3	1	1179	134	7.42	4.23
Q9SJZ2	Peroxidase 17 OS=Arabidopsis thaliana OX=3702 GN=PER17 PE=2 SV=1	3	1	2	1	329	36.6	5.22	4.22
F4JLQ8	Uncharacterized protein OS=Arabidopsis thaliana OX=3702 GN=At4g16215 PE=4 SV=1	14	1	2	1	123	13	5.14	4.22
Q4PSX0	Actin cross-linking protein OS=Arabidopsis thaliana OX=3702 GN=At1g69900 PE=2 SV=1	6	1	1	1	397	43.9	9.19	4.22
Q9FJX9	Protein DA1-related 7 OS=Arabidopsis thaliana OX=3702 GN=DAR7 PE=2 SV=2	6	1	2	1	560	64	5.55	4.21
F4JRQ4	Protein kinase superfamily protein OS=Arabidopsis thaliana OX=3702 GN=At4g24810 PE=4 SV=1	5	1	3	1	481	54.6	9.16	4.21
F4HX45	AAA-type ATPase family protein OS=Arabidopsis thaliana OX=3702 GN=At1g62130 PE=4 SV=1	4	2	3	2	1043	114.8	6.2	4.2
Q9FJZ7	AT5G66420 protein OS=Arabidopsis thaliana OX=3702 GN=At5g66420 PE=2 SV=1	3	1	2	1	754	80.7	5.73	4.2
Q39067	Cyclin-B1-2 OS=Arabidopsis thaliana OX=3702 GN=CYCB1-2 PE=1 SV=2	5	1	2	1	445	49.8	9.26	4.2
F4KEG7	F-box associated ubiquitination effector family protein OS=Arabidopsis thaliana OX=3702 GN=MIJ24.2 PE=4 SV=1	19	1	2	1	196	22.4	6.43	4.19
Q9LDK1	AT3g15480/MJK13_14 OS=Arabidopsis thaliana OX=3702 GN=MJK13.14 PE=2 SV=1	5	1	2	1	175	19.4	8.38	4.19
Q1PE30	Kinase with adenine nucleotide alpha hydrolases-like domain-containing protein OS=Arabidopsis thaliana OX=3702 GN=At4g31230 PE=2 SV=1	3	1	2	1	764	84.5	7.97	4.18
O64773	Probable CCR4-associated factor 1 homolog 5 OS=Arabidopsis thaliana OX=3702 GN=CAF1-5 PE=2 SV=1	3	1	2	1	278	32.1	8.28	4.18
A0A1P8AWS5	Leucine-rich repeat protein kinase family protein OS=Arabidopsis thaliana OX=3702 GN=At1g51830 PE=4 SV=1	3	1	2	1	700	77.4	5.85	4.18
Q9SWG3	Protein FAR-RED IMPAIRED RESPONSE 1 OS=Arabidopsis thaliana OX=3702 GN=FAR1 PE=1 SV=1	5	2	3	2	827	95.4	6.62	4.16
Q8VZH1	AT3g23510/MEE5_5 OS=Arabidopsis thaliana OX=3702 GN=At3g23530 PE=2 SV=1	1	1	2	1	867	98	6.58	4.15
O22049	Ubiquinol oxidase 2, mitochondrial OS=Arabidopsis thaliana OX=3702 GN=AOX2 PE=1 SV=2	6	1	4	1	353	40.1	9.01	4.15
Q9ZQR6	Serpin-Z2 OS=Arabidopsis thaliana OX=3702 GN=At2g14540 PE=2 SV=1	10	1	2	1	407	45.9	5.95	4.15
F4IS01	Alpha 1,4-glycosyltransferase family protein OS=Arabidopsis thaliana OX=3702 GN=AT2G38152.1 PE=2 SV=1	9	2	2	2	380	43.2	9.38	4.15
Q8H102	Transcription factor bHLH128 OS=Arabidopsis thaliana OX=3702 GN=BHLH128 PE=1 SV=1	6	1	12	1	362	38.9	7.46	4.15
Q9T048	Disease resistance protein At4g27190 OS=Arabidopsis thaliana OX=3702 GN=At4g27190 PE=2 SV=1	1	1	4	1	985	112.9	7.65	4.15
Q1G3C1	Transmembrane protein OS=Arabidopsis thaliana OX=3702 GN=At2g20362 PE=4 SV=1	34	2	3	2	127	13.9	5.92	4.12
F4I4V4	Cyclin/Brf1-like TBP-binding domain-containing protein OS=Arabidopsis thaliana OX=3702 GN=At1g30455 PE=4 SV=1	6	1	2	1	254	28.6	5.1	4.12
Q9SIR8	At2g25250 OS=Arabidopsis thaliana OX=3702 GN=At2g25250 PE=2 SV=1	6	1	3	1	155	17.2	10.8	4.12
Q9ZUU5	Eukaryotic aspartyl protease family protein OS=Arabidopsis thaliana OX=3702 GN=At2g28030 PE=3 SV=1	2	1	2	1	392	42.8	5.02	4.12
Q8LEE8	Lipoyl synthase, chloroplastic OS=Arabidopsis thaliana OX=3702 GN=LIP1P PE=1 SV=2	3	1	2	1	394	43.6	7.88	4.11
Q9FJU2	Putative FBD-associated F-box protein At5g56700 OS=Arabidopsis thaliana OX=3702 GN=At5g56700 PE=2 SV=2	2	1	2	1	398	45.8	6.87	4.1
Q9CA54	Pentatricopeptide repeat-containing protein At1g74630 OS=Arabidopsis thaliana OX=3702 GN=PCMP-H71 PE=2 SV=1	2	1	2	1	643	72.2	7.39	4.1
O04342	At2g30530/T6B20.12 OS=Arabidopsis thaliana OX=3702 GN=At2g30530 PE=1 SV=1	6	1	2	1	371	41.2	5.73	4.1
Q9FJW0	RuvB-like helicase OS=Arabidopsis thaliana OX=3702 GN=At5g67630 PE=2 SV=1	4	2	2	2	469	52.1	5.55	4.09
Q9FH19	C2H2 type zinc finger transcription factor family OS=Arabidopsis thaliana OX=3702 GN=At5g56200 PE=4 SV=1	4	1	2	1	493	54.5	5.39	4.09
F4ISE7	DUF630 family protein (DUF630 and DUF632) OS=Arabidopsis thaliana OX=3702 GN=At2g19090 PE=4 SV=1	3	1	2	1	814	91.8	5.81	4.07
Q7Y1W1	Protein TIC 56, chloroplastic OS=Arabidopsis thaliana OX=3702 GN=TIC56 PE=1 SV=1	3	1	2	1	527	61.6	5.64	4.06
Q0WPN7	Probable pectin methylesterase CGR3 OS=Arabidopsis thaliana OX=3702 GN=CGR3 PE=2 SV=1	5	1	2	1	258	28.3	9.11	4.06
Q9SJ61	Calcium-dependent protein kinase 25 OS=Arabidopsis thaliana OX=3702 GN=CPK25 PE=2 SV=1	3	1	2	1	520	58.8	5.86	4.04
B3H4E1	Uncharacterized protein OS=Arabidopsis thaliana OX=3702 GN=At3g49551 PE=4 SV=1	25	1	1	1	55	6.2	9.99	4.04
C8KI33	ATR interacting protein OS=Arabidopsis thaliana OX=3702 GN=AtATRIP PE=2 SV=1	3	1	2	1	646	72.8	6.46	4.04
Q9SYG5	Exocyst subunit Exo70 family protein OS=Arabidopsis thaliana OX=3702 GN=ATEXO70D2 PE=2 SV=1	3	1	2	1	622	70.7	5.31	4.03
F4J8X6	Nuclear transport factor 2 (NTF2) family protein with RNA binding (RRM-RBD-RNP motifs) domain-containing protein OS=Arabidopsis thaliana OX=3702 GN=At3g25150 PE=4 SV=1	1	1	2	1	587	64.3	7.85	4.02
Q56YN8	Structural maintenance of chromosomes protein 3 OS=Arabidopsis thaliana OX=3702 GN=SMC3 PE=2 SV=1	1	1	2	1	1204	139.3	6.42	4.02
O22781	Histone-lysine N-methyltransferase family member SUVH2 OS=Arabidopsis thaliana OX=3702 GN=SUVH2 PE=1 SV=1	2	1	2	1	651	72.8	6.64	4.01
Q8GS71	Kinesin-like protein KIN-4A OS=Arabidopsis thaliana OX=3702 GN=KIN4A PE=1 SV=1	1	1	2	1	1035	116.7	8.78	4.01
F4IJY5	Transmembrane protein OS=Arabidopsis thaliana OX=3702 GN=At2g41231 PE=4 SV=1	11	1	2	1	104	12.2	12.25	4.01
Q8LAH8	Nucleoside diphosphate kinase IV, chloroplastic/mitochondrial OS=Arabidopsis thaliana OX=3702 GN=NDK4 PE=1 SV=2	4	1	2	1	237	25.8	9.41	4.01
O22759	Protein indeterminate-domain 12 OS=Arabidopsis thaliana OX=3702 GN=IDD12 PE=2 SV=2	10	1	2	1	402	44.5	9.06	4
Q9FMQ0	AT5g12120/MXC9_8 OS=Arabidopsis thaliana OX=3702 GN=MXC9.8 PE=2 SV=1	4	1	1	1	619	67.8	7.36	4
Q9FNB0	Magnesium-chelatase subunit ChlH, chloroplastic OS=Arabidopsis thaliana OX=3702 GN=CHLH PE=1 SV=1	2	2	2	2	1381	153.5	6.1	3.99
Q9SJ41	Zinc finger CCCH domain-containing protein 18 OS=Arabidopsis thaliana OX=3702 GN=At2g05160 PE=2 SV=1	7	1	2	1	536	61.3	7.03	3.99
Q9FVP7	Transducin/WD40 repeat-like superfamily protein OS=Arabidopsis thaliana OX=3702 GN=F27K7.10 PE=2 SV=1	5	2	2	2	593	66.4	5.74	3.99
Q9M2N5	Zinc finger BED domain-containing protein DAYSLEEPER OS=Arabidopsis thaliana OX=3702 GN=HAT PE=1 SV=1	1	1	2	1	696	78.8	5.35	3.98
Q9LQB0	F-box protein At1g69090 OS=Arabidopsis thaliana OX=3702 GN=At1g69090 PE=4 SV=2	2	1	2	1	401	46.8	5.29	3.98
F4K599	Cytochrome P450, family 712, subfamily A, polypeptide 2 OS=Arabidopsis thaliana OX=3702 GN=CYP712A2 PE=3 SV=1	2	1	2	1	521	59.3	8.69	3.98
Q9LFV7	Zinc ion binding protein OS=Arabidopsis thaliana OX=3702 GN=At5g15690 PE=2 SV=1	12	1	1	1	169	19.4	5.69	3.97
Q8VZ14	Receptor homology region, transmembrane domain- and RING domain-containing protein 2 OS=Arabidopsis thaliana OX=3702 GN=RMR2 PE=2 SV=1	3	1	2	1	448	48.8	9.07	3.97
Q8L6Y8	Protein kinase superfamily protein OS=Arabidopsis thaliana OX=3702 GN=At1g61640 PE=2 SV=1	1	1	3	1	621	70.4	9.83	3.96
Q9SSS7	AT1G52730 protein OS=Arabidopsis thaliana OX=3702 GN=At1g52730 PE=2 SV=1	7	1	2	1	343	37.7	6.32	3.95
Q9MA92	Filament-like plant protein 3 OS=Arabidopsis thaliana OX=3702 GN=FPP3 PE=3 SV=2	2	1	2	1	615	69.6	5.4	3.94
Q9FJY6	Glucose-6-phosphate 1-epimerase OS=Arabidopsis thaliana OX=3702 GN=At5g66530 PE=2 SV=1	3	1	2	1	307	33.7	5.96	3.93
P31166	Adenine phosphoribosyltransferase 1, chloroplastic OS=Arabidopsis thaliana OX=3702 GN=APT1 PE=1 SV=2	4	1	4	1	243	26.4	8.44	3.93
Q9SAJ7	Metal tolerance protein 9 OS=Arabidopsis thaliana OX=3702 GN=MTP9 PE=3 SV=2	2	1	2	1	402	45.5	7.47	3.93
Q9LD83	Guard cell S-type anion channel SLAC1 OS=Arabidopsis thaliana OX=3702 GN=SLAC1 PE=1 SV=1	4	1	1	1	556	63.2	9.19	3.93
Q8L840	ATP-dependent DNA helicase Q-like 4A OS=Arabidopsis thaliana OX=3702 GN=RECQL4A PE=2 SV=1	2	2	2	2	1188	133.2	7.21	3.92
Q9LYR4	Aldolase-type TIM barrel family protein OS=Arabidopsis thaliana OX=3702 GN=TRA2 PE=2 SV=1	6	2	2	2	438	47.7	6.43	3.92
O22533	Zinc finger protein ZAT6 OS=Arabidopsis thaliana OX=3702 GN=ZAT6 PE=2 SV=1	11	1	3	1	238	25.2	8.05	3.91
Q0WVR7	Pseudouridine synthase family protein OS=Arabidopsis thaliana OX=3702 GN=At5g14460 PE=1 SV=1	5	1	2	1	540	61.4	8.81	3.9
A0A1P8B9R0	Transcription regulator NOT2/NOT3/NOT5 family protein OS=Arabidopsis thaliana OX=3702 GN=MRG7.19 PE=1 SV=1	1	1	2	1	866	95.6	5.55	3.9
Q8L7M7	At1g17820 OS=Arabidopsis thaliana OX=3702 GN=At1g17820 PE=2 SV=1	1	1	2	1	803	90.1	8.97	3.89
Q9SVC2	Syntaxin-122 OS=Arabidopsis thaliana OX=3702 GN=SYP122 PE=1 SV=1	6	1	3	1	341	37.8	8.38	3.89
Q9FZ88	F3H9.20 protein OS=Arabidopsis thaliana OX=3702 GN=At1g28140 PE=1 SV=1	6	1	2	1	280	30.3	8.51	3.88
A0A1P8AUY4	Midasin OS=Arabidopsis thaliana OX=3702 GN=MDN1 PE=1 SV=1	0	1	2	1	5400	611.5	5.27	3.88
Q2UVJ5	Cation-chloride cotransporter 1 OS=Arabidopsis thaliana OX=3702 GN=CCC1 PE=1 SV=1	1	1	2	1	975	106.6	6.49	3.86
Q9SP32	Endoribonuclease Dicer homolog 1 OS=Arabidopsis thaliana OX=3702 GN=DCL1 PE=1 SV=2	1	1	2	1	1909	213.4	6.24	3.85
Q8RX80	Cysteine-rich receptor-like protein kinase 18 OS=Arabidopsis thaliana OX=3702 GN=CRK18 PE=2 SV=2	6	1	1	1	659	72.8	5.95	3.84
Q9CAT4	Testis-expressed sequence 2-like protein (DUF2404) OS=Arabidopsis thaliana OX=3702 GN=At1g73200 PE=4 SV=1	3	1	1	1	779	87	8.02	3.84
Q9SJH8	At2g42780/F7D19.22 OS=Arabidopsis thaliana OX=3702 GN=At2g42780 PE=2 SV=2	9	1	1	1	293	33.1	9.89	3.84
Q9M2P4	E3 ubiquitin-protein ligase SINAT2 OS=Arabidopsis thaliana OX=3702 GN=SINAT2 PE=1 SV=1	8	1	3	1	308	35	7.97	3.84
F4IQ10	Transducin/WD40 repeat-like superfamily protein OS=Arabidopsis thaliana OX=3702 GN=At2g37160 PE=1 SV=1	2	1	2	1	573	61.4	8.15	3.84
Q9FIF5	Probable protein phosphatase 2C 78 OS=Arabidopsis thaliana OX=3702 GN=SAG113 PE=1 SV=1	6	1	1	1	413	45.5	6.47	3.84
Q9M304	Long chain base biosynthesis protein 2b OS=Arabidopsis thaliana OX=3702 GN=LCB2b PE=1 SV=1	6	1	1	1	489	53.8	8.44	3.81
Q9FGN6	Leucine-rich repeat receptor-like protein kinase OS=Arabidopsis thaliana OX=3702 GN=MOL1 PE=2 SV=1	3	1	1	1	895	98.8	7.02	3.81
O80926	Expressed protein OS=Arabidopsis thaliana OX=3702 GN=SLT1 PE=2 SV=1	9	1	2	1	494	55.8	6.4	3.81
Q9M9W9	Probable protein phosphatase 2C 34 OS=Arabidopsis thaliana OX=3702 GN=At3g05640 PE=2 SV=1	4	1	2	1	358	39.8	6.92	3.81
Q9C8E3	Terpenoid synthase 26 OS=Arabidopsis thaliana OX=3702 GN=TPS26 PE=2 SV=1	6	1	1	1	598	69.3	6.24	3.76
O64638	Cytochrome P450 76C3 OS=Arabidopsis thaliana OX=3702 GN=CYP76C3 PE=2 SV=2	7	1	3	1	515	58.1	8.91	3.75
Q8VYQ7	Zinc metalloproteinase-like protein OS=Arabidopsis thaliana OX=3702 GN=MXH1.3 PE=2 SV=1	5	1	1	1	603	67.7	5.05	3.74
Q9SJE8	Aluminum-activated malate transporter 2 OS=Arabidopsis thaliana OX=3702 GN=ALMT2 PE=2 SV=2	4	1	1	1	501	55.6	6.93	3.72
Q9LSB9	PX domain-containing protein EREX OS=Arabidopsis thaliana OX=3702 GN=EREX PE=1 SV=1	6	1	1	1	755	85.6	5.11	3.72
Q9FNY4	DNA polymerase lambda OS=Arabidopsis thaliana OX=3702 GN=POLL PE=1 SV=1	8	1	3	1	529	59.6	8.1	3.71
P25851	Fructose-1,6-bisphosphatase 1, chloroplastic OS=Arabidopsis thaliana OX=3702 GN=CFBP1 PE=1 SV=2	5	1	1	1	417	45.1	5.4	3.71
Q9FX24	Pentatricopeptide repeat-containing protein At1g34160 OS=Arabidopsis thaliana OX=3702 GN=PCMP-H68 PE=2 SV=2	7	1	1	1	581	65.4	6.79	3.7
Q8L746	Regulatory protein NPR3 OS=Arabidopsis thaliana OX=3702 GN=NPR3 PE=1 SV=1	7	1	1	1	586	66	6.55	3.68
F4JGR5	Pyrophosphate--fructose 6-phosphate 1-phosphotransferase subunit beta 2 OS=Arabidopsis thaliana OX=3702 GN=PFP-BETA2 PE=3 SV=1	4	1	2	1	569	62.7	5.6	3.67
Q9S7I8	Cell division cycle 20.2, cofactor of APC complex OS=Arabidopsis thaliana OX=3702 GN=CDC20-2 PE=1 SV=1	6	1	1	1	447	49.5	8.06	3.67
X5JA13	Exocyst complex component SEC10a OS=Arabidopsis thaliana OX=3702 GN=SEC10a PE=1 SV=1	3	1	3	1	825	89.6	5.36	3.64
Q9LVI4	Protein TIFY 6B OS=Arabidopsis thaliana OX=3702 GN=TIFY6B PE=1 SV=1	6	1	1	1	352	37.7	9.19	3.62
F4JFN3	Heat shock protein 90-6, mitochondrial OS=Arabidopsis thaliana OX=3702 GN=HSP90-6 PE=1 SV=1	3	1	1	1	799	90.5	5.39	3.62
F4I5S3	p-loop containing nucleoside triphosphate hydrolases superfamily protein OS=Arabidopsis thaliana OX=3702 GN=CTF18 PE=4 SV=1	4	1	1	1	943	107	7.3	3.6
C0Z361	Chaperonin 60 subunit beta 3, chloroplastic OS=Arabidopsis thaliana OX=3702 GN=CPN60B3 PE=1 SV=1	4	1	2	1	597	63.3	5.87	3.6
Q9SJX1	Probable glutamyl-tRNA reductase 3, chloroplastic OS=Arabidopsis thaliana OX=3702 GN=HEMA3 PE=3 SV=1	8	1	1	1	524	58.7	8.54	3.6
Q9SVG3	Berberine bridge enzyme-like 21 OS=Arabidopsis thaliana OX=3702 GN=At4g20840 PE=2 SV=1	4	1	2	1	539	60.1	9	3.59
O04719	Protein phosphatase 2C 77 OS=Arabidopsis thaliana OX=3702 GN=ABI2 PE=1 SV=1	10	1	2	1	423	46.3	6.33	3.59
Q9M088	Glucan endo-1,3-beta-glucosidase 5 OS=Arabidopsis thaliana OX=3702 GN=At4g31140 PE=2 SV=1	5	1	1	1	484	52.7	6.18	3.59
F4HXG1	DUF620 family protein (DUF620) OS=Arabidopsis thaliana OX=3702 GN=At1g75160 PE=4 SV=1	15	2	3	2	395	43.6	6.84	3.59
Q9SMY8	F-box/LRR-repeat protein 15 OS=Arabidopsis thaliana OX=3702 GN=FBL15 PE=2 SV=2	2	1	1	1	990	108.8	5.15	3.58
Q9LFX9	Protein NRT1/ PTR FAMILY 2.12 OS=Arabidopsis thaliana OX=3702 GN=NPF2.12 PE=1 SV=2	4	1	1	1	576	64.9	7.49	3.58
Q93ZB7	Transcription factor GTE11 OS=Arabidopsis thaliana OX=3702 GN=GTE11 PE=1 SV=1	4	1	1	1	620	69.8	5.45	3.57
Q8LGE0	Actin-like ATPase superfamily protein OS=Arabidopsis thaliana OX=3702 GN=At1g30540 PE=2 SV=1	7	1	3	1	351	36.6	5.21	3.57
Q9SP02	Peptidyl-prolyl cis-trans isomerase CYP20-1 OS=Arabidopsis thaliana OX=3702 GN=CYP20-1 PE=1 SV=1	11	1	2	1	204	21.9	9.06	3.56
Q8LPR8	Protein TIC 100 OS=Arabidopsis thaliana OX=3702 GN=TIC100 PE=1 SV=1	4	1	1	1	871	99.9	4.48	3.55
Q9FKL7	GCK domain-containing protein OS=Arabidopsis thaliana OX=3702 GN=MUA2.15 PE=4 SV=1	32	1	3	1	136	15	4.58	3.54
Q9LMQ3	At1g15810/F7H2_23 OS=Arabidopsis thaliana OX=3702 GN=At1g15810 PE=2 SV=1	11	1	2	1	419	47.3	9.52	3.54
Q9SV12	Heat stress transcription factor A-7a OS=Arabidopsis thaliana OX=3702 GN=HSFA7A PE=1 SV=1	7	1	1	1	272	31.8	6.46	3.54
Q9SJQ2	AT hook motif DNA-binding family protein OS=Arabidopsis thaliana OX=3702 GN=At2g36560 PE=4 SV=1	7	1	1	1	574	61.2	9.63	3.53
O49627	Iron-sulfur cluster assembly protein 1 OS=Arabidopsis thaliana OX=3702 GN=ISU1 PE=1 SV=1	16	1	2	1	167	17.9	8.98	3.52
Q9FM74	At5g55640 OS=Arabidopsis thaliana OX=3702 GN=MDF20.8 PE=1 SV=1	18	1	2	1	149	16.5	5.26	3.52
Q9SLD4	Zinc finger protein ZAT11 OS=Arabidopsis thaliana OX=3702 GN=ZAT11 PE=2 SV=1	11	1	1	1	178	20.2	9.48	3.5
P17562	S-adenosylmethionine synthase 2 OS=Arabidopsis thaliana OX=3702 GN=SAM2 PE=1 SV=1	11	1	2	1	393	43.2	6.06	3.49
Q8VYH6	Cytochrome b561 and DOMON domain-containing protein At4g17280 OS=Arabidopsis thaliana OX=3702 GN=At4g17280 PE=2 SV=1	9	1	2	1	402	43.7	9.74	3.49
Q9SHZ8	Pentatricopeptide repeat-containing protein At2g22070 OS=Arabidopsis thaliana OX=3702 GN=PCMP-H41 PE=3 SV=1	4	1	2	1	786	88	8.21	3.49
F4HZI8	Protein-protein interaction regulator family protein OS=Arabidopsis thaliana OX=3702 GN=At1g15200 PE=4 SV=1	6	1	1	1	470	54.4	6	3.47
Q9FG20	AGAMOUS-like 96 OS=Arabidopsis thaliana OX=3702 GN=AGL96 PE=2 SV=1	13	1	2	1	242	27.3	5.16	3.46
F4INB5	P-loop containing nucleoside triphosphate hydrolases superfamily protein OS=Arabidopsis thaliana OX=3702 GN=At2g01460 PE=4 SV=1	4	1	1	1	955	106.6	7.01	3.44
Q93YT1	Glutamate receptor 3.2 OS=Arabidopsis thaliana OX=3702 GN=GLR3.2 PE=1 SV=2	3	1	1	1	912	101.6	7.99	3.44
Q9SS01	Benzoate--CoA ligase, peroxisomal OS=Arabidopsis thaliana OX=3702 GN=AAE20 PE=1 SV=1	4	1	2	1	580	64.9	7.64	3.44
Q9C8V2	Immune-associated nucleotide-binding protein 7 OS=Arabidopsis thaliana OX=3702 GN=IAN7 PE=2 SV=1	7	1	1	1	311	34.6	7.08	3.42
Q9FLX2	AT hook motif-containing protein OS=Arabidopsis thaliana OX=3702 GN=MXC20.12 PE=4 SV=1	10	1	1	1	385	41	4.67	3.42
Q9SVP7	Pentatricopeptide repeat-containing protein At4g13650 OS=Arabidopsis thaliana OX=3702 GN=PCMP-H42 PE=2 SV=2	2	1	1	1	1064	119.7	6.34	3.41
Q9C776	Arginyl-tRNA--protein transferase 2 OS=Arabidopsis thaliana OX=3702 GN=ATE2 PE=2 SV=1	4	1	2	1	605	68.6	7.37	3.4
Q9FF55	Protein disulfide isomerase-like 1-4 OS=Arabidopsis thaliana OX=3702 GN=PDIL1-4 PE=1 SV=1	4	1	3	1	597	66.3	4.61	3.4
Q9SCL7	Acetylglutamate kinase, chloroplastic OS=Arabidopsis thaliana OX=3702 GN=NAGK PE=1 SV=1	9	1	3	1	347	36.6	8.92	3.4
P48349	14-3-3-like protein GF14 lambda OS=Arabidopsis thaliana OX=3702 GN=GRF6 PE=1 SV=1	9	1	1	1	248	28	4.84	3.4
Q9SIJ7	Protein transport protein SEC23 OS=Arabidopsis thaliana OX=3702 GN=At2g21630 PE=2 SV=1	6	1	3	1	761	84.5	6.11	3.39
Q940K0	Probable disease resistance protein At1g61180 OS=Arabidopsis thaliana OX=3702 GN=At1g61180 PE=2 SV=2	4	1	2	1	889	101.6	5.94	3.39
Q1PE10	F-box/kelch-repeat protein At4g39590 OS=Arabidopsis thaliana OX=3702 GN=At4g39590 PE=2 SV=1	5	1	1	1	402	45.7	7.55	3.38
Q84V03	F-box protein At2g16365 OS=Arabidopsis thaliana OX=3702 GN=At2g16365 PE=2 SV=2	3	1	1	1	778	88.6	6.99	3.38
Q9FJW5	Telomere repeat-binding factor 2 OS=Arabidopsis thaliana OX=3702 GN=TRB2 PE=1 SV=1	8	1	1	1	299	33	9.88	3.38
O82782	1-(5-phosphoribosyl)-5-[(5-phosphoribosylamino)methylideneamino] imidazole-4-carboxamide isomerase, chloroplastic OS=Arabidopsis thaliana OX=3702 GN=HISN3 PE=2 SV=1	8	1	2	1	304	33.3	7.06	3.36
Q9M1S8	Probable glutamate carboxypeptidase AMP1 OS=Arabidopsis thaliana OX=3702 GN=AMP1 PE=1 SV=3	3	1	2	1	705	77.1	6.9	3.35
Q08733	Aquaporin PIP1-3 OS=Arabidopsis thaliana OX=3702 GN=PIP1-3 PE=1 SV=1	8	1	3	1	286	30.6	8.85	3.34
Q9FHF0	Disease resistance protein RPS4B OS=Arabidopsis thaliana OX=3702 GN=RPS4B PE=1 SV=1	2	1	2	1	1165	132.3	8.1	3.34
Q9LVD6	Cytochrome P450 81F2 OS=Arabidopsis thaliana OX=3702 GN=CYP81F2 PE=2 SV=1	8	1	1	1	491	55.7	8.48	3.33
F4I389	Glycine-rich protein OS=Arabidopsis thaliana OX=3702 GN=At1g36675 PE=4 SV=1	12	1	1	1	268	28.6	9.7	3.32
Q9LNP3	At1g17620/F11A6_23 OS=Arabidopsis thaliana OX=3702 GN=At1g17620 PE=2 SV=1	9	1	2	1	264	28.3	10.04	3.31
Q8RVL2	Calpain-type cysteine protease DEK1 OS=Arabidopsis thaliana OX=3702 GN=DEK1 PE=1 SV=1	1	1	1	1	2151	238.1	6.57	3.3
B9DG91	AT3G13950 protein OS=Arabidopsis thaliana OX=3702 GN=At3g13950 PE=2 SV=1	21	1	2	1	207	23.4	8.72	3.3
Q6NQH1	At1g70350 OS=Arabidopsis thaliana OX=3702 GN=At1g70350 PE=2 SV=1	24	1	2	1	105	10.7	11.88	3.29
A0A1P8AVD0	Receptor-like kinase OS=Arabidopsis thaliana OX=3702 GN=At1g36005 PE=4 SV=1	12	1	1	1	176	19.9	9.74	3.29
Q9CAF6	DNA gyrase subunit A, chloroplastic/mitochondrial OS=Arabidopsis thaliana OX=3702 GN=GYRA PE=1 SV=2	5	1	1	1	950	104.5	6.9	3.29
Q8LFN9	Probable ADP-ribosylation factor GTPase-activating protein AGD13 OS=Arabidopsis thaliana OX=3702 GN=AGD13 PE=2 SV=1	10	1	2	1	336	37.3	5.12	3.29
Q9C843	Uncharacterized protein F8D11.10 OS=Arabidopsis thaliana OX=3702 GN=At1g42700 PE=1 SV=1	15	1	1	1	149	17.2	7.11	3.28
F4IVV0	CRIB domain-containing protein RIC1 OS=Arabidopsis thaliana OX=3702 GN=RIC1 PE=1 SV=1	13	1	1	1	224	24.1	9.88	3.27
O64867	At2g44330 OS=Arabidopsis thaliana OX=3702 GN=At2g44330 PE=2 SV=1	24	1	1	1	180	19.8	4.07	3.26
O22907	DEAD-box ATP-dependent RNA helicase 24 OS=Arabidopsis thaliana OX=3702 GN=RH24 PE=1 SV=2	3	1	1	1	760	83	5.88	3.26
F4HYL8	Uncharacterized protein OS=Arabidopsis thaliana OX=3702 GN=At1g54920 PE=4 SV=1	3	1	1	1	901	99.4	4.65	3.26
Q94AD1	Putative DNA-binding protein At1g48610 OS=Arabidopsis thaliana OX=3702 GN=At1g48610 PE=1 SV=1	13	1	1	1	212	21.7	11.41	3.25
Q9FNE4	Tudor/PWWP/MBT superfamily protein OS=Arabidopsis thaliana OX=3702 GN=MPO12.6 PE=4 SV=1	2	1	2	1	1008	114.2	5.07	3.25
Q9SR23	Pectin acetylesterase 4 OS=Arabidopsis thaliana OX=3702 GN=PAE4 PE=3 SV=1	11	1	1	1	409	45.7	6.77	3.25
Q8RXF2	At3g58030 OS=Arabidopsis thaliana OX=3702 GN=At3g58030 PE=2 SV=1	10	1	2	1	436	48.7	5.99	3.25
Q9SB79	Putative B3 domain-containing protein REM4 OS=Arabidopsis thaliana OX=3702 GN=REM4 PE=3 SV=1	4	1	1	1	512	57.3	6.43	3.23
P49592	Protein Dr1 homolog OS=Arabidopsis thaliana OX=3702 GN=DR1 PE=1 SV=1	14	1	2	1	159	17.9	4.82	3.23
F4HW92	SWAP (Suppressor-of-White-APricot)/surp domain-containing protein OS=Arabidopsis thaliana OX=3702 GN=At1g14640 PE=4 SV=1	5	1	2	1	735	82.8	4.96	3.23
Q9ZQ51	Rhamnogalacturonate lyase family protein OS=Arabidopsis thaliana OX=3702 GN=At2g22620 PE=4 SV=1	3	1	1	1	677	77.6	8.66	3.23
P42775	G-box-binding factor 2 OS=Arabidopsis thaliana OX=3702 GN=GBF2 PE=1 SV=1	6	1	1	1	360	38.8	8.76	3.22
Q9SZD3	Glycine-rich protein like OS=Arabidopsis thaliana OX=3702 GN=At4g29030 PE=2 SV=1	29	1	2	1	115	10.3	8.18	3.22
Q9LD40	Putative cyclic nucleotide-gated ion channel 13 OS=Arabidopsis thaliana OX=3702 GN=CNGC13 PE=3 SV=2	3	1	1	1	696	80.4	9.31	3.21
Q9S733	Pentatricopeptide repeat-containing protein At2g40240, mitochondrial OS=Arabidopsis thaliana OX=3702 GN=At2g40240 PE=2 SV=1	6	1	2	1	351	39.9	6.6	3.21
Q9LRX6	Putative B3 domain-containing protein At3g24850 OS=Arabidopsis thaliana OX=3702 GN=At3g24850 PE=3 SV=1	6	1	1	1	359	40.6	8.78	3.2
Q56YP2	Phosphatidylinositol 4-phosphate 5-kinase 1 OS=Arabidopsis thaliana OX=3702 GN=PIP5K1 PE=1 SV=1	3	1	2	1	752	85.9	8.85	3.2
Q8VZ42	Zinc finger AN1 and C2H2 domain-containing stress-associated protein 11 OS=Arabidopsis thaliana OX=3702 GN=SAP11 PE=2 SV=1	8	1	1	1	279	31.2	8.5	3.19
F4JBP3	Serine/threonine-protein kinase ATG1b OS=Arabidopsis thaliana OX=3702 GN=ATG1B PE=2 SV=1	6	1	4	1	711	78.7	7.37	3.18
Q9SRH6	Hypersensitive-induced response protein 3 OS=Arabidopsis thaliana OX=3702 GN=HIR3 PE=1 SV=1	10	1	2	1	285	31.3	5.85	3.17
F4HRR1	Toll-Interleukin-Resistance (TIR) domain family protein OS=Arabidopsis thaliana OX=3702 GN=At1g61105 PE=4 SV=1	23	1	2	1	188	21.3	7.87	3.17
Q8VYA7	Membrane protein OS=Arabidopsis thaliana OX=3702 GN=At1g26180 PE=2 SV=1	4	1	1	1	289	32.1	9.72	3.17
Q9SHF2	Protein argonaute 3 OS=Arabidopsis thaliana OX=3702 GN=AGO3 PE=3 SV=1	3	1	2	1	1194	129.1	9.28	3.17
Q9M0F8	NAC domain-containing protein 75 OS=Arabidopsis thaliana OX=3702 GN=NAC075 PE=2 SV=1	9	1	1	1	498	54.8	7.03	3.16
Q8S8A5	Expressed protein OS=Arabidopsis thaliana OX=3702 GN=At2g14095 PE=4 SV=1	9	1	1	1	234	26.6	6.44	3.16
Q8LEA0	Probable tetraacyldisaccharide 4'-kinase, mitochondrial OS=Arabidopsis thaliana OX=3702 GN=LPXK PE=2 SV=1	5	1	1	1	395	44.2	7.8	3.16
A0A1I9LN98	Zinc finger (C3HC4-type RING finger) family protein OS=Arabidopsis thaliana OX=3702 GN=At3g54780 PE=4 SV=1	3	1	1	1	682	75.9	8.1	3.16
Q9SB89	DEAD-box ATP-dependent RNA helicase 27 OS=Arabidopsis thaliana OX=3702 GN=RH27 PE=2 SV=2	4	1	1	1	633	72	8.79	3.16
Q9LFM5	Probable indole-3-pyruvate monooxygenase YUCCA4 OS=Arabidopsis thaliana OX=3702 GN=YUC4 PE=1 SV=1	5	1	1	1	411	45.4	9.36	3.16
Q9C8V9	DEAD/DEAH-box RNA helicase family protein OS=Arabidopsis thaliana OX=3702 GN=At1g36020 PE=4 SV=1	22	1	1	1	116	13	4.77	3.16
Q8L748	Nuclear pore complex protein NUP107 OS=Arabidopsis thaliana OX=3702 GN=NUP107 PE=1 SV=1	2	1	1	1	1101	125.2	5.08	3.15
Q9C8M5	Serine/threonine-protein kinase WAG1 OS=Arabidopsis thaliana OX=3702 GN=WAG1 PE=2 SV=1	4	1	1	1	476	53.8	9.01	3.15
Q9ZVD1	At2g27090 OS=Arabidopsis thaliana OX=3702 GN=At2g27090 PE=1 SV=1	6	1	2	1	743	83.7	6.42	3.14
A0A178UQA6	Alpha/beta-Hydrolases superfamily protein OS=Arabidopsis thaliana OX=3702 GN=MNA5.13 PE=4 SV=1	9	1	1	1	270	30.2	7.46	3.14
Q9XID3	G-type lectin S-receptor-like serine/threonine-protein kinase At1g34300 OS=Arabidopsis thaliana OX=3702 GN=At1g34300 PE=1 SV=1	3	1	1	1	829	91.2	8	3.14
F4K3G5	Protein ENHANCED DOWNY MILDEW 2 OS=Arabidopsis thaliana OX=3702 GN=EDM2 PE=1 SV=1	3	1	1	1	1297	146.7	6.44	3.14
Q9FLC6	RING-H2 finger protein ATL73 OS=Arabidopsis thaliana OX=3702 GN=ATL73 PE=2 SV=1	11	1	1	1	176	19.1	8.19	3.14
Q9FLH2	2-oxoglutarate dehydrogenase, E1 component OS=Arabidopsis thaliana OX=3702 GN=MPA24.10 PE=2 SV=1	2	1	1	1	1025	116.3	7.3	3.13
Q9SI61	Amidophosphoribosyltransferase 1, chloroplastic OS=Arabidopsis thaliana OX=3702 GN=ASE1 PE=2 SV=1	4	1	3	1	566	61.8	6.23	3.12
F4IVL6	DnaJ homolog subfamily C GRV2 OS=Arabidopsis thaliana OX=3702 GN=GRV2 PE=1 SV=1	1	1	1	1	2554	278.9	6.11	3.12
Q949V6	Probable E3 ubiquitin-protein ligase ARI1 OS=Arabidopsis thaliana OX=3702 GN=ARI1 PE=2 SV=1	4	1	1	1	597	68.7	5.83	3.11
Q9SF37	Probable DNA helicase MCM8 OS=Arabidopsis thaliana OX=3702 GN=MCM8 PE=2 SV=2	3	1	1	1	801	88.1	6.64	3.11
Q9LXI9	Protein YIPF OS=Arabidopsis thaliana OX=3702 GN=F3C22_160 PE=3 SV=1	19	1	2	1	257	27.6	7.37	3.11
Q6F6B5	Protein ACCUMULATION AND REPLICATION OF CHLOROPLASTS 3 OS=Arabidopsis thaliana OX=3702 GN=ARC3 PE=1 SV=2	3	1	2	1	741	82.5	5.88	3.1
Q9SY89	Putative G-type lectin S-receptor-like serine/threonine-protein kinase At1g61610 OS=Arabidopsis thaliana OX=3702 GN=At1g61610 PE=3 SV=1	2	1	1	1	842	95.3	6.64	3.1
F4KEM4	Transducin/WD40 repeat-like superfamily protein OS=Arabidopsis thaliana OX=3702 GN=MRA19.19 PE=4 SV=1	6	1	2	1	360	39.5	6.98	3.1
Q39019	Shaggy-related protein kinase kappa OS=Arabidopsis thaliana OX=3702 GN=ASK10 PE=2 SV=2	5	1	1	1	421	47.6	8.29	3.1
Q9SKG1	BZIP transcription factor family protein OS=Arabidopsis thaliana OX=3702 GN=basic leucine-zipper 33 PE=4 SV=1	9	1	1	1	264	30.1	8.75	3.1
Q9SQT6	AT3g06330/F24P17_21 OS=Arabidopsis thaliana OX=3702 GN=At3g06330 PE=2 SV=1	6	1	2	1	426	46.7	8.44	3.1
Q9LRR5	Putative disease resistance protein At3g14460 OS=Arabidopsis thaliana OX=3702 GN=At3g14460 PE=3 SV=1	2	1	1	1	1424	158.8	5.8	3.1
Q9M1I9	Exonuclease V OS=Arabidopsis thaliana OX=3702 GN=F24I3.190 PE=4 SV=1	18	1	1	1	136	14.7	6.93	3.09
Q9FPS4	Ubiquitin carboxyl-terminal hydrolase 23 OS=Arabidopsis thaliana OX=3702 GN=UBP23 PE=2 SV=2	3	1	1	1	859	94.8	9.19	3.09
Q9FG31	Late embryogenesis abundant protein 46 OS=Arabidopsis thaliana OX=3702 GN=LEA46 PE=2 SV=1	13	1	2	1	158	16.2	9.44	3.09
F4I9K0	RNA-binding (RRM/RBD/RNP motifs) family protein OS=Arabidopsis thaliana OX=3702 GN=At1g51530 PE=4 SV=1	11	1	1	1	403	44.6	5.82	3.09
Q8GXC2	Myb family transcription factor PHL4 OS=Arabidopsis thaliana OX=3702 GN=PHL4 PE=2 SV=1	6	1	3	1	397	44.1	4.86	3.08
Q9SK77	GPI-anchored adhesin-like protein, putative (DUF3741) OS=Arabidopsis thaliana OX=3702 GN=TRM17 PE=4 SV=1	3	1	1	1	713	79.6	6.25	3.08
Q9SNB7	Pentatricopeptide repeat-containing protein At3g46610 OS=Arabidopsis thaliana OX=3702 GN=At3g46610 PE=2 SV=1	4	1	1	1	665	75.1	7.36	3.08
F4IMJ8	Pyridoxal phosphate (PLP)-dependent transferases superfamily protein OS=Arabidopsis thaliana OX=3702 GN=At2g23520 PE=1 SV=1	3	1	3	1	895	100	6.28	3.08
F4K7J1	Molecular chaperone Hsp40/DnaJ family protein OS=Arabidopsis thaliana OX=3702 GN=At5g50115 PE=4 SV=1	5	1	2	1	485	55.1	7.01	3.08
Q8GZA4	CBS domain-containing protein CBSX6 OS=Arabidopsis thaliana OX=3702 GN=CBSX6 PE=1 SV=1	7	1	4	1	425	46.5	7.23	3.07
Q9MA93	Glucose and ribitol dehydrogenase homolog 2 OS=Arabidopsis thaliana OX=3702 GN=At3g05260 PE=2 SV=1	12	1	2	1	289	31.4	6.52	3.07
Q9LTF5	Putative F-box protein At5g52620 OS=Arabidopsis thaliana OX=3702 GN=At5g52620 PE=4 SV=1	6	1	1	1	375	42.7	6.43	3.07
A0A1P8B4P1	ARM repeat superfamily protein OS=Arabidopsis thaliana OX=3702 GN=At4g38120 PE=4 SV=1	2	1	1	1	1168	129.4	7.52	3.06
Q8LEJ6	Fasciclin-like arabinogalactan protein 11 OS=Arabidopsis thaliana OX=3702 GN=FLA11 PE=2 SV=2	17	1	2	1	246	25.6	6.09	3.06
Q9C882	Trihelix transcription factor GTL1 OS=Arabidopsis thaliana OX=3702 GN=GTL1 PE=1 SV=2	7	1	2	1	587	64.6	9.1	3.06
Q0WUQ1	BAG family molecular chaperone regulator 1 OS=Arabidopsis thaliana OX=3702 GN=BAG1 PE=1 SV=1	8	1	1	1	342	38.2	9.25	3.06
Q9FZ84	Glycine-rich RNA-binding protein 6, mitochondrial OS=Arabidopsis thaliana OX=3702 GN=RBG6 PE=2 SV=1	15	1	1	1	155	16	9.89	3.06
O22964	Uncharacterized protein At2g34110 OS=Arabidopsis thaliana OX=3702 GN=At2g34110 PE=4 SV=1	17	1	3	1	123	13.7	4.6	3.06
Q24JJ8	Peroxisomal (S)-2-hydroxy-acid oxidase GLO3 OS=Arabidopsis thaliana OX=3702 GN=GLO3 PE=2 SV=1	7	1	1	1	363	40.1	8.37	3.06
Q9LYK7	Pescadillo homolog OS=Arabidopsis thaliana OX=3702 GN=PES PE=1 SV=1	7	1	1	1	590	67.9	8.66	3.05
O04515	At1g09950 OS=Arabidopsis thaliana OX=3702 GN=RAS1 PE=2 SV=1	17	1	4	1	230	26.1	6.55	3.05
A0JQ86	At5g43140 OS=Arabidopsis thaliana OX=3702 GN=MMG4.17 PE=2 SV=1	13	1	1	1	254	28.9	10.13	3.05
O22136	Ankyrin repeat/KH domain protein (DUF1442) OS=Arabidopsis thaliana OX=3702 GN=At2g45360 PE=2 SV=1	19	1	1	1	215	23.8	9.14	3.05
Q9SXA5	Secretory carrier-associated membrane protein 5 OS=Arabidopsis thaliana OX=3702 GN=SCAMP5 PE=2 SV=2	15	1	1	1	291	32.6	9.22	3.04
Q9LR75	Coproporphyrinogen-III oxidase 1, chloroplastic OS=Arabidopsis thaliana OX=3702 GN=CPX1 PE=2 SV=1	11	1	1	1	386	43.8	6.7	3.02
F4JHN2	IQ-domain 17 OS=Arabidopsis thaliana OX=3702 GN=iqd17 PE=4 SV=1	4	1	1	1	534	60	10.32	3.02
Q9SYZ0	3-ketoacyl-CoA synthase 16 OS=Arabidopsis thaliana OX=3702 GN=KCS16 PE=2 SV=1	4	1	2	1	493	55.7	8.82	3.02
Q9C5U0	Histidine kinase 4 OS=Arabidopsis thaliana OX=3702 GN=AHK4 PE=1 SV=1	4	1	4	1	1080	120.7	6.28	3.02
Q9FHS4	Emb|CAB76036.1 OS=Arabidopsis thaliana OX=3702 GN=MNL12.3 PE=4 SV=1	13	1	1	1	170	19.3	9.92	3.01
Q9LX73	E3 UFM1-protein ligase 1 homolog OS=Arabidopsis thaliana OX=3702 GN=At3g46220 PE=1 SV=1	3	1	1	1	804	89	5.43	3.01
Q9SX57	F11A17.22 protein OS=Arabidopsis thaliana OX=3702 GN=At1g48220 PE=2 SV=2	5	1	1	1	364	40.1	8.48	3.01
F4IG63	SMAD/FHA domain-containing protein OS=Arabidopsis thaliana OX=3702 GN=At2g45460 PE=4 SV=1	5	1	1	1	916	101.5	4.98	3.01
P25269	Tryptophan synthase beta chain 2, chloroplastic OS=Arabidopsis thaliana OX=3702 GN=TSB2 PE=1 SV=2	5	1	1	1	475	51.6	6.67	3
P57792	Probable phospholipid-transporting ATPase 12 OS=Arabidopsis thaliana OX=3702 GN=ALA12 PE=3 SV=1	3	1	1	1	1184	133.7	6.25	3
F4JYI4	Disease resistance protein (TIR-NBS-LRR class) family OS=Arabidopsis thaliana OX=3702 GN=MUF8.2 PE=4 SV=1	4	1	2	1	1114	125.4	8.15	3
F4K4M0	QWRF motif-containing protein 9 OS=Arabidopsis thaliana OX=3702 GN=QWRF9 PE=3 SV=2	4	1	2	1	513	56	10.35	3
Q8LE59	Fe(2+) transport protein 3, chloroplastic OS=Arabidopsis thaliana OX=3702 GN=IRT3 PE=2 SV=3	9	1	1	1	425	45.1	6.7	2.99
F4I854	Protein kinase superfamily protein OS=Arabidopsis thaliana OX=3702 GN=At1g57700 PE=1 SV=1	3	1	1	1	692	77.5	8.7	2.99
F4J326	General transcription factor 2-related zinc finger protein OS=Arabidopsis thaliana OX=3702 GN=At3g29450 PE=4 SV=1	4	1	4	1	522	60.1	8.38	2.99
Q9ZVA2	EP1-like glycoprotein 2 OS=Arabidopsis thaliana OX=3702 GN=At1g78830 PE=1 SV=1	6	1	2	1	455	50.3	8.47	2.99
Q9ZVD0	Serrate RNA effector molecule OS=Arabidopsis thaliana OX=3702 GN=SE PE=1 SV=2	5	1	3	1	720	81	8.38	2.98
O65483	Cysteine-rich receptor-like protein kinase 24 OS=Arabidopsis thaliana OX=3702 GN=CRK24 PE=3 SV=2	4	1	1	1	636	71.7	8.72	2.98
Q1EBV7	Sodium/pyruvate cotransporter BASS2, chloroplastic OS=Arabidopsis thaliana OX=3702 GN=BASS2 PE=1 SV=1	5	1	1	1	409	43.6	8.66	2.98
F4JLK2	Probable sucrose-phosphate synthase 4 OS=Arabidopsis thaliana OX=3702 GN=SPS4 PE=1 SV=1	2	1	2	1	1050	118.8	6.67	2.98
Q8GZ52	ABC transporter G family member 30 OS=Arabidopsis thaliana OX=3702 GN=ABCG30 PE=2 SV=2	1	1	1	1	1400	157.7	8.25	2.98
P51102	Dihydroflavonol 4-reductase OS=Arabidopsis thaliana OX=3702 GN=DFRA PE=1 SV=2	5	1	1	1	382	42.7	5.62	2.97
Q8LL04	RNA polymerase II C-terminal domain phosphatase-like 3 OS=Arabidopsis thaliana OX=3702 GN=CPL3 PE=1 SV=2	2	1	1	1	1241	136.4	5.85	2.97
Q56XI1	Pentatricopeptide repeat-containing protein At1g09410, mitochondrial OS=Arabidopsis thaliana OX=3702 GN=PCMP-H18 PE=1 SV=2	3	1	6	1	705	79.7	6.8	2.97
Q9FLG1	Beta-D-xylosidase 4 OS=Arabidopsis thaliana OX=3702 GN=BXL4 PE=1 SV=1	3	1	1	1	784	84.3	7.66	2.96
Q9LQ96	Polyphosphoinositide binding protein, putative OS=Arabidopsis thaliana OX=3702 GN=At1g01630 PE=2 SV=1	9	1	1	1	255	29.2	7.39	2.96
F4IKX0	Heat shock protein DnaJ with tetratricopeptide repeat-containing protein OS=Arabidopsis thaliana OX=3702 GN=TPR15 PE=4 SV=1	4	1	2	1	1108	122.7	8.12	2.96
Q8VZ10	Protein SUPPRESSOR OF QUENCHING 1, chloroplastic OS=Arabidopsis thaliana OX=3702 GN=SOQ1 PE=1 SV=1	2	1	1	1	1055	114.3	5.63	2.95
Q9FZ99	Protein SMG7L OS=Arabidopsis thaliana OX=3702 GN=SMG7L PE=2 SV=1	3	1	2	1	880	99.7	6.57	2.95
Q8GWL4	Wound-responsive family protein OS=Arabidopsis thaliana OX=3702 GN=At5g66050 PE=2 SV=1	7	1	4	1	340	37.2	6.96	2.95
P93278	Uncharacterized ATP synthase C chain-like protein OS=Arabidopsis thaliana OX=3702 GN=AtMg00040 PE=3 SV=1	14	1	1	1	315	34.2	6.61	2.95
Q6NLG5	At2g03110 OS=Arabidopsis thaliana OX=3702 GN=At2g03110 PE=2 SV=1	20	1	2	1	153	17.4	4.35	2.95
P46603	Homeobox-leucine zipper protein HAT9 OS=Arabidopsis thaliana OX=3702 GN=HAT9 PE=1 SV=2	18	1	1	1	274	29.9	7.61	2.94
Q9SF38	Pentatricopeptide repeat-containing protein At3g09650, chloroplastic OS=Arabidopsis thaliana OX=3702 GN=HCF152 PE=2 SV=1	3	1	1	1	778	86.9	6.98	2.94
Q9LXY7	NAC domain containing protein 64 OS=Arabidopsis thaliana OX=3702 GN=T5P19_180 PE=4 SV=1	7	1	2	1	319	36.7	5.68	2.94
Q9FXD8	Probable pectate lyase 5 OS=Arabidopsis thaliana OX=3702 GN=At1g67750 PE=2 SV=2	12	1	1	1	408	44.9	8.54	2.94
Q9SHI3	Receptor-like protein 2 OS=Arabidopsis thaliana OX=3702 GN=RLP2 PE=2 SV=1	3	1	1	1	729	80.5	5.94	2.94
Q9SII8	Ubiquitin domain-containing protein DSK2b OS=Arabidopsis thaliana OX=3702 GN=DSK2B PE=1 SV=1	9	1	2	1	551	58	4.93	2.94
Q9FFB8	Cation/H(+) antiporter 3 OS=Arabidopsis thaliana OX=3702 GN=CHX3 PE=2 SV=1	3	1	3	1	822	92.4	7.56	2.94
O23349	Primary amine oxidase 1 OS=Arabidopsis thaliana OX=3702 GN=AO1 PE=1 SV=1	7	1	1	1	650	73.7	8.9	2.94
Q9FGI3	AT5g37540/mpa22_p_70 OS=Arabidopsis thaliana OX=3702 GN=MPA22.8 PE=2 SV=1	5	1	1	1	442	48.6	9.11	2.94
A0A1P8B1V1	NAD(P)-linked oxidoreductase superfamily protein OS=Arabidopsis thaliana OX=3702 GN=AKR4C8 PE=4 SV=1	8	1	1	1	265	29.8	7.55	2.93
F4K2D7	LETM1-like protein OS=Arabidopsis thaliana OX=3702 GN=MBL20.10 PE=4 SV=1	3	1	1	1	909	101.6	6.64	2.93
Q9ZT94	Retrovirus-related Pol polyprotein from transposon RE2 OS=Arabidopsis thaliana OX=3702 GN=RE2 PE=4 SV=1	3	1	2	1	1456	162.5	9.16	2.93
O04621	Protein trichome birefringence-like 26 OS=Arabidopsis thaliana OX=3702 GN=TBL26 PE=2 SV=1	5	1	1	1	442	50.7	6.87	2.93
Q9FF46	ABC transporter G family member 28 OS=Arabidopsis thaliana OX=3702 GN=ABCG28 PE=3 SV=1	4	1	2	1	1109	123.3	8.65	2.93
Q9SRT2	Transcription factor bHLH62 OS=Arabidopsis thaliana OX=3702 GN=BHLH62 PE=2 SV=1	9	1	1	1	456	50.2	6.73	2.93
F4JEQ2	Probable serine/threonine-protein kinase PBL23 OS=Arabidopsis thaliana OX=3702 GN=PBL23 PE=2 SV=1	6	1	2	1	386	43.6	5.8	2.93
Q9SKT0	Protein THYLAKOID FORMATION 1, chloroplastic OS=Arabidopsis thaliana OX=3702 GN=THF1 PE=1 SV=1	11	1	1	1	300	33.8	9.13	2.93
Q9M2K0	Myosin-16 OS=Arabidopsis thaliana OX=3702 GN=XI-J PE=2 SV=1	2	1	1	1	1242	141.3	6.07	2.92
F4HXV6	Nuclear pore complex protein NUP155 OS=Arabidopsis thaliana OX=3702 GN=NUP155 PE=1 SV=1	2	1	1	1	1464	159.9	5.48	2.92
Q2V4F9	SPX domain-containing membrane protein At1g63010 OS=Arabidopsis thaliana OX=3702 GN=At1g63010 PE=2 SV=1	4	1	1	1	697	78	6.55	2.91
Q9SJ60	Mal d 1-associated protein OS=Arabidopsis thaliana OX=3702 GN=At2g35900 PE=2 SV=1	23	1	1	1	192	21.2	5.07	2.91
Q8LEV3	BTB/POZ domain-containing protein At2g30600 OS=Arabidopsis thaliana OX=3702 GN=At2g30600/At2g30610 PE=2 SV=1	3	1	2	1	809	92.1	6.09	2.91
Q8GXC6	Phosphatidylinositol/phosphatidylcholine transfer protein SFH5 OS=Arabidopsis thaliana OX=3702 GN=SFH5 PE=2 SV=1	4	1	1	1	612	69.9	7.99	2.9
Q9SVM3	Receptor-like protein 49 OS=Arabidopsis thaliana OX=3702 GN=RLP49 PE=2 SV=2	3	1	2	1	844	93.9	5.16	2.9
F4JV81	Glycine-rich protein OS=Arabidopsis thaliana OX=3702 GN=At4g32920 PE=4 SV=1	3	1	3	1	1432	153.9	5.94	2.9
F4IBX8	Transmembrane protein OS=Arabidopsis thaliana OX=3702 GN=At1g78922 PE=4 SV=1	11	1	2	1	222	25.1	9.89	2.9
Q0WUZ1	Tetratricopeptide repeat (TPR)-like superfamily protein OS=Arabidopsis thaliana OX=3702 GN=At4g17940 PE=2 SV=1	11	1	1	1	274	30.1	4.68	2.9
Q9SUN6	Subtilisin-like protease SBT2.2 OS=Arabidopsis thaliana OX=3702 GN=SBT2.2 PE=3 SV=1	4	1	1	1	856	91.8	8.85	2.9
Q9FLZ3	SNF1-related protein kinase catalytic subunit alpha KIN12 OS=Arabidopsis thaliana OX=3702 GN=KIN12 PE=2 SV=1	4	1	2	1	494	56.7	7.91	2.89
F4I2G1	Ankyrin repeat family protein OS=Arabidopsis thaliana OX=3702 GN=At1g03670 PE=4 SV=1	3	1	1	1	616	67.4	7.3	2.89
Q6NKW7	Pentatricopeptide repeat-containing protein At2g19280 OS=Arabidopsis thaliana OX=3702 GN=At2g19280 PE=2 SV=2	3	1	1	1	693	78.7	7.96	2.89
B3H6X5	Uncharacterized protein OS=Arabidopsis thaliana OX=3702 GN=At3g24516 PE=4 SV=1	35	1	1	1	62	6.8	11.14	2.89
F4K6Z5	Plant L-ascorbate oxidase OS=Arabidopsis thaliana OX=3702 GN=At5g21105 PE=3 SV=1	3	1	3	1	588	65.8	8.27	2.89
Q9LZU4	Cysteine-rich receptor-like protein kinase 4 OS=Arabidopsis thaliana OX=3702 GN=CRK4 PE=2 SV=1	3	1	1	1	676	75.9	8.5	2.88
Q9S7L2	Transcription factor MYB98 OS=Arabidopsis thaliana OX=3702 GN=MYB98 PE=2 SV=1	9	1	1	1	427	50.1	6.58	2.88
Q9SFG4	F2O10.4 protein OS=Arabidopsis thaliana OX=3702 GN=At3g06000 PE=4 SV=1	15	1	1	1	211	23.6	4.69	2.88
Q7G959	Peroxiredoxin-2A OS=Arabidopsis thaliana OX=3702 GN=PRXIIA PE=2 SV=1	7	1	3	1	553	62.6	6.48	2.88
Q9FLI5	Peptidase family M48 family protein OS=Arabidopsis thaliana OX=3702 GN=MIO24.13 PE=4 SV=1	5	1	2	1	485	54.6	9.91	2.87
F4I7E1	Katanin p80 WD40 repeat-containing subunit B1 homolog OS=Arabidopsis thaliana OX=3702 GN=At1g11160 PE=3 SV=1	2	1	1	1	1021	112.5	6.98	2.87
Q9FK55	Emb|CAB87627.1 OS=Arabidopsis thaliana OX=3702 GN=MRG7.11 PE=2 SV=1	30	1	2	1	76	9	8.13	2.87
Q9FJR8	Plant invertase/pectin methylesterase inhibitor superfamily protein OS=Arabidopsis thaliana OX=3702 GN=MQD22.7 PE=4 SV=1	13	1	1	1	178	20.1	8.81	2.87
Q949P1	Abscisic acid 8'-hydroxylase 1 OS=Arabidopsis thaliana OX=3702 GN=CYP707A1 PE=1 SV=1	4	1	1	1	467	53	8.41	2.87
O64470	Spermidine hydroxycinnamoyl transferase OS=Arabidopsis thaliana OX=3702 GN=SHT PE=1 SV=1	5	1	3	1	451	50.4	6.29	2.87
Q56YY9	At3g27906 OS=Arabidopsis thaliana OX=3702 GN=At3g27906 PE=2 SV=1	13	1	1	1	187	20.8	7.46	2.86
O82360	BPS1-like protein OS=Arabidopsis thaliana OX=3702 GN=BPS2 PE=2 SV=1	7	1	1	1	347	39.3	5.33	2.86
Q9LID1	F-box/kelch-repeat protein At3g13680 OS=Arabidopsis thaliana OX=3702 GN=At3g13680 PE=2 SV=1	5	1	1	1	395	45.1	7.25	2.86
Q43725	Cysteine synthase, mitochondrial OS=Arabidopsis thaliana OX=3702 GN=OASC PE=1 SV=3	9	1	2	1	430	45.8	8.18	2.85
Q9SX31	Proline-rich receptor-like protein kinase PERK9 OS=Arabidopsis thaliana OX=3702 GN=PERK9 PE=1 SV=1	4	1	3	1	708	75.1	8.4	2.85
A0A1P8ASA8	Copper transport protein family OS=Arabidopsis thaliana OX=3702 GN=At1g63960 PE=4 SV=1	16	1	2	1	144	16.4	7.14	2.85
Q8RY56	At1g60560/F8A5_10 OS=Arabidopsis thaliana OX=3702 GN=At1g60560 PE=2 SV=1	3	1	1	1	703	80.9	7.96	2.85
O48780	3-ketoacyl-CoA synthase 11 OS=Arabidopsis thaliana OX=3702 GN=KCS11 PE=1 SV=1	5	1	1	1	509	57.8	9.14	2.85
A0A1I9LQY5	Uncharacterized protein OS=Arabidopsis thaliana OX=3702 GN=At3g29637 PE=4 SV=1	22	1	3	1	117	12.6	10.24	2.85
Q9FMH4	Putative pumilio homolog 13 OS=Arabidopsis thaliana OX=3702 GN=APUM13 PE=3 SV=1	6	1	3	1	527	59.9	7.33	2.84
Q9SR52	Urease OS=Arabidopsis thaliana OX=3702 GN=URE PE=3 SV=1	5	1	1	1	838	91	6.35	2.84
Q8RY22	Protease Do-like 7 OS=Arabidopsis thaliana OX=3702 GN=DEGP7 PE=2 SV=1	2	1	3	1	1097	119.8	6.11	2.84
O49498	DEMETER-like protein 3 OS=Arabidopsis thaliana OX=3702 GN=DML3 PE=2 SV=2	2	1	1	1	1044	120.2	9.14	2.84
Q9FE20	Serine/threonine-protein kinase PBS1 OS=Arabidopsis thaliana OX=3702 GN=PBS1 PE=1 SV=1	5	1	2	1	456	50.4	6.92	2.84
Q38851	Transcription repressor MYB6 OS=Arabidopsis thaliana OX=3702 GN=MYB6 PE=1 SV=1	8	1	1	1	236	26.5	8.35	2.83
Q9LIH5	Zinc finger CCCH domain-containing protein 38 OS=Arabidopsis thaliana OX=3702 GN=At3g18640 PE=2 SV=1	3	1	1	1	676	75.5	7.96	2.83
Q9SJ74	Cytochrome b561 and DOMON domain-containing protein At2g04850 OS=Arabidopsis thaliana OX=3702 GN=At2g04850 PE=2 SV=2	6	1	1	1	404	43.8	9.58	2.83
F4JF17	Embryo defective 2423 OS=Arabidopsis thaliana OX=3702 GN=EMB2423 PE=4 SV=1	3	1	1	1	1027	114.6	5.94	2.83
Q0WVW4	RNA-binding KH domain-containing protein OS=Arabidopsis thaliana OX=3702 GN=At3g32940 PE=2 SV=1	3	1	1	1	607	66.4	9	2.83
F4IIM1	Protein CELLULOSE SYNTHASE INTERACTIVE 1 OS=Arabidopsis thaliana OX=3702 GN=CSI1 PE=1 SV=1	1	1	2	1	2150	230.6	5.33	2.83
Q9SG15	Cysteine protease-like protein OS=Arabidopsis thaliana OX=3702 GN=T1G12.4 PE=3 SV=1	11	1	2	1	341	37.7	4.61	2.82
P92561	Uncharacterized mitochondrial protein AtMg01300 OS=Arabidopsis thaliana OX=3702 GN=At2g07692 PE=2 SV=1	15	1	1	1	136	15.2	8.5	2.82
Q9LF80	Probable xyloglucan 6-xylosyltransferase 3 OS=Arabidopsis thaliana OX=3702 GN=XXT3 PE=2 SV=1	5	1	1	1	457	52.3	7.72	2.82
Q8VZP7	Mitochondrial substrate carrier family protein OS=Arabidopsis thaliana OX=3702 GN=SAMTL PE=2 SV=1	3	1	2	1	823	90.6	8.76	2.82
Q9STS9	Putative pentatricopeptide repeat-containing protein At3g47840 OS=Arabidopsis thaliana OX=3702 GN=PCMP-E43 PE=3 SV=1	3	1	1	1	706	78	8	2.82
F4I2A0	Prolyl oligopeptidase family protein OS=Arabidopsis thaliana OX=3702 GN=At1g76140 PE=1 SV=1	5	1	1	1	795	89.3	5.85	2.82
Q9LIM8	Powdery mildew resistance protein, RPW8 domain-containing protein OS=Arabidopsis thaliana OX=3702 GN=At3g26470 PE=4 SV=1	11	1	1	1	221	25.3	7.53	2.82
Q9SLT8	ZCW7 OS=Arabidopsis thaliana OX=3702 GN=ZCW7 PE=2 SV=1	7	1	1	1	324	37.6	8.16	2.82
F4IN78	Protein HUA2-LIKE 2 OS=Arabidopsis thaliana OX=3702 GN=HULK2 PE=2 SV=2	3	1	3	1	1366	149.5	5.49	2.82
Q9SLM4	Protein kinase superfamily protein OS=Arabidopsis thaliana OX=3702 GN=At2g40980 PE=4 SV=2	7	1	2	1	617	69.1	5.52	2.81
F4I650	Pectin lyase-like superfamily protein OS=Arabidopsis thaliana OX=3702 GN=At1g17150 PE=3 SV=1	6	1	3	1	402	43.9	8.27	2.81
Q8LGN0	Glutamate receptor 2.7 OS=Arabidopsis thaliana OX=3702 GN=GLR2.7 PE=2 SV=3	4	1	1	1	952	107.3	7.34	2.81
Q9FYQ8	Transmembrane 9 superfamily member 11 OS=Arabidopsis thaliana OX=3702 GN=TMN11 PE=2 SV=1	3	1	3	1	658	74.5	7.96	2.81
Q9ZVQ8	Putative F-box protein PP2-B8 OS=Arabidopsis thaliana OX=3702 GN=PP2B8 PE=4 SV=1	7	1	1	1	305	35.2	8.47	2.81
Q9LQI7	Probable complex I intermediate-associated protein 30 OS=Arabidopsis thaliana OX=3702 GN=At1g17350 PE=1 SV=2	10	1	1	1	227	25.2	6.37	2.81
O04983	Biotin carboxylase, chloroplastic OS=Arabidopsis thaliana OX=3702 GN=CAC2 PE=1 SV=1	4	1	1	1	537	58.4	7.25	2.81
Q9SCV9	Beta-galactosidase 3 OS=Arabidopsis thaliana OX=3702 GN=BGAL3 PE=2 SV=1	3	1	1	1	856	95.1	7.21	2.8
Q9SA69	BTB/POZ domain-containing protein At1g03010 OS=Arabidopsis thaliana OX=3702 GN=At1g03010 PE=2 SV=1	7	1	6	1	634	71.1	8.66	2.8
Q9LMF1	UDP-glycosyltransferase 85A3 OS=Arabidopsis thaliana OX=3702 GN=UGT85A3 PE=2 SV=2	4	1	2	1	488	54.6	5.85	2.8
Q8VZE9	UDP-glycosyltransferase 73B1 OS=Arabidopsis thaliana OX=3702 GN=UGT73B1 PE=2 SV=1	8	1	2	1	488	54.8	5.69	2.8
Q94IU8	Alpha/beta-Hydrolases superfamily protein OS=Arabidopsis thaliana OX=3702 GN=At5g19050 PE=1 SV=1	6	1	1	1	361	38.4	6.05	2.79
Q94JM3	Auxin response factor 2 OS=Arabidopsis thaliana OX=3702 GN=ARF2 PE=1 SV=2	2	1	1	1	859	95.6	6.62	2.79
Q9SVQ1	Indole-3-pyruvate monooxygenase YUCCA2 OS=Arabidopsis thaliana OX=3702 GN=YUC2 PE=1 SV=1	6	1	1	1	415	46.5	8.02	2.79
O82629	V-type proton ATPase subunit G2 OS=Arabidopsis thaliana OX=3702 GN=VHA-G2 PE=1 SV=2	21	1	1	1	106	11.7	5.58	2.79
Q94A18	ABC transporter G family member 29 OS=Arabidopsis thaliana OX=3702 GN=ABCG29 PE=2 SV=2	1	1	1	1	1416	160.2	8.34	2.79
F4JGS0	P-loop containing nucleoside triphosphate hydrolases superfamily protein OS=Arabidopsis thaliana OX=3702 GN=At4g04180 PE=3 SV=2	5	1	4	1	600	66.3	5.85	2.78
P35614	Eukaryotic peptide chain release factor subunit 1-3 OS=Arabidopsis thaliana OX=3702 GN=ERF1-3 PE=1 SV=1	6	1	1	1	435	49	5.5	2.78
A0A1P8AXS1	Uncharacterized protein OS=Arabidopsis thaliana OX=3702 GN=At2g47885 PE=4 SV=1	56	1	2	1	45	4.8	11.55	2.78
Q8RX78	Ubinuclein-1 OS=Arabidopsis thaliana OX=3702 GN=UBN1 PE=1 SV=1	3	1	3	1	684	76.3	8.95	2.78
Q9SQT8	Bifunctional 3-dehydroquinate dehydratase/shikimate dehydrogenase, chloroplastic OS=Arabidopsis thaliana OX=3702 GN=EMB3004 PE=1 SV=1	4	1	1	1	603	65.8	6.87	2.78
F4KDH9	FIP1[V]-like protein OS=Arabidopsis thaliana OX=3702 GN=FIPS5 PE=1 SV=1	2	1	1	1	1196	133.4	5.49	2.78
Q9FJ83	P-loop containing nucleoside triphosphate hydrolases superfamily protein OS=Arabidopsis thaliana OX=3702 GN=MSG15.19 PE=4 SV=1	3	1	1	1	676	76.6	7.12	2.78
Q9FM82	Probable L-gulonolactone oxidase 4 OS=Arabidopsis thaliana OX=3702 GN=GULLO4 PE=2 SV=1	5	1	1	1	577	64.1	6.95	2.77
F4HT76	F-box associated ubiquitination effector family protein OS=Arabidopsis thaliana OX=3702 GN=At1g47350 PE=4 SV=1	4	1	2	1	528	61.9	6.21	2.77
F4K9G7	NAD(P)-linked oxidoreductase superfamily protein OS=Arabidopsis thaliana OX=3702 GN=At5g01670 PE=4 SV=1	5	1	2	1	349	39.6	7.55	2.77
Q8LPG9	Protein IQ-DOMAIN 14 OS=Arabidopsis thaliana OX=3702 GN=IQD14 PE=1 SV=1	4	1	3	1	668	74.2	11.33	2.77
F4JH01	Nucleotidyltransferase family protein OS=Arabidopsis thaliana OX=3702 GN=MEE44 PE=4 SV=1	2	1	1	1	1481	163.7	7.62	2.77
Q9FM01	UDP-glucose 6-dehydrogenase 4 OS=Arabidopsis thaliana OX=3702 GN=UGD4 PE=1 SV=1	4	1	2	1	480	53.1	5.85	2.77
F4J108	RNA-binding (RRM/RBD/RNP motifs) family protein OS=Arabidopsis thaliana OX=3702 GN=At3g63450 PE=4 SV=1	6	1	1	1	406	46	7.77	2.77
Q8LCA1	Protein CURVATURE THYLAKOID 1B, chloroplastic OS=Arabidopsis thaliana OX=3702 GN=CURT1B PE=1 SV=2	15	1	1	1	174	18.5	7.94	2.77
Q9LYF8	AT5g11720/T22P22_110 OS=Arabidopsis thaliana OX=3702 GN=At5g11720 PE=2 SV=1	2	1	1	1	902	101.1	5.9	2.76
Q2HIW6	At5g51840 OS=Arabidopsis thaliana OX=3702 GN=MIO24.2 PE=2 SV=1	18	1	1	1	245	27.1	8.06	2.76
Q9ZPS9	Serine/threonine-protein kinase BRI1-like 2 OS=Arabidopsis thaliana OX=3702 GN=BRL2 PE=1 SV=1	2	1	1	1	1143	125.6	6.98	2.76
F4KHN5	P-loop containing nucleoside triphosphate hydrolases superfamily protein OS=Arabidopsis thaliana OX=3702 GN=At5g52882 PE=4 SV=1	3	1	1	1	829	93	6.27	2.76
O23317	Probable disease resistance protein At4g14610 OS=Arabidopsis thaliana OX=3702 GN=At4g14610 PE=3 SV=1	3	1	2	1	719	81.9	7.66	2.76
F4JJU9	Glycosyl hydrolase family 10 protein OS=Arabidopsis thaliana OX=3702 GN=At4g33860 PE=4 SV=1	4	1	1	1	576	65.2	8.54	2.76
Q5MFV6	Probable pectinesterase/pectinesterase inhibitor VGDH2 OS=Arabidopsis thaliana OX=3702 GN=VGDH2 PE=2 SV=2	4	1	2	1	588	62.9	8.54	2.76
F4JYH0	Transmembrane protein OS=Arabidopsis thaliana OX=3702 GN=MBK23.19 PE=4 SV=1	5	1	1	1	405	44.8	5.52	2.75
Q0V7X4	Transcription factor FER-LIKE IRON DEFICIENCY-INDUCED TRANSCRIPTION FACTOR OS=Arabidopsis thaliana OX=3702 GN=FIT PE=1 SV=1	7	1	3	1	318	35.5	4.77	2.75
Q8L727	Glutathione S-transferase T2 OS=Arabidopsis thaliana OX=3702 GN=GSTT2 PE=2 SV=1	4	1	2	1	591	67.6	9.19	2.75
P0C8Q2	Pentatricopeptide repeat-containing protein At4g19191, mitochondrial OS=Arabidopsis thaliana OX=3702 GN=PCMP-E1 PE=2 SV=1	4	1	2	1	654	73.4	6.57	2.74
Q9SCN0	Probable glycosyltransferase STELLO2 OS=Arabidopsis thaliana OX=3702 GN=STL2 PE=1 SV=1	2	1	2	1	765	87.6	6.47	2.74
Q9LXQ8	F-box/LRR-repeat protein At3g58940 OS=Arabidopsis thaliana OX=3702 GN=At3g58940 PE=2 SV=1	4	1	1	1	618	70.8	4.78	2.74
F4JKZ7	TRAF-like superfamily protein OS=Arabidopsis thaliana OX=3702 GN=At4g16045 PE=4 SV=1	5	1	1	1	382	44.3	5.52	2.74
Q8H1B3	Probable mediator of RNA polymerase II transcription subunit 37b OS=Arabidopsis thaliana OX=3702 GN=MED37B PE=1 SV=1	4	1	1	1	675	75.1	5.05	2.74
Q94C33	Zinc finger CCCH domain-containing protein 45 OS=Arabidopsis thaliana OX=3702 GN=At3g51180 PE=2 SV=1	4	1	1	1	521	57.3	9.61	2.74
Q9LFB5	AT5g01210/F7J8_190 OS=Arabidopsis thaliana OX=3702 GN=At5g01210 PE=2 SV=1	5	1	1	1	475	52.3	7.17	2.74
Q9XGW1	Protein argonaute 10 OS=Arabidopsis thaliana OX=3702 GN=AGO10 PE=1 SV=1	2	1	1	1	988	110.8	9.23	2.74
Q9LZJ4	Beta-D-glucan exohydrolase-like protein OS=Arabidopsis thaliana OX=3702 GN=F26K9_140 PE=2 SV=1	3	1	1	1	650	70.8	6.99	2.74
B3H7M2	Basic-leucine zipper (BZIP) transcription factor family protein OS=Arabidopsis thaliana OX=3702 GN=basic leucine-zipper 30 PE=1 SV=1	5	1	1	1	525	57	8.65	2.74
Q8GWI2	F-box/LRR-repeat protein At3g60040 OS=Arabidopsis thaliana OX=3702 GN=At3g60040 PE=2 SV=1	5	1	1	1	449	50.7	7.33	2.73
Q9SL83	At2g19970 OS=Arabidopsis thaliana OX=3702 GN=At2g19970 PE=2 SV=1	24	1	3	1	177	19.9	9.29	2.73
F4HV35	Beta-galactosidase related protein OS=Arabidopsis thaliana OX=3702 GN=At1g47770 PE=4 SV=1	11	1	1	1	205	23.5	6.68	2.73
Q94CE6	PAPA-1-like family protein / zinc finger (HIT type) family protein OS=Arabidopsis thaliana OX=3702 GN=At3g06660 PE=2 SV=1	6	1	6	1	427	46.9	9.7	2.73
O64635	Cytochrome P450 76C4 OS=Arabidopsis thaliana OX=3702 GN=CYP76C4 PE=3 SV=1	6	1	1	1	511	56.9	6.89	2.73
F4IWB2	RNA-binding (RRM/RBD/RNP motifs) family protein OS=Arabidopsis thaliana OX=3702 GN=At3g20890 PE=4 SV=1	10	1	1	1	292	31.8	6.65	2.73
Q9SY60	Exocyst complex component EXO84C OS=Arabidopsis thaliana OX=3702 GN=EXO84C PE=2 SV=1	3	1	3	1	769	86.6	4.61	2.72
O22100	ATMRK1 OS=Arabidopsis thaliana OX=3702 GN=F16M2_110 PE=2 SV=1	7	1	2	1	391	42.6	6.68	2.72
Q9SMZ4	Alpha-aminoadipic semialdehyde synthase OS=Arabidopsis thaliana OX=3702 GN=LKR/SDH PE=1 SV=1	2	1	3	1	1064	117.1	6.05	2.72
O81716	Probable protein phosphatase 2C 21 OS=Arabidopsis thaliana OX=3702 GN=PPC4-2 PE=1 SV=1	6	1	2	1	355	39.3	5	2.72
Q9LF14	Chloroplastic group IIB intron splicing facilitator CRS2-B, chloroplastic OS=Arabidopsis thaliana OX=3702 GN=CRS2B PE=2 SV=1	10	1	1	1	240	26.9	9.66	2.72
A0A1P8ASV6	Uncharacterized protein OS=Arabidopsis thaliana OX=3702 GN=At1g62915 PE=4 SV=1	35	1	2	1	127	14.1	6.9	2.72
O82352	Reticulon-like protein B5 OS=Arabidopsis thaliana OX=3702 GN=RTNLB5 PE=1 SV=1	9	1	1	1	255	28.7	7.65	2.71
Q94JT6	At1g78070/F28K19_28 OS=Arabidopsis thaliana OX=3702 GN=At1g78070 PE=2 SV=1	6	1	1	1	449	50.6	5.01	2.71
Q9LT87	At3g19300 OS=Arabidopsis thaliana OX=3702 GN=At3g19300 PE=2 SV=1	6	1	1	1	663	73	6.79	2.71
F4JJ52	S-adenosyl-L-methionine-dependent methyltransferases superfamily protein OS=Arabidopsis thaliana OX=3702 GN=At4g40000 PE=3 SV=1	3	1	1	1	783	88.1	6.92	2.71
Q84TJ7	C2 calcium/lipid-binding plant phosphoribosyltransferase family protein OS=Arabidopsis thaliana OX=3702 GN=At4g11610 PE=2 SV=1	2	1	2	1	1011	115.9	9	2.71
P92544	Uncharacterized mitochondrial protein AtMg01130 OS=Arabidopsis thaliana OX=3702 GN=AtMg01130 PE=4 SV=1	23	1	2	1	106	11.8	5.25	2.71
A0A1P8ARD0	Josephin protein-like protein OS=Arabidopsis thaliana OX=3702 GN=At1g07300 PE=4 SV=1	11	1	3	1	189	21.1	9.98	2.71
Q9LQ68	Indole-3-acetic acid-amido synthetase GH3.4 OS=Arabidopsis thaliana OX=3702 GN=GH3.4 PE=1 SV=1	7	1	2	1	597	67	5.54	2.71
Q9SUQ3	Probable inactive receptor kinase At4g23740 OS=Arabidopsis thaliana OX=3702 GN=At4g23740 PE=1 SV=1	4	1	1	1	638	70.8	6.8	2.7
Q9M066	3-epi-6-deoxocathasterone 23-monooxygenase CYP90C1 OS=Arabidopsis thaliana OX=3702 GN=CYP90C1 PE=1 SV=3	5	1	1	1	524	59.3	7.01	2.7
Q9LVK2	Protein BIG GRAIN 1-like A OS=Arabidopsis thaliana OX=3702 GN=At3g13980 PE=3 SV=1	7	1	2	1	357	40.1	9.33	2.69
Q9FK89	Emb|CAB66399.1 OS=Arabidopsis thaliana OX=3702 GN=MQJ16.3 PE=4 SV=1	5	1	1	1	482	54.4	6.98	2.69
O81211	Respiratory burst oxidase homolog protein E OS=Arabidopsis thaliana OX=3702 GN=RBOHE PE=2 SV=2	5	1	3	1	952	107.6	8.7	2.69
Q9FLG2	Magnesium transporter MRS2-2 OS=Arabidopsis thaliana OX=3702 GN=MRS2-2 PE=2 SV=1	8	1	2	1	394	43.7	4.91	2.69
Q5MAU8	Probable inactive purple acid phosphatase 27 OS=Arabidopsis thaliana OX=3702 GN=PAP27 PE=2 SV=1	4	1	1	1	611	68.9	6.44	2.69
Q9M8T0	Probable inactive receptor kinase At3g02880 OS=Arabidopsis thaliana OX=3702 GN=At3g02880 PE=1 SV=1	4	1	1	1	627	67.7	8.37	2.69
Q9T0I6	Pre-mRNA-processing-splicing factor 8B OS=Arabidopsis thaliana OX=3702 GN=PRP8B PE=3 SV=2	1	1	1	1	2359	274.6	8.82	2.69
Q9M365	Probable F-box protein At3g61730 OS=Arabidopsis thaliana OX=3702 GN=RMF PE=1 SV=2	6	1	2	1	359	40.4	9.07	2.68
Q8LB65	Peptidyl-prolyl cis-trans isomerase FKBP17-3, chloroplastic OS=Arabidopsis thaliana OX=3702 GN=FKBP17-3 PE=2 SV=1	18	1	1	1	234	25.7	6.68	2.68
F4K2M9	Alpha/beta-Hydrolases superfamily protein OS=Arabidopsis thaliana OX=3702 GN=At5g19850 PE=4 SV=1	6	1	1	1	359	40.1	6.54	2.68
Q9LY75	Peptidyl-prolyl cis-trans isomerase CYP63 OS=Arabidopsis thaliana OX=3702 GN=CYP63 PE=1 SV=1	4	1	1	1	570	63.5	10.95	2.68
Q9SNE1	Ethylene-responsive transcription factor ERF011 OS=Arabidopsis thaliana OX=3702 GN=ERF011 PE=2 SV=1	14	1	1	1	153	17	9.66	2.67
F4IVU7	RNA-binding (RRM/RBD/RNP motifs) family protein OS=Arabidopsis thaliana OX=3702 GN=At2g33435 PE=4 SV=2	2	1	2	1	1325	149.7	6.64	2.67
Q8GYI5	LYR motif protein OS=Arabidopsis thaliana OX=3702 GN=At4g02425 PE=2 SV=1	15	1	1	1	262	29	7.72	2.67
F4JQH3	Aminopeptidase P1 OS=Arabidopsis thaliana OX=3702 GN=APP1 PE=1 SV=1	3	1	1	1	645	71.9	5.31	2.67
Q8LES5	At5g20030 OS=Arabidopsis thaliana OX=3702 GN=At5g20030 PE=2 SV=1	4	1	2	1	326	36.6	7.72	2.66
Q9SCU7	Transcription factor MYB30 OS=Arabidopsis thaliana OX=3702 GN=MYB30 PE=1 SV=1	8	1	1	1	323	35.9	7.96	2.66
O22683	Cyanate hydratase OS=Arabidopsis thaliana OX=3702 GN=CYN PE=2 SV=1	14	1	2	1	168	18.6	5.63	2.66
Q8GWJ6	Membrane-anchored ubiquitin-fold protein 6 OS=Arabidopsis thaliana OX=3702 GN=MUB6 PE=1 SV=1	18	1	1	1	119	13.5	8.27	2.66
F4KFU8	Restriction endonuclease, type II-like superfamily protein OS=Arabidopsis thaliana OX=3702 GN=MKM21.10 PE=4 SV=1	2	1	1	1	1272	140.5	9.17	2.66
Q9FMM7	ABSCISIC ACID-INSENSITIVE 5-like protein 8 OS=Arabidopsis thaliana OX=3702 GN=BZIP15 PE=1 SV=1	5	1	1	1	370	41	9.29	2.66
Q9M1B5	RHOMBOID-like protein 13 OS=Arabidopsis thaliana OX=3702 GN=RBL13 PE=3 SV=1	9	1	2	1	269	29.6	8.54	2.65
P0C945	Uncharacterized protein At1g21580 OS=Arabidopsis thaliana OX=3702 GN=At1g21580 PE=1 SV=1	1	1	4	1	1696	184.9	6.35	2.65
Q9C746	Uncharacterized protein F11I4_5 OS=Arabidopsis thaliana OX=3702 GN=At1g48780 PE=4 SV=1	12	1	1	1	251	27.4	9.6	2.65
Q9M314	AT3g61540/F2A19_140 OS=Arabidopsis thaliana OX=3702 GN=F2A19.140 PE=1 SV=1	6	1	1	1	515	57.5	7.31	2.65
Q9FLN7	Uncharacterized protein OS=Arabidopsis thaliana OX=3702 GN=MCO15.22 PE=2 SV=1	7	1	1	1	361	40.3	8.73	2.65
Q9SVD1	At3g52500 OS=Arabidopsis thaliana OX=3702 GN=F22O6_120 PE=2 SV=1	4	1	2	1	469	51	8.21	2.65
Q9FPS0	Ubiquitin carboxyl-terminal hydrolase 27 OS=Arabidopsis thaliana OX=3702 GN=UBP27 PE=2 SV=1	8	1	1	1	494	55.7	6.65	2.65
Q1G367	Polynucleotidyl transferase, ribonuclease H-like superfamily protein OS=Arabidopsis thaliana OX=3702 GN=At5g65005 PE=4 SV=1	9	1	2	1	263	30.6	8.03	2.65
Q9ZVN2	Acyltransferase-like protein At1g54570, chloroplastic OS=Arabidopsis thaliana OX=3702 GN=At1g54570 PE=1 SV=1	3	1	2	1	704	78.2	7.93	2.64
Q9SYZ8	UPF0496 protein At4g34330 OS=Arabidopsis thaliana OX=3702 GN=At4g34330 PE=3 SV=1	7	1	2	1	354	40.4	9.28	2.64
Q0WQJ7	Kinesin-like protein KIN-5B OS=Arabidopsis thaliana OX=3702 GN=KIN5B PE=2 SV=1	2	1	2	1	1039	117.5	6.02	2.64
Q94F16	Tafazzin family protein OS=Arabidopsis thaliana OX=3702 GN=At3g05510 PE=2 SV=1	6	1	1	1	448	50.3	9.94	2.64
O22227	Protein MIZU-KUSSEI 1 OS=Arabidopsis thaliana OX=3702 GN=MIZ1 PE=1 SV=1	6	1	1	1	297	32.5	9.7	2.64
Q9FNG8	Putative pentatricopeptide repeat-containing protein At5g06400, mitochondrial OS=Arabidopsis thaliana OX=3702 GN=At5g06400 PE=3 SV=1	2	1	1	1	1030	116.8	8.05	2.64
Q3E9K9	Late embryogenesis abundant (LEA) hydroxyproline-rich glycoprotein family protein OS=Arabidopsis thaliana OX=3702 GN=At5g05657 PE=4 SV=2	24	1	2	1	137	15.6	6.24	2.64
Q8GWR8	At4g31270 OS=Arabidopsis thaliana OX=3702 GN=At4g31270 PE=2 SV=1	7	1	2	1	294	33.3	4.96	2.64
Q8L4C5	Serine/arginine repetitive matrix-like protein OS=Arabidopsis thaliana OX=3702 GN=At4g22190 PE=2 SV=1	6	1	1	1	387	42.3	9.69	2.64
Q1KPV0	Probable transmembrane GTPase FZO-like, chloroplastic OS=Arabidopsis thaliana OX=3702 GN=FZL PE=1 SV=1	3	1	1	1	912	100.7	5.92	2.64
F4J8Y4	Uncharacterized protein OS=Arabidopsis thaliana OX=3702 GN=At3g25200 PE=4 SV=1	12	1	1	1	168	18.9	7.42	2.63
Q9FW03	Putative methylesterase 11, chloroplastic OS=Arabidopsis thaliana OX=3702 GN=MES11 PE=2 SV=1	6	1	1	1	390	42.6	9.29	2.63
Q8GWA2	Holliday junction resolvase MOC1, chloroplastic OS=Arabidopsis thaliana OX=3702 GN=MOC1 PE=1 SV=1	7	1	1	1	273	30	9.07	2.63
F4I978	BZIP transcription factor, putative (DUF1664) OS=Arabidopsis thaliana OX=3702 GN=At1g24267 PE=1 SV=1	7	1	1	1	344	36.9	9.57	2.63
Q9ZU37	Mediator of RNA polymerase II transcription subunit OS=Arabidopsis thaliana OX=3702 GN=At2g01300 PE=2 SV=1	16	1	1	1	156	17.6	9.66	2.63
Q9SJG6	Pentatricopeptide repeat-containing protein At2g42920, chloroplastic OS=Arabidopsis thaliana OX=3702 GN=PCMP-E75 PE=2 SV=1	4	1	2	1	559	62.6	5.68	2.63
Q93YV7	Probable methyltransferase PMT3 OS=Arabidopsis thaliana OX=3702 GN=At4g14360 PE=2 SV=1	3	1	2	1	608	69.2	6.54	2.63
F4KDA6	Protein LOW PSII ACCUMULATION 2, chloroplastic OS=Arabidopsis thaliana OX=3702 GN=LPA2 PE=1 SV=1	16	1	1	1	185	20.2	9.29	2.63
Q4V3D3	Plant UBX domain-containing protein 9 OS=Arabidopsis thaliana OX=3702 GN=PUX9 PE=1 SV=1	9	1	2	1	469	52.1	5.48	2.63
Q9LNL3	Cytochrome P450 family protein OS=Arabidopsis thaliana OX=3702 GN=CYP94D1 PE=2 SV=1	4	1	2	1	498	56.8	8.28	2.63
F4J311	Zinc finger (C2H2 type) family protein OS=Arabidopsis thaliana OX=3702 GN=At3g29340 PE=4 SV=1	3	1	1	1	650	72.7	8.9	2.62
Q9ZVE7	Probable NAD(P)H dehydrogenase subunit CRR3, chloroplastic OS=Arabidopsis thaliana OX=3702 GN=CRR3 PE=2 SV=1	14	1	1	1	174	19.3	9.7	2.62
F4HSY7	Phosphatidylinositol 3-and 4-kinase family protein OS=Arabidopsis thaliana OX=3702 GN=At1g27570 PE=4 SV=1	3	1	1	1	649	73.5	5.73	2.62
O04421	Signal recognition particle 14 kDa protein OS=Arabidopsis thaliana OX=3702 GN=SRP14 PE=2 SV=2	19	1	1	1	121	13.8	10.21	2.62
A0A1I9LT28	Uncharacterized protein OS=Arabidopsis thaliana OX=3702 GN=At3g30739 PE=4 SV=1	9	1	1	1	248	28.5	8.29	2.62
Q9M1R2	Proline--tRNA ligase, cytoplasmic OS=Arabidopsis thaliana OX=3702 GN=At3g62120 PE=1 SV=1	4	1	1	1	530	60.7	6.4	2.62
A0A1P8ASX9	Immunoglobulin OS=Arabidopsis thaliana OX=3702 GN=At1g50120 PE=1 SV=1	4	1	1	1	562	62.4	6.55	2.62
Q9M7Q5	ABSCISIC ACID-INSENSITIVE 5-like protein 4 OS=Arabidopsis thaliana OX=3702 GN=ABF1 PE=1 SV=1	12	1	2	1	392	42.7	9.01	2.62
F4I6U7	Cyclin-like protein OS=Arabidopsis thaliana OX=3702 GN=At1g70620 PE=4 SV=1	3	1	3	1	957	104.9	6.92	2.62
Q9FIP4	Carboxyl-terminal proteinase-like protein, putative (DUF239) OS=Arabidopsis thaliana OX=3702 GN=MZA15.24 PE=4 SV=1	6	1	1	1	354	39.4	5.41	2.62
F4IMF2	Disease resistance protein (TIR-NBS-LRR class) family OS=Arabidopsis thaliana OX=3702 GN=At2g17060 PE=4 SV=1	2	1	1	1	1195	135.9	7.09	2.62
Q0WPZ0	Gamma-tubulin complex component OS=Arabidopsis thaliana OX=3702 GN=emb1427 PE=2 SV=1	3	1	1	1	995	111.4	6.16	2.61
Q9M1F1	Zinc finger (C3HC4-type RING finger) family protein OS=Arabidopsis thaliana OX=3702 GN=F9K21.140 PE=4 SV=1	4	1	1	1	503	57.1	7.61	2.61
Q9FG65	Cytochrome P450 81D1 OS=Arabidopsis thaliana OX=3702 GN=CYP81D1 PE=2 SV=1	4	1	1	1	502	56.7	8.44	2.61
Q9SQN2	Probable folate-biopterin transporter 3 OS=Arabidopsis thaliana OX=3702 GN=At1g79710 PE=2 SV=1	7	1	1	1	497	55	7.97	2.61
Q9FXI5	Protein IQ-DOMAIN 32 OS=Arabidopsis thaliana OX=3702 GN=IQD32 PE=1 SV=3	3	1	1	1	794	86.8	5.3	2.61
Q304A0	Magnesium transporter MRS2-7 OS=Arabidopsis thaliana OX=3702 GN=MRS2-7 PE=2 SV=1	6	1	1	1	386	43.4	5	2.61
Q9FHA5	Mitogen-activated protein kinase kinase kinase 19 OS=Arabidopsis thaliana OX=3702 GN=MAPKKK19 PE=3 SV=1	13	1	1	1	344	37.9	4.84	2.61
Q9FJY0	Uncharacterized protein OS=Arabidopsis thaliana OX=3702 GN=At5g66600 PE=2 SV=1	4	1	1	1	614	69	8.84	2.61
F4KIP1	Uncharacterized protein OS=Arabidopsis thaliana OX=3702 GN=At5g40595 PE=4 SV=1	15	1	1	1	141	16.1	9.98	2.61
Q0WR59	Probable inactive receptor kinase At5g10020 OS=Arabidopsis thaliana OX=3702 GN=At5g10020 PE=1 SV=2	2	1	1	1	1048	114.6	6.79	2.61
F4J0F6	Serine/threonine-protein phosphatase 6 regulatory ankyrin repeat subunit OS=Arabidopsis thaliana OX=3702 GN=At3g28880 PE=4 SV=2	4	1	1	1	492	55.3	8.37	2.61
Q0WLC7	CBS domain-containing protein CBSCBSPB4 OS=Arabidopsis thaliana OX=3702 GN=CBSCBSPB4 PE=1 SV=2	4	1	1	1	548	59.8	6.25	2.61
F4I7R5	RNase H domain-containing protein OS=Arabidopsis thaliana OX=3702 GN=At1g24090 PE=2 SV=1	7	1	1	1	353	38.5	7.72	2.61
Q9C629	Putative F-box protein At1g46840 OS=Arabidopsis thaliana OX=3702 GN=At1g46840 PE=4 SV=1	5	1	1	1	475	55.4	9.07	2.61
Q9M2V7	ABC transporter G family member 16 OS=Arabidopsis thaliana OX=3702 GN=ABCG16 PE=2 SV=2	3	1	1	1	736	81.7	9.19	2.61
Q93XM7	Mitochondrial carnitine/acylcarnitine carrier-like protein OS=Arabidopsis thaliana OX=3702 GN=BOU PE=1 SV=1	16	1	1	1	300	31	9.52	2.6
F4K2G3	Protein MICRORCHIDIA 5 OS=Arabidopsis thaliana OX=3702 GN=MORC5 PE=3 SV=1	3	1	1	1	708	80.9	8.19	2.6
Q9LIM5	Chloroplast protein HCF243 OS=Arabidopsis thaliana OX=3702 GN=HCF243 PE=2 SV=1	3	1	1	1	684	75.5	6.35	2.6
F4JNS8	Regulator of Vps4 activity in the MVB pathway protein OS=Arabidopsis thaliana OX=3702 GN=At4g35730 PE=4 SV=1	4	1	1	1	466	52.2	8.07	2.6
Q9LIE4	Probable protein S-acyltransferase 20 OS=Arabidopsis thaliana OX=3702 GN=PAT20 PE=3 SV=2	4	1	1	1	706	76.8	8.21	2.6
P51568	Serine/threonine-protein kinase AFC3 OS=Arabidopsis thaliana OX=3702 GN=AFC3 PE=2 SV=2	9	1	1	1	400	46.2	8.91	2.6
Q9T0A4	NAD(P)H-quinone oxidoreductase subunit S, chloroplastic OS=Arabidopsis thaliana OX=3702 GN=ndhS PE=1 SV=1	10	1	1	1	250	27.7	8.21	2.6
Q39008	Mitogen-activated protein kinase kinase kinase 1 OS=Arabidopsis thaliana OX=3702 GN=MEKK1 PE=1 SV=2	7	1	1	1	608	66	5.69	2.6
O23120	At1g23040 OS=Arabidopsis thaliana OX=3702 GN=F10G19.2 PE=2 SV=1	24	1	1	1	144	15	7.69	2.6
Q9LFG9	At3g53490 OS=Arabidopsis thaliana OX=3702 GN=F4P12_190 PE=2 SV=1	10	1	1	1	225	25.6	5.14	2.6
Q9LVD0	18S rRNA (guanine-N(7))-methyltransferase RID2 OS=Arabidopsis thaliana OX=3702 GN=RID2 PE=1 SV=1	6	1	1	1	289	32.4	8.06	2.6
Q8VY16	Plastid division protein CDP1, chloroplastic OS=Arabidopsis thaliana OX=3702 GN=CDP1 PE=1 SV=2	2	1	1	1	819	90.8	6.42	2.6
O64637	Cytochrome P450 76C2 OS=Arabidopsis thaliana OX=3702 GN=CYP76C2 PE=2 SV=1	3	1	1	1	512	57.2	6.96	2.6
Q8RXN8	DCD (Development and Cell Death) domain protein OS=Arabidopsis thaliana OX=3702 GN=MJC20.15 PE=2 SV=1	7	1	1	1	349	39.8	8.41	2.6
Q9M1V3	Pentatricopeptide repeat-containing protein At3g63370, chloroplastic OS=Arabidopsis thaliana OX=3702 GN=PCMP-H83 PE=2 SV=2	3	1	3	1	960	107.5	7.46	2.6
Q9M346	Fes1B OS=Arabidopsis thaliana OX=3702 GN=F5K20_100 PE=2 SV=1	8	1	2	1	363	40.8	5.21	2.6
Q9FI65	Universal stress A-like protein OS=Arabidopsis thaliana OX=3702 GN=At5g49050 PE=4 SV=1	16	1	1	1	150	16.4	7.5	2.59
Q9SYC9	Vesicle-associated protein 1-4 OS=Arabidopsis thaliana OX=3702 GN=PVA14 PE=2 SV=1	4	1	2	1	571	64.4	5.5	2.59
Q94JW9	At2g43340 OS=Arabidopsis thaliana OX=3702 GN=At2g43340 PE=2 SV=1	10	1	1	1	189	20.9	4.78	2.59
O81643	Villin-1 OS=Arabidopsis thaliana OX=3702 GN=VLN1 PE=2 SV=2	2	1	1	1	909	102.9	5.66	2.59
O64486	At1g04210 OS=Arabidopsis thaliana OX=3702 GN=At1g04210 PE=2 SV=1	1	1	2	1	1112	125.1	6.13	2.58
Q9FYG2	Calmodulin-binding transcription activator 4 OS=Arabidopsis thaliana OX=3702 GN=CAMTA4 PE=1 SV=1	2	1	1	1	1016	113	5.5	2.58
Q9C9Z6	AT3g08600/F17O14_7 OS=Arabidopsis thaliana OX=3702 GN=F17O14.7 PE=2 SV=1	9	1	1	1	316	34.7	9.54	2.58
Q8GW63	At1g64600 OS=Arabidopsis thaliana OX=3702 GN=At1g64600 PE=2 SV=1	4	1	1	1	537	61.8	8.38	2.58
Q9LZ14	At5g02710 OS=Arabidopsis thaliana OX=3702 GN=F9G14_20 PE=2 SV=1	11	1	1	1	176	19.6	8.21	2.58
Q9M8Z7	Sterol 3-beta-glucosyltransferase UGT80A2 OS=Arabidopsis thaliana OX=3702 GN=UGT80A2 PE=1 SV=1	4	1	1	1	637	69.2	6.74	2.57
Q5PP40	At3g55080 OS=Arabidopsis thaliana OX=3702 GN=At3g55080 PE=2 SV=1	5	1	1	1	463	52.7	7.28	2.57
P46645	Aspartate aminotransferase, cytoplasmic isozyme 1 OS=Arabidopsis thaliana OX=3702 GN=ASP2 PE=1 SV=2	5	1	2	1	405	44.2	7.28	2.57
Q940Y5	Auxin efflux carrier component 7 OS=Arabidopsis thaliana OX=3702 GN=PIN7 PE=1 SV=2	4	1	1	1	619	67.5	7.84	2.57
Q9LH73	GDSL esterase/lipase At3g14820 OS=Arabidopsis thaliana OX=3702 GN=At3g14820 PE=3 SV=2	6	1	2	1	351	39.2	7.17	2.57
Q8LDW9	Xyloglucan endotransglucosylase/hydrolase protein 9 OS=Arabidopsis thaliana OX=3702 GN=XTH9 PE=2 SV=2	7	1	2	1	290	33.1	5.26	2.57
Q9S7D1	Digalactosyldiacylglycerol synthase 1, chloroplastic OS=Arabidopsis thaliana OX=3702 GN=DGD1 PE=1 SV=1	3	1	1	1	808	91.8	7.66	2.56
Q588V7	Helicase and polymerase-containing protein TEBICHI OS=Arabidopsis thaliana OX=3702 GN=TEB PE=2 SV=1	1	1	1	1	2154	238.4	7.88	2.56
F4JQR9	Serine/Threonine-kinase, putative (DUF1296) OS=Arabidopsis thaliana OX=3702 GN=At4g18150 PE=4 SV=1	4	1	1	1	758	83.5	5.77	2.56
F4JEG0	Uncharacterized protein OS=Arabidopsis thaliana OX=3702 GN=At3g07460 PE=4 SV=1	8	1	1	1	271	30.3	5.9	2.56
Q93Y22	Coatomer subunit delta OS=Arabidopsis thaliana OX=3702 GN=At5g05010 PE=1 SV=2	4	1	3	1	527	57.7	5.85	2.56
Q9M1B0	Protein NLP9 OS=Arabidopsis thaliana OX=3702 GN=NLP9 PE=2 SV=1	3	1	2	1	894	98.7	5.6	2.56
Q84MD7	At1g72880 OS=Arabidopsis thaliana OX=3702 GN=At1g72880 PE=2 SV=1	6	1	4	1	385	40.6	5.48	2.55
Q9LQZ4	At1g75700 OS=Arabidopsis thaliana OX=3702 GN=At1g75510 PE=2 SV=1	9	1	1	1	261	29.7	6.92	2.55
Q9ZPY9	Phosphatidylinositol 4-kinase gamma 4 OS=Arabidopsis thaliana OX=3702 GN=PI4KG4 PE=1 SV=1	4	1	1	1	566	62.6	6.15	2.55
Q501G5	F-box protein At5g03100 OS=Arabidopsis thaliana OX=3702 GN=At5g03100 PE=2 SV=1	8	1	1	1	307	34.8	8.95	2.55
Q9SD34	Zinc finger CCCH domain-containing protein 44 OS=Arabidopsis thaliana OX=3702 GN=At3g51120 PE=2 SV=3	2	1	1	1	1292	142	6.81	2.55
F4IS91	Protein SHORT ROOT IN SALT MEDIUM 1 OS=Arabidopsis thaliana OX=3702 GN=RSA1 PE=1 SV=1	2	1	1	1	1340	150.8	6.57	2.55
Q8VYP8	Peptidoglycan-binding LysM domain-containing protein OS=Arabidopsis thaliana OX=3702 GN=MYJ24.12 PE=2 SV=1	6	1	1	1	397	43.2	9.7	2.55
F4K5W3	Protein prenylyltransferase superfamily protein OS=Arabidopsis thaliana OX=3702 GN=MJG14.18 PE=4 SV=1	2	1	1	1	877	99.2	6.11	2.55
Q9LFC4	Uncharacterized protein F7J8_100 OS=Arabidopsis thaliana OX=3702 GN=At5g01120 PE=1 SV=1	5	1	1	1	510	56.9	6.33	2.55
Q940Q8	Probable beta-1,4-xylosyltransferase IRX10L OS=Arabidopsis thaliana OX=3702 GN=IRX10L PE=2 SV=1	6	1	1	1	415	47.2	7.18	2.54
Q9LHN1	40S ribosomal protein S17-like OS=Arabidopsis thaliana OX=3702 GN=At3g18880 PE=2 SV=1	25	1	3	1	105	11.7	9.94	2.54
O65506	Disease resistance protein (TIR-NBS-LRR class) OS=Arabidopsis thaliana OX=3702 GN=At4g36140 PE=4 SV=1	1	1	1	1	1607	182.7	6.67	2.53
F4K639	WD40/YVTN repeat and Bromo-WDR9-I-like domain-containing protein OS=Arabidopsis thaliana OX=3702 GN=At5g49430 PE=4 SV=1	1	1	1	1	1677	186.8	7.09	2.53
O49726	Purine permease 21 OS=Arabidopsis thaliana OX=3702 GN=PUP21 PE=2 SV=2	7	1	1	1	390	43.1	8.73	2.53
Q5XET6	RNA pseudouridine synthase 3, mitochondrial OS=Arabidopsis thaliana OX=3702 GN=At1g78910 PE=2 SV=1	5	1	1	1	478	53.8	9.44	2.53
Q9LMP7	Golgi SNAP receptor complex member 1-1 OS=Arabidopsis thaliana OX=3702 GN=GOS11 PE=2 SV=1	10	1	1	1	223	25.2	8.16	2.52
Q9FLU7	Putative F-box protein PP2-B12 OS=Arabidopsis thaliana OX=3702 GN=PP2B12 PE=4 SV=1	8	1	1	1	251	29.2	4.93	2.52
Q9LW26	Acyltransferase-like protein At3g26840, chloroplastic OS=Arabidopsis thaliana OX=3702 GN=At3g26840 PE=1 SV=1	3	1	1	1	701	78.6	6.71	2.52
Q94KT8	Protein COBRA OS=Arabidopsis thaliana OX=3702 GN=COB PE=2 SV=1	5	1	1	1	456	51.2	8.62	2.52
Q6NMH5	At3g16760 OS=Arabidopsis thaliana OX=3702 GN=At3g16760 PE=2 SV=1	6	1	1	1	475	48.8	9.2	2.52
Q9FLZ9	Pentatricopeptide repeat-containing protein At5g39350 OS=Arabidopsis thaliana OX=3702 GN=PCMP-E16 PE=2 SV=1	4	1	1	1	677	75.9	7.96	2.51
O82616	Probable fructokinase-5 OS=Arabidopsis thaliana OX=3702 GN=At4g10260 PE=2 SV=1	10	1	1	1	324	34.7	7.3	2.51
Q9M322	General transcription and DNA repair factor IIH subunit TFB1-3 OS=Arabidopsis thaliana OX=3702 GN=TFB1-3 PE=2 SV=2	4	1	2	1	579	66.3	8.31	2.51
Q9S823	Protein LONGIFOLIA 2 OS=Arabidopsis thaliana OX=3702 GN=LNG2 PE=1 SV=1	3	1	2	1	905	101.6	9.35	2.51
Q5XV87	RING/U-box superfamily protein OS=Arabidopsis thaliana OX=3702 GN=At4g03965 PE=2 SV=1	11	1	1	1	209	23.2	6.55	2.51
Q9LU85	Probable plastid-lipid-associated protein 4, chloroplastic OS=Arabidopsis thaliana OX=3702 GN=PAP4 PE=1 SV=1	6	1	1	1	242	27.1	9.7	2.51
Q9FHH2	Protein SUPPRESSOR OF MAX2 1 OS=Arabidopsis thaliana OX=3702 GN=SMAX1 PE=1 SV=1	2	1	1	1	990	108.6	8.05	2.51
F4I824	tRNA (5-methylaminomethyl-2-thiouridylate)-methyltransferase OS=Arabidopsis thaliana OX=3702 GN=At1g51310 PE=3 SV=1	4	1	1	1	497	55.8	6.65	2.51
Q9LU04	Cytochrome P450, family 706, subfamily A, polypeptide 3 OS=Arabidopsis thaliana OX=3702 GN=CYP706A3 PE=3 SV=1	4	1	1	1	519	59.3	8.59	2.51
Q9LMG7	Probable inactive purple acid phosphatase 2 OS=Arabidopsis thaliana OX=3702 GN=PAP2 PE=2 SV=1	3	1	1	1	656	73.7	6.18	2.51
Q9C515	Disease resistance protein (TIR-NBS class) OS=Arabidopsis thaliana OX=3702 GN=At1g66090 PE=2 SV=1	6	1	4	1	429	48	7.5	2.5
Q94A57	Protein PHR1-LIKE 2 OS=Arabidopsis thaliana OX=3702 GN=PHL2 PE=1 SV=1	7	1	1	1	295	32.2	7.15	2.5
Q9SU88	S-adenosyl-L-methionine-dependent methyltransferases superfamily protein OS=Arabidopsis thaliana OX=3702 GN=At4g29590 PE=4 SV=1	6	1	2	1	317	35.4	7.49	2.5
Q9SZD6	Elongation factor Ts, mitochondrial OS=Arabidopsis thaliana OX=3702 GN=emb2726 PE=2 SV=1	3	1	3	1	953	103.7	5.01	2.5
Q9LR53	F21B7.34 OS=Arabidopsis thaliana OX=3702 GN=At1g03740 PE=2 SV=1	3	1	1	1	740	84.4	9.45	2.5
Q949Q7	Serine carboxypeptidase-like 29 OS=Arabidopsis thaliana OX=3702 GN=SCPL29 PE=2 SV=1	5	1	2	1	479	53	6.32	2.5
Q8GYQ7	Transmembrane protein OS=Arabidopsis thaliana OX=3702 GN=At5g09225 PE=2 SV=1	32	1	1	1	68	7.8	10.39	2.5
F4IME2	Mechanosensitive ion channel protein 8 OS=Arabidopsis thaliana OX=3702 GN=MSL8 PE=2 SV=2	2	1	2	1	908	104.2	7.91	2.49
Q8GXW6	F-box/LRR-repeat protein At3g58930 OS=Arabidopsis thaliana OX=3702 GN=At3g58930 PE=2 SV=1	4	1	1	1	482	55.2	5.33	2.49
Q9LS90	Armadillo repeat-containing protein LFR OS=Arabidopsis thaliana OX=3702 GN=LFR PE=2 SV=1	5	1	1	1	460	50.1	6.8	2.49
Q9FZH6	F1O19.11 protein OS=Arabidopsis thaliana OX=3702 GN=At1g67050 PE=1 SV=1	11	1	2	1	264	28.7	9.64	2.49
Q9LUI0	Auxin canalization protein (DUF828) OS=Arabidopsis thaliana OX=3702 GN=At3g22810 PE=4 SV=1	4	1	1	1	472	51.2	9.09	2.49
Q9ZVC9	Protein FAR1-RELATED SEQUENCE 3 OS=Arabidopsis thaliana OX=3702 GN=FRS3 PE=1 SV=2	2	1	1	1	851	96.2	6.39	2.49
Q8VZG7	Ribonuclease TUDOR 1 OS=Arabidopsis thaliana OX=3702 GN=TSN1 PE=1 SV=1	2	1	1	1	991	108.2	7.3	2.49
Q9SRR2	Formin-like protein 10 OS=Arabidopsis thaliana OX=3702 GN=FH10 PE=2 SV=1	3	1	3	1	841	93	8.53	2.48
Q9FKI0	Fimbrin-5 OS=Arabidopsis thaliana OX=3702 GN=FIM5 PE=1 SV=1	3	1	1	1	687	76.7	5.27	2.48
Q9FM30	Galactose oxidase/kelch repeat superfamily protein OS=Arabidopsis thaliana OX=3702 GN=MNF13.24 PE=4 SV=1	5	1	1	1	415	47.4	7.2	2.48
F4K4J0	THO complex subunit 5B OS=Arabidopsis thaliana OX=3702 GN=THO5B PE=1 SV=1	2	1	1	1	819	92.5	6.44	2.48
F4J4H2	Stress response NST1-like protein OS=Arabidopsis thaliana OX=3702 GN=At3g51650 PE=4 SV=1	2	1	1	1	842	94.7	8.78	2.48
Q9M3D0	Alpha/beta-Hydrolases superfamily protein OS=Arabidopsis thaliana OX=3702 GN=T26I12.70 PE=2 SV=1	6	1	1	1	319	36.2	6.47	2.48
Q9FMD3	Pentatricopeptide repeat-containing protein At5g16640, mitochondrial OS=Arabidopsis thaliana OX=3702 GN=At5g16640 PE=2 SV=1	4	1	1	1	504	57.2	7.87	2.48
O80437	Glycerol-3-phosphate 2-O-acyltransferase 6 OS=Arabidopsis thaliana OX=3702 GN=GPAT6 PE=1 SV=1	4	1	1	1	501	56.1	9.54	2.47
O23144	Proton pump-interactor 1 OS=Arabidopsis thaliana OX=3702 GN=PPI1 PE=1 SV=2	1	1	1	1	612	68.8	9.03	2.47
Q0WNP8	IQ-domain 9 OS=Arabidopsis thaliana OX=3702 GN=iqd9 PE=2 SV=1	9	1	2	1	263	30.1	10.64	2.47
Q9FZ74	F13B4.1 protein OS=Arabidopsis thaliana OX=3702 GN=At1g13490 PE=4 SV=1	5	1	2	1	382	43.5	5.97	2.47
Q9FI72	F-box/kelch-repeat protein At5g48980 OS=Arabidopsis thaliana OX=3702 GN=At5g48980 PE=2 SV=1	5	1	1	1	399	45.7	9.35	2.47
A0A1P8B5J9	Uncharacterized protein OS=Arabidopsis thaliana OX=3702 GN=At4g27845 PE=4 SV=1	15	1	3	1	188	20.9	6.23	2.47
Q9C9K2	Calvin cycle protein CP12-3, chloroplastic OS=Arabidopsis thaliana OX=3702 GN=CP12-3 PE=1 SV=1	13	1	1	1	134	15.4	4.94	2.47
A0A2H1ZEN3	Associated molecule with the SH3 domain of STAM 3 OS=Arabidopsis thaliana OX=3702 GN=AMSH3 PE=4 SV=1	5	1	1	1	422	47.3	6.64	2.47
Q9M3D7	Putative L-type lectin-domain containing receptor kinase I.4 OS=Arabidopsis thaliana OX=3702 GN=LECRK14 PE=3 SV=1	4	1	1	1	667	74.1	6.9	2.47
Q9M2U7	AT3g54400/T12E18_90 OS=Arabidopsis thaliana OX=3702 GN=T12E18_90 PE=2 SV=1	3	1	2	1	425	45.4	9.09	2.47
Q9C566	Peptidyl-prolyl cis-trans isomerase CYP40 OS=Arabidopsis thaliana OX=3702 GN=CYP40 PE=2 SV=1	7	1	1	1	361	40.6	5.9	2.47
Q8L7I0	Endoglucanase 19 OS=Arabidopsis thaliana OX=3702 GN=At4g11050 PE=2 SV=1	4	1	1	1	626	69.3	8.75	2.47
Q8GWA5	Actin family protein OS=Arabidopsis thaliana OX=3702 GN=At2g42170 PE=2 SV=1	7	1	1	1	329	37.1	5.03	2.46
Q9LJ44	Zinc finger protein CONSTANS-LIKE 12 OS=Arabidopsis thaliana OX=3702 GN=COL12 PE=1 SV=2	6	1	1	1	364	40.4	5.76	2.46
F4JKD1	Uncharacterized protein OS=Arabidopsis thaliana OX=3702 GN=At4g21970 PE=4 SV=1	14	1	1	1	157	17.2	6.33	2.46
Q84MB2	Protein TIFY 8 OS=Arabidopsis thaliana OX=3702 GN=TIFY8 PE=1 SV=1	8	1	1	1	361	38.7	9.39	2.46
Q9C994	Protein DETOXIFICATION 14 OS=Arabidopsis thaliana OX=3702 GN=DTX14 PE=1 SV=1	3	1	1	1	485	52.4	6.4	2.46
O22209	Expressed protein OS=Arabidopsis thaliana OX=3702 GN=At2g40960 PE=4 SV=2	10	1	1	1	351	39.8	7.52	2.46
Q8VXX5	Monocopper oxidase-like protein SKS1 OS=Arabidopsis thaliana OX=3702 GN=SKS1 PE=2 SV=1	4	1	1	1	589	65.8	7.36	2.46
Q9LR69	Pentatricopeptide repeat-containing protein At1g03540 OS=Arabidopsis thaliana OX=3702 GN=PCMP-E4 PE=2 SV=1	4	1	1	1	609	67.4	8.44	2.45
P98205	Phospholipid-transporting ATPase 2 OS=Arabidopsis thaliana OX=3702 GN=ALA2 PE=1 SV=1	2	1	1	1	1107	124.8	6.33	2.45
F4HTG1	SNF2 domain-containing protein / helicase domain-containing protein / zinc finger protein-like protein OS=Arabidopsis thaliana OX=3702 GN=EDA16 PE=4 SV=1	2	1	1	1	1280	141	5.2	2.45
O22773	Thylakoid lumenal 16.5 kDa protein, chloroplastic OS=Arabidopsis thaliana OX=3702 GN=At4g02530 PE=1 SV=3	13	1	1	1	216	23.6	8.51	2.45
Q9XQC7	GrpE protein homolog OS=Arabidopsis thaliana OX=3702 GN=grpE PE=2 SV=1	7	1	1	1	326	35.7	4.59	2.45
O80798	AT1G65270 protein OS=Arabidopsis thaliana OX=3702 GN=At1g65270 PE=2 SV=1	8	1	2	1	292	32.5	6.43	2.45
Q9STE5	Putative disease resistance RPP13-like protein 2 OS=Arabidopsis thaliana OX=3702 GN=RPP13L2 PE=3 SV=1	2	1	1	1	847	98.4	6.1	2.45
Q9ZPY6	Auxin response factor 11 OS=Arabidopsis thaliana OX=3702 GN=ARF11 PE=2 SV=3	3	1	1	1	622	69.6	7.5	2.45
Q9SJP2	Probable fucosyltransferase 4 OS=Arabidopsis thaliana OX=3702 GN=FUT4 PE=2 SV=2	3	1	2	1	535	61.4	7.69	2.45
Q9LFQ8	At4g33110 OS=Arabidopsis thaliana OX=3702 GN=At5g14970 PE=2 SV=1	10	1	3	1	355	39.5	5.8	2.45
Q9FL54	Chaperone protein dnaJ 6 OS=Arabidopsis thaliana OX=3702 GN=ATJ6 PE=2 SV=1	5	1	1	1	284	32.6	8.37	2.44
Q9FY50	50S ribosomal protein L10, chloroplastic OS=Arabidopsis thaliana OX=3702 GN=RPL10 PE=2 SV=1	12	1	2	1	220	24.7	9.32	2.44
Q9LVA4	Plant invertase/pectin methylesterase inhibitor superfamily protein OS=Arabidopsis thaliana OX=3702 GN=MMI9.18 PE=2 SV=1	11	1	1	1	202	22.2	9.06	2.44
O48847	Transcriptional corepressor LEUNIG_HOMOLOG OS=Arabidopsis thaliana OX=3702 GN=LUH PE=1 SV=1	3	1	1	1	787	85.5	7.08	2.44
Q9SF87	AT3g09850/F8A24_10 OS=Arabidopsis thaliana OX=3702 GN=F8A24.10 PE=2 SV=1	4	1	1	1	781	84.2	8.34	2.43
Q8RWK8	Coilin OS=Arabidopsis thaliana OX=3702 GN=COIL PE=1 SV=1	4	1	1	1	608	68.6	5.78	2.43
P60838	Disease resistance protein SUMM2 OS=Arabidopsis thaliana OX=3702 GN=SUMM2 PE=1 SV=1	2	1	1	1	894	102.6	6.35	2.43
Q9LSP0	Peroxidase 29 OS=Arabidopsis thaliana OX=3702 GN=PER29 PE=2 SV=2	8	1	1	1	339	36.8	4.98	2.43
F4I5D7	NHL domain-containing protein OS=Arabidopsis thaliana OX=3702 GN=At1g70280 PE=4 SV=1	4	1	1	1	509	56.9	8	2.43
Q9LRL8	Putative cysteine-rich repeat secretory protein 21 OS=Arabidopsis thaliana OX=3702 GN=CRRSP21 PE=5 SV=2	10	1	1	1	256	29.2	8.98	2.43
Q8H114	Appr-1-p processing enzyme family protein OS=Arabidopsis thaliana OX=3702 GN=At2g40600 PE=1 SV=1	10	1	4	1	257	27.5	8.28	2.43
O22468	WD-40 repeat-containing protein MSI2 OS=Arabidopsis thaliana OX=3702 GN=MSI2 PE=2 SV=1	6	1	1	1	415	46.7	4.78	2.43
F4ICK6	Serine/threonine-protein phosphatase 7 long form-like protein OS=Arabidopsis thaliana OX=3702 GN=At1g32120 PE=4 SV=1	1	1	2	1	978	108.9	9.39	2.43
Q9LUD7	Putative callose synthase 8 OS=Arabidopsis thaliana OX=3702 GN=CALS8 PE=3 SV=2	1	1	1	1	1976	228.3	8.54	2.43
Q9C809	Probable beta-1,3-galactosyltransferase 8 OS=Arabidopsis thaliana OX=3702 GN=B3GALT8 PE=2 SV=1	5	1	1	1	395	44.7	8.62	2.42
Q9LVW4	Transcription factor MYB118 OS=Arabidopsis thaliana OX=3702 GN=MYB118 PE=2 SV=1	4	1	1	1	437	49.5	7.62	2.42
Q84W55	Type II inositol polyphosphate 5-phosphatase 15 OS=Arabidopsis thaliana OX=3702 GN=IP5P15 PE=1 SV=2	2	1	1	1	1101	121.6	6.32	2.42
Q43295	Adenylyl-sulfate kinase 1, chloroplastic OS=Arabidopsis thaliana OX=3702 GN=APK1 PE=1 SV=1	8	1	1	1	276	29.8	8.05	2.42
Q8VZI8	ATP-dependent zinc metalloprotease FTSH 10, mitochondrial OS=Arabidopsis thaliana OX=3702 GN=FTSH10 PE=1 SV=1	3	1	1	1	813	89.5	8.35	2.42
Q9FM47	RNA-binding (RRM/RBD/RNP motifs) family protein OS=Arabidopsis thaliana OX=3702 GN=MNF13.1 PE=2 SV=1	4	1	2	1	423	42.4	6.47	2.42
A8MRC1	Asparagine synthase family protein OS=Arabidopsis thaliana OX=3702 GN=At2g03667 PE=4 SV=2	4	1	1	1	610	67.6	6.33	2.42
O04311	Jacalin-related lectin 33 OS=Arabidopsis thaliana OX=3702 GN=JAL33 PE=1 SV=1	8	1	1	1	300	32	5.22	2.41
O23227	Alpha/beta-Hydrolases superfamily protein OS=Arabidopsis thaliana OX=3702 GN=C7A10.830 PE=2 SV=2	6	1	1	1	378	41.9	7.77	2.41
Q9FMX6	Chaperone protein dnaJ C76, chloroplastic OS=Arabidopsis thaliana OX=3702 GN=DJC76 PE=2 SV=1	7	1	1	1	465	51.7	8.92	2.41
O80757	RING/U-box superfamily protein OS=Arabidopsis thaliana OX=3702 GN=At1g60360 PE=4 SV=1	6	1	1	1	327	37.4	8.95	2.41
O49607	Subtilisin-like protease SBT1.6 OS=Arabidopsis thaliana OX=3702 GN=SBT1.6 PE=2 SV=1	3	1	2	1	764	81	9.35	2.41
Q9FIQ4	At5g46710 OS=Arabidopsis thaliana OX=3702 GN=MZA15.12 PE=2 SV=1	10	1	1	1	226	25.8	8.87	2.41
Q9LS03	Allene oxide cyclase 1, chloroplastic OS=Arabidopsis thaliana OX=3702 GN=AOC1 PE=1 SV=1	9	1	2	1	254	27.8	9.09	2.4
Q8L7I2	Subtilisin-like protease SBT3.6 OS=Arabidopsis thaliana OX=3702 GN=SBT3.6 PE=2 SV=1	3	1	1	1	778	83.6	6.06	2.4
F4K6D3	Phosphatidylinositol/phosphatidylcholine transfer protein SFH14 OS=Arabidopsis thaliana OX=3702 GN=SFH14 PE=2 SV=1	3	1	1	1	577	66.2	7.15	2.4
Q9FM57	Inner centromere protein, ARK-binding region protein OS=Arabidopsis thaliana OX=3702 GN=WYR PE=4 SV=1	1	1	1	1	1826	202.9	5.43	2.39
Q946J8	Chromo domain-containing protein LHP1 OS=Arabidopsis thaliana OX=3702 GN=LHP1 PE=1 SV=2	5	1	1	1	445	48.6	5.15	2.39
Q9M8W7	Glutamate receptor 1.1 OS=Arabidopsis thaliana OX=3702 GN=GLR1.1 PE=2 SV=1	4	1	2	1	808	90.5	8.54	2.39
Q9FIF7	Putative pentatricopeptide repeat-containing protein At5g59200, chloroplastic OS=Arabidopsis thaliana OX=3702 GN=PCMP-E41 PE=3 SV=1	5	1	1	1	544	61.3	6.35	2.39
Q9LZT4	Expansin-like A1 OS=Arabidopsis thaliana OX=3702 GN=EXLA1 PE=2 SV=1	7	1	1	1	265	28.7	8	2.39
Q67Y01	D-isomer specific 2-hydroxyacid dehydrogenase family protein OS=Arabidopsis thaliana OX=3702 GN=At2g45630 PE=2 SV=1	6	1	1	1	338	36.8	6.01	2.39
Q9SUP7	High mobility group B protein 6 OS=Arabidopsis thaliana OX=3702 GN=HMGB6 PE=2 SV=1	5	1	1	1	456	53.2	9.29	2.39
Q9CA32	At1g68490 OS=Arabidopsis thaliana OX=3702 GN=At1g68490 PE=2 SV=1	12	1	1	1	183	19.8	8.21	2.39
O81800	Uncharacterized protein AT4g35690 OS=Arabidopsis thaliana OX=3702 GN=At4g35690 PE=2 SV=1	9	1	3	1	284	31.7	7.46	2.39
P43333	U2 small nuclear ribonucleoprotein A' OS=Arabidopsis thaliana OX=3702 GN=At1g09760 PE=2 SV=2	5	1	2	1	249	28	6.05	2.39
Q9LKB2	Peptide-N4-(N-acetyl-beta-glucosaminyl)asparagine amidase A protein OS=Arabidopsis thaliana OX=3702 GN=At3g14920 PE=4 SV=1	4	1	2	1	609	69	6.8	2.39
Q8GYA4	Cysteine-rich receptor-like protein kinase 10 OS=Arabidopsis thaliana OX=3702 GN=CRK10 PE=1 SV=3	3	1	1	1	669	74.2	7.5	2.39
Q8VY08	Leucine carboxyl methyltransferase 1 homolog OS=Arabidopsis thaliana OX=3702 GN=LCMT1 PE=1 SV=1	7	1	1	1	332	37.5	6.13	2.39
Q93ZR1	Elongator complex protein 3 OS=Arabidopsis thaliana OX=3702 GN=HAG3 PE=1 SV=1	4	1	1	1	565	63.7	8.68	2.38
P57751	UTP--glucose-1-phosphate uridylyltransferase 1 OS=Arabidopsis thaliana OX=3702 GN=UGP1 PE=2 SV=1	4	1	1	1	470	51.9	6.01	2.38
F4K1B4	Nuclear envelope-associated protein 2 OS=Arabidopsis thaliana OX=3702 GN=NEAP2 PE=1 SV=1	9	1	1	1	335	38.7	8.57	2.38
Q8W0Z6	AP-5 complex subunit mu OS=Arabidopsis thaliana OX=3702 GN=AP5M PE=2 SV=1	4	1	2	1	613	66.7	5.35	2.38
Q9LEV0	Serine/threonine-protein phosphatase 7 inactive homolog OS=Arabidopsis thaliana OX=3702 GN=At5g10900 PE=3 SV=1	2	1	1	1	600	67.6	5.05	2.38
Q9FHW9	GDSL esterase/lipase At5g42170 OS=Arabidopsis thaliana OX=3702 GN=At5g42170/At5g42160 PE=3 SV=2	7	1	1	1	369	40.5	9.06	2.38
Q8RXK8	Isoleucine--tRNA ligase, chloroplastic/mitochondrial OS=Arabidopsis thaliana OX=3702 GN=OVA2 PE=2 SV=1	2	1	1	1	1093	122.9	7.12	2.38
Q680B9	Proteinaceous RNase P 2 OS=Arabidopsis thaliana OX=3702 GN=PRORP2 PE=1 SV=1	4	1	1	1	528	59.2	6.38	2.38
F4IDC0	NADH:ubiquinone oxidoreductase intermediate-associated protein 30 OS=Arabidopsis thaliana OX=3702 GN=At1g72420 PE=4 SV=1	6	1	2	1	228	25.5	6.58	2.38
Q9STI0	At4g12310 OS=Arabidopsis thaliana OX=3702 GN=''cytochrome P450 PE=2 SV=1	5	1	1	1	520	59	6.7	2.38
F4JQZ7	Pesticidal crystal cry8Ba protein OS=Arabidopsis thaliana OX=3702 GN=At4g24610 PE=4 SV=1	2	1	1	1	1155	129.5	6.37	2.38
Q67YC9	Uncharacterized protein At4g14100 OS=Arabidopsis thaliana OX=3702 GN=At4g14100 PE=2 SV=1	6	1	1	1	206	23.9	5.41	2.38
Q9SUB3	Transcription initiation factor IIE subunit beta OS=Arabidopsis thaliana OX=3702 GN=At4g21010 PE=2 SV=1	8	1	1	1	275	31.5	9.6	2.37
Q9SZ79	RING/U-box superfamily protein OS=Arabidopsis thaliana OX=3702 GN=F16J13.210 PE=4 SV=1	9	1	1	1	202	22.5	7.47	2.37
C0LGL9	LRR receptor-like serine/threonine-protein kinase FEI 2 OS=Arabidopsis thaliana OX=3702 GN=FEI2 PE=1 SV=1	5	1	1	1	589	64.3	6.23	2.37
Q9LE86	Scopoletin 8-hydroxylase OS=Arabidopsis thaliana OX=3702 GN=S8H PE=1 SV=1	8	1	1	1	357	39.7	5.45	2.37
A0A178V490	Trichohyalin-like protein (DUF3444) OS=Arabidopsis thaliana OX=3702 GN=At4g27980 PE=4 SV=1	4	1	1	1	603	69.6	4.88	2.37
Q9SFU1	60S ribosomal protein L13a-1 OS=Arabidopsis thaliana OX=3702 GN=RPL13AA PE=2 SV=1	10	1	1	1	206	23.5	10.4	2.37
Q9SQV0	F24P17.3 protein OS=Arabidopsis thaliana OX=3702 GN=At3g06470 PE=4 SV=1	8	1	1	1	278	31.3	9	2.37
A0A1P8BH56	Uncharacterized protein OS=Arabidopsis thaliana OX=3702 GN=At5g03553 PE=4 SV=1	30	1	1	1	61	7	9.13	2.37
Q9LFL0	Cellulose synthase-like protein D2 OS=Arabidopsis thaliana OX=3702 GN=CSLD2 PE=3 SV=1	2	1	1	1	1145	128.3	7.56	2.37
Q8GWR1	Aladin OS=Arabidopsis thaliana OX=3702 GN=AAAS PE=1 SV=1	6	1	1	1	447	48.5	6.07	2.37
Q8S8P7	Protein PSY3 OS=Arabidopsis thaliana OX=3702 GN=PSY3 PE=3 SV=1	31	1	1	1	71	7.9	9.96	2.36
Q9FQ03	5'-3' exoribonuclease 3 OS=Arabidopsis thaliana OX=3702 GN=XRN3 PE=1 SV=1	2	1	1	1	1020	116.8	7.01	2.36
Q9M9W0	F18C1.18 protein OS=Arabidopsis thaliana OX=3702 GN=At3g05550 PE=4 SV=1	25	1	1	1	97	11	9.31	2.36
F4HRT5	Protein CROWDED NUCLEI 1 OS=Arabidopsis thaliana OX=3702 GN=CRWN1 PE=1 SV=1	2	1	1	1	1132	129	5.3	2.36
Q9C6I6	Electron transfer flavoprotein subunit alpha, mitochondrial OS=Arabidopsis thaliana OX=3702 GN=ETFA PE=1 SV=1	6	1	1	1	363	38.4	6.92	2.36
Q39123	Homeobox-leucine zipper protein ATHB-8 OS=Arabidopsis thaliana OX=3702 GN=ATHB-8 PE=1 SV=1	3	1	1	1	833	91.9	6.29	2.36
Q9FM43	Protein kinase ATN1 OS=Arabidopsis thaliana OX=3702 GN=MNF13.60 PE=2 SV=1	7	1	1	1	353	39.6	7.74	2.36
Q6NM36	At5g20110 OS=Arabidopsis thaliana OX=3702 GN=At5g20110 PE=2 SV=1	10	1	1	1	209	23.6	9.64	2.36
O50061	50S ribosomal protein L4, chloroplastic OS=Arabidopsis thaliana OX=3702 GN=RPL4 PE=2 SV=2	3	1	1	1	282	30.5	8.94	2.36
Q66GQ6	Type I inositol polyphosphate 5-phosphatase 5 OS=Arabidopsis thaliana OX=3702 GN=IP5P5 PE=2 SV=1	3	1	1	1	529	59.9	7.8	2.36
Q8L7K4	Iron-sulfur cluster co-chaperone protein HscB homolog OS=Arabidopsis thaliana OX=3702 GN=HSCB PE=1 SV=1	10	1	2	1	252	28.9	7.58	2.36
Q9T0G2	Cytochrome c-2 OS=Arabidopsis thaliana OX=3702 GN=CYTC-2 PE=1 SV=1	21	1	2	1	112	12.2	9.32	2.36
O04922	Probable glutathione peroxidase 2 OS=Arabidopsis thaliana OX=3702 GN=GPX2 PE=1 SV=1	15	1	1	1	169	18.9	5.72	2.35
Q42601	Carbamoyl-phosphate synthase large chain, chloroplastic OS=Arabidopsis thaliana OX=3702 GN=CARB PE=1 SV=1	2	1	2	1	1187	129.9	5.73	2.35
Q0WKW1	PHD finger family protein OS=Arabidopsis thaliana OX=3702 GN=At3g08020 PE=2 SV=1	3	1	1	1	779	86.2	8.66	2.35
Q940U9	AT5g17440/K3M16_10 OS=Arabidopsis thaliana OX=3702 GN=At5g17440 PE=2 SV=1	6	1	1	1	404	47.2	8.5	2.35
Q9FFP9	Serine/threonine-protein kinase SRK2H OS=Arabidopsis thaliana OX=3702 GN=SRK2H PE=1 SV=1	6	1	1	1	360	41.5	5.3	2.35
F4JC18	PAS domain-containing protein tyrosine kinase family protein OS=Arabidopsis thaliana OX=3702 GN=At3g06640 PE=4 SV=1	3	1	1	1	730	82.1	8.4	2.35
Q9SAG2	At1g80980 OS=Arabidopsis thaliana OX=3702 GN=At1g80980 PE=2 SV=1	11	1	1	1	214	24.6	9.25	2.35
Q9M0G9	ABC transporter B family member 24, mitochondrial OS=Arabidopsis thaliana OX=3702 GN=ABCB24 PE=1 SV=1	2	1	1	1	680	76	9.13	2.35
Q8L6X8	Aspartic/glutamic acid-rich protein OS=Arabidopsis thaliana OX=3702 GN=At5g17160 PE=2 SV=1	3	1	1	1	569	62.6	4.74	2.35
O49433	ARM repeat superfamily protein OS=Arabidopsis thaliana OX=3702 GN=EMB1895 PE=4 SV=1	2	1	2	1	1134	127.2	7.69	2.35
Q9LY82	Probable glucuronokinase 2 OS=Arabidopsis thaliana OX=3702 GN=GLCAK2 PE=2 SV=1	7	1	1	1	366	40.8	7.23	2.35
F4IVP3	Leucine-rich repeat protein kinase family protein OS=Arabidopsis thaliana OX=3702 GN=At2g27060 PE=1 SV=1	2	1	1	1	1020	110.2	6.33	2.35
F4J284	Nuclear pore complex protein NUP93B OS=Arabidopsis thaliana OX=3702 GN=NUP93B PE=1 SV=1	3	1	1	1	860	96.4	7.01	2.35
F4K0J3	Kinesin-like protein KIN-4C OS=Arabidopsis thaliana OX=3702 GN=KIN4C PE=2 SV=2	2	1	1	1	1300	145.3	7.15	2.35
Q8VXX9	Bet1-like protein At4g14600 OS=Arabidopsis thaliana OX=3702 GN=At4g14600 PE=2 SV=1	14	1	1	1	137	15.4	9.69	2.35
Q9LMA1	Probable flavin-containing monooxygenase 1 OS=Arabidopsis thaliana OX=3702 GN=FMO1 PE=2 SV=1	4	1	1	1	530	60.4	6.71	2.35
A0A1P8BAC2	NAC domain containing protein 84 OS=Arabidopsis thaliana OX=3702 GN=NAC084 PE=4 SV=1	10	1	1	1	262	29.7	8.66	2.34
Q949M9	ATPase OS=Arabidopsis thaliana OX=3702 GN=At1g01910 PE=1 SV=1	6	1	1	1	353	39.6	4.86	2.34
Q9FML0	At5g63130 OS=Arabidopsis thaliana OX=3702 GN=MDC12.9 PE=2 SV=1	11	1	1	1	192	21.5	8.44	2.34
Q9ZR99	DUF1336 family protein, putative (DUF1336) OS=Arabidopsis thaliana OX=3702 GN=MUL8.11 PE=4 SV=1	5	1	1	1	511	58	8.76	2.34
P0CB23	Uncharacterized protein At4g38062 OS=Arabidopsis thaliana OX=3702 GN=At4g38062 PE=4 SV=1	2	1	3	1	1050	122.6	5.1	2.34
F4IDV9	Cytochrome P450, family 87, subfamily A, polypeptide 2 OS=Arabidopsis thaliana OX=3702 GN=CYP87A2 PE=3 SV=1	5	1	1	1	478	55	8.98	2.34
Q9LYL6	WEB family protein At3g56270 OS=Arabidopsis thaliana OX=3702 GN=At3g56270 PE=2 SV=1	6	1	2	1	446	51.2	6.99	2.34
Q96242	Allene oxide synthase, chloroplastic OS=Arabidopsis thaliana OX=3702 GN=CYP74A PE=1 SV=3	4	1	1	1	518	58.2	8.66	2.34
Q9FKS0	Uridine kinase-like protein 1, chloroplastic OS=Arabidopsis thaliana OX=3702 GN=UKL1 PE=1 SV=1	3	1	1	1	486	54.4	6.61	2.34
Q9SYB1	Cysteine-rich repeat secretory protein 1 OS=Arabidopsis thaliana OX=3702 GN=CRRSP1 PE=3 SV=3	6	1	1	1	341	38.6	7.58	2.34
F4I983	GYF domain-containing protein OS=Arabidopsis thaliana OX=3702 GN=At1g24300 PE=1 SV=1	1	1	1	1	1495	166.2	6.04	2.34
Q9SG17	Metal-dependent protein hydrolase OS=Arabidopsis thaliana OX=3702 GN=T1G12.2 PE=4 SV=1	3	1	1	1	354	40.7	7.17	2.34
Q9MAP4	Subtilisin-like protease SBT3.2 OS=Arabidopsis thaliana OX=3702 GN=SBT3.2 PE=2 SV=1	3	1	1	1	734	79.1	6.52	2.34
Q9XFH4	ATP-dependent DNA helicase DDM1 OS=Arabidopsis thaliana OX=3702 GN=DDM1 PE=1 SV=1	3	1	1	1	764	86.6	6.4	2.34
Q8L710	Cysteine-rich receptor-like protein kinase 17 OS=Arabidopsis thaliana OX=3702 GN=CRK17 PE=2 SV=2	3	1	2	1	686	76.3	7.83	2.34
A0A1P8AQG9	HSP20-like chaperones superfamily protein OS=Arabidopsis thaliana OX=3702 GN=At1g76780 PE=3 SV=1	1	1	1	1	1948	225.7	4.88	2.34
Q9FND8	Pentatricopeptide repeat-containing protein At5g40400 OS=Arabidopsis thaliana OX=3702 GN=At5g40400 PE=2 SV=1	4	1	1	1	610	70.1	7.14	2.33
O48717	At2g26500 OS=Arabidopsis thaliana OX=3702 GN=At2g26500 PE=2 SV=1	15	1	1	1	125	13	8.97	2.33
F4J3I0	Pectin lyase-like superfamily protein OS=Arabidopsis thaliana OX=3702 GN=At3g57790 PE=3 SV=1	3	1	1	1	490	54.1	5	2.33
Q9FZJ3	Putative F-box/kelch-repeat protein At1g27420 OS=Arabidopsis thaliana OX=3702 GN=At1g27420 PE=4 SV=2	6	1	1	1	346	38.9	7.62	2.33
Q9M0I7	At4g28200 OS=Arabidopsis thaliana OX=3702 GN=At4g28200 PE=2 SV=1	2	1	1	1	648	74.6	6.01	2.33
Q9LYG3	NADP-dependent malic enzyme 2 OS=Arabidopsis thaliana OX=3702 GN=NADP-ME2 PE=1 SV=1	4	1	1	1	588	64.4	6.42	2.33
Q9M1H1	Calmodulin-binding protein-related OS=Arabidopsis thaliana OX=3702 GN=T14E10_140 PE=2 SV=1	6	1	1	1	417	47.2	6.34	2.33
O04716	DNA mismatch repair protein MSH6 OS=Arabidopsis thaliana OX=3702 GN=MSH6 PE=1 SV=2	2	1	1	1	1324	146.7	6.65	2.33
Q94AZ7	AT5g43680/MQO24_4 OS=Arabidopsis thaliana OX=3702 GN=MQO24.4 PE=2 SV=1	10	1	2	1	232	25	8.81	2.33
F4KHM4	DNA primase OS=Arabidopsis thaliana OX=3702 GN=MXC20.1 PE=4 SV=1	4	1	1	1	614	70.6	7.05	2.33
F4KFY1	Disease resistance protein (NBS-LRR class) family OS=Arabidopsis thaliana OX=3702 GN=MUD12.40 PE=3 SV=1	2	1	1	1	968	109.4	7.9	2.33
Q8RWC8	At1g68330 OS=Arabidopsis thaliana OX=3702 GN=At1g68330 PE=2 SV=1	8	1	1	1	268	29.2	9.04	2.33
Q8W106	AT3g27930/K24A2_2 OS=Arabidopsis thaliana OX=3702 GN=At3g27930 PE=2 SV=1	4	1	1	1	425	47.2	7.88	2.33
Q9C773	Duplicated homeodomain-like superfamily protein OS=Arabidopsis thaliana OX=3702 GN=F11B9.1 PE=2 SV=1	13	1	1	1	263	29.6	6.74	2.33
Q9MAH0	Phosphoenolpyruvate carboxylase 1 OS=Arabidopsis thaliana OX=3702 GN=PPC1 PE=1 SV=1	2	1	1	1	967	110.2	6.06	2.33
Q5XF13	At1g55535 OS=Arabidopsis thaliana OX=3702 GN=At1g55535 PE=1 SV=1	9	1	1	1	260	28.7	5.58	2.32
Q42338	AT3G48140 protein OS=Arabidopsis thaliana OX=3702 GN=T24C20_20 PE=2 SV=1	22	1	1	1	88	10	9.45	2.32
Q8GWP1	Prefoldin chaperone subunit family protein OS=Arabidopsis thaliana OX=3702 GN=At1g03760 PE=2 SV=1	5	1	1	1	391	44	5.06	2.32
A0A1P8AXU9	Transducin/WD40 repeat-like superfamily protein OS=Arabidopsis thaliana OX=3702 GN=At2g37670 PE=4 SV=1	3	1	1	1	904	101.4	8.41	2.32
Q9ZQH0	Dephospho-CoA kinase OS=Arabidopsis thaliana OX=3702 GN=COAE PE=2 SV=1	9	1	1	1	232	25.7	9.52	2.32
A0A1P8B415	Putative triglyceride lipase OS=Arabidopsis thaliana OX=3702 GN=At4g13550 PE=4 SV=1	3	1	1	1	854	95.2	5.35	2.32
Q9SB00	Deoxyribodipyrimidine photo-lyase OS=Arabidopsis thaliana OX=3702 GN=PHR1 PE=2 SV=1	4	1	1	1	496	57	8.9	2.32
Q8LPJ1	Casein kinase 1-like protein 6 OS=Arabidopsis thaliana OX=3702 GN=CKL6 PE=1 SV=1	4	1	1	1	479	54	9.94	2.32
Q9SF23	Dihydroneopterin aldolase 1 OS=Arabidopsis thaliana OX=3702 GN=FOLB1 PE=1 SV=1	13	1	1	1	146	16.3	6.8	2.32
Q9LVE2	Serine/threonine protein phosphatase 2A 59 kDa regulatory subunit B' zeta isoform OS=Arabidopsis thaliana OX=3702 GN=B'ZETA PE=2 SV=2	4	1	1	1	546	61.7	8.47	2.32
Q9M9P3	UTP--glucose-1-phosphate uridylyltransferase 2 OS=Arabidopsis thaliana OX=3702 GN=UGP2 PE=1 SV=1	5	1	1	1	469	51.7	6.13	2.32
Q9ZRZ8	DEAD-box ATP-dependent RNA helicase 28 OS=Arabidopsis thaliana OX=3702 GN=RH28 PE=2 SV=1	2	1	1	1	789	89.3	5.66	2.32
Q9ZUC6	Expressed protein OS=Arabidopsis thaliana OX=3702 GN=At1g23690 PE=2 SV=1	7	1	1	1	273	32.2	9.58	2.32
Q5MFV8	Pectinesterase 5 OS=Arabidopsis thaliana OX=3702 GN=PME5 PE=1 SV=2	4	1	1	1	595	64.7	8.92	2.32
Q9FFQ8	DEK domain-containing chromatin associated protein OS=Arabidopsis thaliana OX=3702 GN=MLE2.18 PE=1 SV=1	2	1	1	1	531	59.5	5.17	2.32
Q8W4M5	Pyrophosphate--fructose 6-phosphate 1-phosphotransferase subunit beta 1 OS=Arabidopsis thaliana OX=3702 GN=PFP-BETA1 PE=1 SV=1	4	1	1	1	566	61.4	6.1	2.31
F4HRA1	Cytochrome P450, family 76, subfamily C, polypeptide 5 OS=Arabidopsis thaliana OX=3702 GN=CYP76C5 PE=3 SV=1	6	1	2	1	368	41.6	5.19	2.31
Q9LP77	Probable inactive receptor kinase At1g48480 OS=Arabidopsis thaliana OX=3702 GN=RKL1 PE=1 SV=1	3	1	2	1	655	71.1	8.1	2.31
Q9LNJ0	Probable cyclic nucleotide-gated ion channel 10 OS=Arabidopsis thaliana OX=3702 GN=CNGC10 PE=2 SV=2	4	1	1	1	711	81.8	8.87	2.31
Q84K84	Mitochondrial import inner membrane translocase subunit Tim17/Tim22/Tim23 family protein OS=Arabidopsis thaliana OX=3702 GN=MJH22.6 PE=2 SV=1	7	1	1	1	201	21.5	9.58	2.31
Q9FJX8	Protein DA1-related 6 OS=Arabidopsis thaliana OX=3702 GN=DAR6 PE=2 SV=1	5	1	2	1	644	73.6	5.05	2.31
Q9C9I3	Pentatricopeptide repeat-containing protein At1g71460, chloroplastic OS=Arabidopsis thaliana OX=3702 GN=PCMP-A3 PE=2 SV=1	3	1	1	1	689	77.4	9.36	2.31
O48715	UDP-glycosyltransferase 76D1 OS=Arabidopsis thaliana OX=3702 GN=UGT76D1 PE=2 SV=1	5	1	4	1	452	51.1	5.02	2.31
Q9FH56	Leucine-rich repeat (LRR) family protein OS=Arabidopsis thaliana OX=3702 GN=At5g66330 PE=2 SV=1	6	1	1	1	418	45.3	5.25	2.31
Q6NKR1	RING-H2 finger protein ATL28 OS=Arabidopsis thaliana OX=3702 GN=ATL28 PE=2 SV=1	9	1	1	1	254	28.6	6.79	2.31
F4JW20	Spatacsin carboxy-terminus protein OS=Arabidopsis thaliana OX=3702 GN=At4g39420 PE=4 SV=1	1	1	1	1	3184	354.8	5.74	2.31
Q8VWK4	Telomere repeat-binding factor 1 OS=Arabidopsis thaliana OX=3702 GN=TRB1 PE=1 SV=1	4	1	1	1	300	33	9.29	2.31
Q0WR05	F-box/LRR-repeat protein At2g42730 OS=Arabidopsis thaliana OX=3702 GN=At2g42730 PE=2 SV=1	4	1	1	1	457	51.6	9.29	2.31
Q9LZI7	At3g62780 OS=Arabidopsis thaliana OX=3702 GN=F26K9_210 PE=2 SV=1	8	1	1	1	298	32.2	8.72	2.31
Q94K80	La-related protein 1C OS=Arabidopsis thaliana OX=3702 GN=LARP1C PE=1 SV=1	7	1	1	1	523	55.8	9.74	2.31
Q8H780	Serine carboxypeptidase-like 13 OS=Arabidopsis thaliana OX=3702 GN=SCPL13 PE=2 SV=2	4	1	1	1	430	49.1	7.02	2.31
Q3EA33	Putative zinc finger A20 and AN1 domain-containing stress-associated protein 8 OS=Arabidopsis thaliana OX=3702 GN=SAP8 PE=3 SV=1	21	1	1	1	125	13.7	8.4	2.3
P55228	Glucose-1-phosphate adenylyltransferase small subunit, chloroplastic OS=Arabidopsis thaliana OX=3702 GN=APS1 PE=2 SV=2	3	1	1	1	520	56.6	6.57	2.3
F4IT98	Nuclear transport factor 2 (NTF2) family protein with RNA binding (RRM-RBD-RNP motifs) domain-containing protein OS=Arabidopsis thaliana OX=3702 GN=At2g03640 PE=4 SV=1	2	1	1	1	453	49.6	9.22	2.3
Q38857	Xyloglucan endotransglucosylase/hydrolase protein 22 OS=Arabidopsis thaliana OX=3702 GN=XTH22 PE=1 SV=1	7	1	10	1	284	32.1	8.57	2.3
B3H692	Transcription factor/transcription regulator OS=Arabidopsis thaliana OX=3702 GN=At2g18969 PE=4 SV=1	7	1	1	1	175	20	8.54	2.3
F4HYG2	Probable serine/threonine protein kinase IRE3 OS=Arabidopsis thaliana OX=3702 GN=IRE3 PE=2 SV=1	1	1	1	1	1235	137.3	5.77	2.3
Q9SHI0	F20D23.9 protein OS=Arabidopsis thaliana OX=3702 GN=ARABIDOPSIS IAP-LIKE PROTEIN PE=1 SV=1	2	1	1	1	958	103	4.97	2.3
Q9LS79	Receptor-like protein 38 OS=Arabidopsis thaliana OX=3702 GN=RLP38 PE=3 SV=1	3	1	1	1	784	87.2	6.7	2.3
Q8LB81	GDSL esterase/lipase At5g33370 OS=Arabidopsis thaliana OX=3702 GN=At5g33370 PE=2 SV=1	7	1	1	1	366	40.3	6.68	2.3
B5X503	At5g11240 OS=Arabidopsis thaliana OX=3702 GN=At5g11240 PE=1 SV=1	2	1	1	1	615	66.8	6.86	2.3
A8MQR0	WPP domain-interacting tail-anchored protein 2 OS=Arabidopsis thaliana OX=3702 GN=WIT2 PE=1 SV=1	3	1	1	1	627	71.8	4.88	2.3
Q5IBC5	Separase OS=Arabidopsis thaliana OX=3702 GN=ESP1 PE=2 SV=1	1	1	1	1	2180	244.7	7.15	2.3
Q8GZ92	Protein Brevis radix-like 4 OS=Arabidopsis thaliana OX=3702 GN=BRXL4 PE=2 SV=1	6	1	1	1	384	42.9	8.21	2.3
O22056	RNA polymerase sigma factor sigB OS=Arabidopsis thaliana OX=3702 GN=SIGB PE=2 SV=2	4	1	1	1	572	64	9.45	2.3
Q58FW4	Peptide transporter family protein OS=Arabidopsis thaliana OX=3702 GN=At3g09430 PE=2 SV=1	8	1	2	1	301	33.5	9.33	2.29
Q9SXB3	G-type lectin S-receptor-like serine/threonine-protein kinase At1g11280 OS=Arabidopsis thaliana OX=3702 GN=At1g11280 PE=2 SV=1	1	1	1	1	820	91.3	8.19	2.28
Q8LAM0	Ubiquitin carboxyl-terminal hydrolase 4 OS=Arabidopsis thaliana OX=3702 GN=UBP4 PE=1 SV=2	5	1	4	1	365	41.8	6.42	2.28
P46248	Aspartate aminotransferase, chloroplastic OS=Arabidopsis thaliana OX=3702 GN=ASP5 PE=1 SV=2	3	1	1	1	453	49.8	8.15	2.27
F4IU14	O-acyltransferase (WSD1-like) family protein OS=Arabidopsis thaliana OX=3702 GN=At2g38995 PE=4 SV=1	4	1	1	1	487	55.2	9.04	2.26
Q9FNB5	ABC transporter G family member 6 OS=Arabidopsis thaliana OX=3702 GN=ABCG6 PE=2 SV=1	2	1	1	1	727	80.3	9.58	2.26
Q9C534	F-box protein At1g30200 OS=Arabidopsis thaliana OX=3702 GN=At1g30200 PE=2 SV=1	7	1	1	1	379	41.8	5.58	2.26
O23077	Transcription factor STKL2 OS=Arabidopsis thaliana OX=3702 GN=STKL2 PE=1 SV=1	3	1	1	1	319	35.5	8.78	2.25
Q84JK8	Probable membrane-associated kinase regulator 6 OS=Arabidopsis thaliana OX=3702 GN=MAKR6 PE=2 SV=1	8	1	1	1	235	27.1	6.55	2.25
F4I4P3	Mediator of RNA polymerase II transcription subunit 23 OS=Arabidopsis thaliana OX=3702 GN=MED23 PE=1 SV=1	1	1	1	1	1615	180	7.34	2.24
Q9XEA1	Protein OSCA1 OS=Arabidopsis thaliana OX=3702 GN=OSCA1 PE=1 SV=1	3	1	1	1	772	87.6	8.53	2.24
Q6DSU2	Transmembrane protein OS=Arabidopsis thaliana OX=3702 GN=At1g06475 PE=2 SV=1	16	1	1	1	93	10.7	8.97	2.24
O65655	SAP domain-containing protein OS=Arabidopsis thaliana OX=3702 GN=At4g39680 PE=1 SV=1	4	1	2	1	633	69.4	4.97	2.24
Q9FK15	Late embryogenesis abundant protein 49 OS=Arabidopsis thaliana OX=3702 GN=At5g53260 PE=3 SV=1	13	1	2	1	176	18.3	4.86	2.23
Q42560	Aconitate hydratase 1 OS=Arabidopsis thaliana OX=3702 GN=ACO1 PE=1 SV=2	2	1	1	1	898	98.1	6.4	2.23
O23653	Aspartokinase 2, chloroplastic OS=Arabidopsis thaliana OX=3702 GN=AK2 PE=1 SV=2	4	1	2	1	544	59.6	6.73	2.23
Q9FMD5	Protein TIC 40, chloroplastic OS=Arabidopsis thaliana OX=3702 GN=TIC40 PE=1 SV=1	4	1	1	1	447	48.9	5.43	2.23
Q8H1F3	CASC3/Barentsz eIF4AIII binding protein OS=Arabidopsis thaliana OX=3702 GN=At1g15280 PE=1 SV=1	4	1	4	1	585	63.4	6.57	2.22
Q3E9C3	DEAD-box ATP-dependent RNA helicase 58, chloroplastic OS=Arabidopsis thaliana OX=3702 GN=RH58 PE=2 SV=1	3	1	1	1	472	52.8	8.31	2.21
O24617	DNA mismatch repair protein MSH2 OS=Arabidopsis thaliana OX=3702 GN=MSH2 PE=1 SV=1	2	1	1	1	937	105.4	6.14	2.2
Q9FYF4	Putative F-box protein At1g67390 OS=Arabidopsis thaliana OX=3702 GN=At1g67390 PE=4 SV=1	4	1	1	1	479	54.4	8.59	2.2
Q8RWY6	CLIP-associated protein OS=Arabidopsis thaliana OX=3702 GN=CLASP PE=1 SV=1	2	1	1	1	1439	158.9	7.14	2.19
Q9LUE4	11-beta-hydroxysteroid dehydrogenase-like 6 OS=Arabidopsis thaliana OX=3702 GN=HSD6 PE=2 SV=1	7	1	2	1	342	38	7.84	2.19
Q9SCZ5	Mucin-5AC-like protein OS=Arabidopsis thaliana OX=3702 GN=F26O13.180 PE=4 SV=1	3	1	1	1	438	47.2	10.54	2.19
Q9LHN3	AT3g18860/MCB22_3 OS=Arabidopsis thaliana OX=3702 GN=At3g18860 PE=2 SV=1	3	1	1	1	760	84.2	5.58	2.18
Q1PFE1	AP2-like ethylene-responsive transcription factor AIL1 OS=Arabidopsis thaliana OX=3702 GN=AIL1 PE=2 SV=1	3	1	2	1	415	47.1	7.08	2.18
Q9C6C3	ADP-ribosylation factor GTPase-activating protein AGD2 OS=Arabidopsis thaliana OX=3702 GN=AGD2 PE=2 SV=1	3	1	1	1	776	87.7	6.67	2.18
Q9LVR6	Protein DA1-related 3 OS=Arabidopsis thaliana OX=3702 GN=DAR3 PE=4 SV=2	4	1	1	1	450	51.3	5.8	2.18
Q1PEC0	Probable pectinesterase/pectinesterase inhibitor 42 OS=Arabidopsis thaliana OX=3702 GN=PME42 PE=2 SV=1	4	1	1	1	524	58.6	7.14	2.18
Q9C8G5	CSC1-like protein ERD4 OS=Arabidopsis thaliana OX=3702 GN=ERD4 PE=1 SV=1	2	1	1	1	724	81.9	9.23	2.18
Q84UU9	Dolabella-3,7-dien-18-ol synthase TPS06 OS=Arabidopsis thaliana OX=3702 GN=TPS06 PE=2 SV=2	2	1	1	1	611	71.1	5.97	2.18
Q9M0Q5	NB-ARC domain-containing disease resistance protein OS=Arabidopsis thaliana OX=3702 GN=At4g09360 PE=1 SV=1	2	1	1	1	853	96.6	6.16	2.18
Q93YQ1	Regulatory-associated protein of TOR 1 OS=Arabidopsis thaliana OX=3702 GN=RAPTOR1 PE=1 SV=1	1	1	1	1	1344	147.9	6.67	2.18
Q00466	Homeobox-leucine zipper protein HAT7 OS=Arabidopsis thaliana OX=3702 GN=HAT7 PE=2 SV=4	3	1	1	1	314	36.3	6.87	2.17
Q8LFA9	Methyltransferase-like protein 2 OS=Arabidopsis thaliana OX=3702 GN=At1g19340 PE=2 SV=2	2	1	1	1	414	47.9	6.54	2.17
O80517	Uclacyanin-2 OS=Arabidopsis thaliana OX=3702 GN=At2g44790 PE=2 SV=1	10	1	1	1	202	20.3	6.28	2.17
F4HWZ0	Pre-mRNA-splicing factor-like protein OS=Arabidopsis thaliana OX=3702 GN=At1g54590 PE=4 SV=1	4	1	1	1	361	42	8.66	2.16
F4HWR0	Desiccation-like protein OS=Arabidopsis thaliana OX=3702 GN=At1g47980 PE=4 SV=1	8	1	1	1	315	34.3	8.65	2.16
Q9LVE4	CSC1-like protein At3g21620 OS=Arabidopsis thaliana OX=3702 GN=At3g21620 PE=2 SV=1	2	1	1	1	756	86.6	9.09	2.16
Q9FYB7	Serine/arginine-rich splicing factor RS2Z32 OS=Arabidopsis thaliana OX=3702 GN=RS2Z32 PE=1 SV=1	4	1	1	1	284	31.8	10.23	2.16
F4J9Y1	Uncharacterized protein OS=Arabidopsis thaliana OX=3702 GN=At3g18957 PE=4 SV=1	16	1	1	1	50	6.2	8.53	2.15
O22141	UDP-glucuronate 4-epimerase 4 OS=Arabidopsis thaliana OX=3702 GN=GAE4 PE=1 SV=1	4	1	1	1	437	48.5	9.94	2.15
Q8VY74	U11/U12 small nuclear ribonucleoprotein 35 kDa protein OS=Arabidopsis thaliana OX=3702 GN=SNRNP35 PE=1 SV=1	5	1	1	1	333	38.4	9.69	2.15
Q9SIP1	Stress-response A/B barrel domain-containing protein UP3 OS=Arabidopsis thaliana OX=3702 GN=UP3 PE=1 SV=1	9	1	1	1	263	28.8	6.96	2.15
Q9SUF6	At4g08240 OS=Arabidopsis thaliana OX=3702 GN=At4g08240 PE=2 SV=1	17	1	1	1	136	14.5	5.27	2.15
Q8L9A0	50S ribosomal protein L21, mitochondrial OS=Arabidopsis thaliana OX=3702 GN=RPL21M PE=2 SV=1	7	1	1	1	270	30.9	5.73	2.15
Q9LUZ5	Gb|AAC80581.1 OS=Arabidopsis thaliana OX=3702 GN=MZN1.7 PE=4 SV=1	1	1	1	1	1095	125	8.41	2.15
Q9SRQ4	T21P5.8 protein OS=Arabidopsis thaliana OX=3702 GN=At3g03500 PE=4 SV=1	4	1	1	1	272	30	5.38	2.14
O82188	Probable RNA-dependent RNA polymerase 5 OS=Arabidopsis thaliana OX=3702 GN=RDR5 PE=2 SV=2	2	1	1	1	977	110.8	7.09	2.14
Q8L6Y1	Ubiquitin carboxyl-terminal hydrolase 14 OS=Arabidopsis thaliana OX=3702 GN=UBP14 PE=1 SV=1	1	1	1	1	797	88.3	5.21	2.14
Q84WV9	Glutaminyl-peptide cyclotransferase OS=Arabidopsis thaliana OX=3702 GN=QCT PE=1 SV=1	7	1	2	1	320	36.2	9.69	2.14
Q0WPJ3	Transmembrane protein OS=Arabidopsis thaliana OX=3702 GN=At1g74530 PE=2 SV=1	5	1	1	1	314	34.8	6.64	2.14
Q9FV81	Glutamyl-tRNA(Gln) amidotransferase subunit B, chloroplastic/mitochondrial OS=Arabidopsis thaliana OX=3702 GN=GATB PE=2 SV=1	1	1	1	1	550	60.9	7.62	2.14
Q9FXJ4	F1K23.9 OS=Arabidopsis thaliana OX=3702 GN=At1g28710 PE=2 SV=1	4	1	1	1	340	38.8	6.01	2.14
Q9C774	26S proteasome non-ATPase regulatory subunit 7 homolog B OS=Arabidopsis thaliana OX=3702 GN=RPN8B PE=1 SV=1	4	1	1	1	310	35.1	6.2	2.13
Q84K41	Nucleic acid binding/RNA binding protein OS=Arabidopsis thaliana OX=3702 GN=At2g02570 PE=2 SV=1	4	1	1	1	300	33.5	5.55	2.13
A0A1P8B4Y6	Proline-rich spliceosome-associated (PSP) family protein OS=Arabidopsis thaliana OX=3702 GN=At4g21660 PE=4 SV=1	3	1	1	1	678	78.1	5.35	2.12
Q9M2U4	Protein SHI RELATED SEQUENCE 6 OS=Arabidopsis thaliana OX=3702 GN=SRS6 PE=1 SV=1	11	1	2	1	183	20.3	9.7	2.12
O04157	Ras-related protein RABG3b OS=Arabidopsis thaliana OX=3702 GN=RABG3B PE=1 SV=1	5	1	1	1	203	22.9	5.48	2.11
A8MQH9	LONGIFOLIA protein OS=Arabidopsis thaliana OX=3702 GN=TRM3 PE=4 SV=1	2	1	2	1	1014	114	9.13	2.11
P24102	Peroxidase 22 OS=Arabidopsis thaliana OX=3702 GN=PER22 PE=1 SV=2	5	1	1	1	349	38.1	6	2.11
F4KE06	Glycosyl hydrolase family protein OS=Arabidopsis thaliana OX=3702 GN=At5g09700 PE=4 SV=1	4	1	1	1	526	57.2	7.49	2.1
Q4PSS8	Uncharacterized protein OS=Arabidopsis thaliana OX=3702 GN=At2g31480 PE=1 SV=1	2	1	1	1	472	52.3	9.88	2.1
Q8VZA0	Protein SIEL OS=Arabidopsis thaliana OX=3702 GN=SIEL PE=1 SV=1	1	1	1	1	936	104	6.05	2.09
Q9FFF4	Acetolactate synthase small subunit 1, chloroplastic OS=Arabidopsis thaliana OX=3702 GN=VAT1 PE=1 SV=1	4	1	1	1	477	52.3	7.28	2.09
Q9XI08	At1g21695 OS=Arabidopsis thaliana OX=3702 GN=F8K7.12 PE=2 SV=1	5	1	1	1	217	23.4	9.79	2.09
Q8W420	Adagio protein 2 OS=Arabidopsis thaliana OX=3702 GN=ADO2 PE=1 SV=1	2	1	1	1	611	66.3	5.33	2.09
Q3EDG3	Cation/H(+) antiporter 5 OS=Arabidopsis thaliana OX=3702 GN=CHX5 PE=2 SV=1	2	1	1	1	815	91.5	7.02	2.09
Q9SX62	F11A17.16 OS=Arabidopsis thaliana OX=3702 GN=At1g48280 PE=4 SV=2	2	1	1	1	558	62.4	9.66	2.08
Q94B08	Germination-specific cysteine protease 1 OS=Arabidopsis thaliana OX=3702 GN=GCP1 PE=2 SV=2	5	1	1	1	376	41.6	7.33	2.08
Q9M122	GEM-like protein 2 OS=Arabidopsis thaliana OX=3702 GN=At4g01600 PE=2 SV=1	6	1	1	1	233	25.9	9.1	2.08
A0A1P8BB69	Coiled-coil protein OS=Arabidopsis thaliana OX=3702 GN=MQM1.3 PE=1 SV=1	4	1	1	1	578	64.6	6.46	2.08
O48709	Phosphatidylinositol 4-phosphate 5-kinase 3 OS=Arabidopsis thaliana OX=3702 GN=PIP5K3 PE=4 SV=1	3	1	1	1	705	80.1	6.64	2.07
Q9XES1	Calcium-transporting ATPase 4, endoplasmic reticulum-type OS=Arabidopsis thaliana OX=3702 GN=ECA4 PE=2 SV=2	1	1	1	1	1061	116.1	5.21	2.07
Q9C977	Pentatricopeptide repeat-containing protein At1g80270, mitochondrial OS=Arabidopsis thaliana OX=3702 GN=At1g80270 PE=2 SV=1	2	1	1	1	596	67.2	7.65	2.07
Q501D2	At1g18840 OS=Arabidopsis thaliana OX=3702 GN=IQD30 PE=2 SV=1	2	1	1	1	572	62.7	9.11	2.07
Q67Z64	At5g16160 OS=Arabidopsis thaliana OX=3702 GN=At5g16160 PE=2 SV=1	14	1	1	1	133	15.3	10.08	2.07
Q9SNB9	Telomere repeat-binding protein 2 OS=Arabidopsis thaliana OX=3702 GN=TRP2 PE=1 SV=1	2	1	1	1	553	61.7	9.11	2.07
Q9SD83	Uncharacterized protein F13G24.210 OS=Arabidopsis thaliana OX=3702 GN=At5g08010 PE=4 SV=1	4	1	6	1	566	63.9	4.77	2.07
B9DG41	AT4G38090 protein OS=Arabidopsis thaliana OX=3702 GN=At4g38090 PE=2 SV=1	3	1	1	1	234	25.2	8.43	2.07
Q84TG3	E3 ubiquitin-protein ligase PUB23 OS=Arabidopsis thaliana OX=3702 GN=PUB23 PE=1 SV=1	2	1	1	1	411	45.8	7.97	2.07
Q3ECH7	Uncharacterized protein OS=Arabidopsis thaliana OX=3702 GN=At1g66245 PE=4 SV=1	6	1	1	1	287	32.9	8.25	2.07
Q1G3L8	Paired amphipathic helix (PAH2) superfamily protein OS=Arabidopsis thaliana OX=3702 GN=At3g24093 PE=4 SV=1	7	1	1	1	282	33.6	9.2	2.06
Q9LQZ2	Dehydration-responsive element-binding protein 2D OS=Arabidopsis thaliana OX=3702 GN=DREB2D PE=2 SV=1	11	1	1	1	206	22.6	6.54	2.06
Q67YG7	At1g26210 OS=Arabidopsis thaliana OX=3702 GN=SOFL1 PE=2 SV=1	7	1	1	1	148	16.2	4.78	2.06
Q8GXH2	Apoptosis inhibitory protein 5 (API5) OS=Arabidopsis thaliana OX=3702 GN=At1g29030 PE=2 SV=1	2	1	1	1	556	62.2	8.78	2.06
F4JZW1	Serine/threonine-protein kinase PBL13 OS=Arabidopsis thaliana OX=3702 GN=PBL13 PE=1 SV=1	2	1	1	1	494	56.1	9.17	2.06
Q9LZE2	At5g03450 OS=Arabidopsis thaliana OX=3702 GN=At5g03450 PE=2 SV=1	1	1	1	1	630	69.8	5.76	2.06
Q9CAC4	Myosin-binding protein 2 OS=Arabidopsis thaliana OX=3702 GN=MYOB2 PE=1 SV=1	2	1	1	1	749	86.1	4.58	2.06
Q8L4N1	Universal stress protein PHOS34 OS=Arabidopsis thaliana OX=3702 GN=PHOS34 PE=1 SV=1	8	1	2	1	260	28.1	6.25	2.06
Q9FKP5	Ubiquitin carboxyl-terminal hydrolase 17 OS=Arabidopsis thaliana OX=3702 GN=UBP17 PE=2 SV=1	1	1	1	1	731	81.9	8.29	2.05
F4JJD6	Uncharacterized protein OS=Arabidopsis thaliana OX=3702 GN=At4g15096 PE=4 SV=1	3	1	2	1	679	80.1	9.13	2.05
F4I8M8	Phosphoglycerate/bisphosphoglycerate mutase OS=Arabidopsis thaliana OX=3702 GN=PGM PE=3 SV=1	7	1	1	1	332	37.2	9.45	2.04
Q9LDA4	Peroxidase 38 OS=Arabidopsis thaliana OX=3702 GN=PER38 PE=3 SV=1	6	1	1	1	346	38.1	7.64	2.04
O82253	BTB/POZ domain-containing protein SETH6 OS=Arabidopsis thaliana OX=3702 GN=SETH6 PE=3 SV=1	3	1	1	1	635	71	8.65	2.04
Q1H5C9	Outer envelope pore protein 24A, chloroplastic OS=Arabidopsis thaliana OX=3702 GN=OEP24A PE=1 SV=1	9	1	1	1	213	23.6	9.16	2.04
Q8GTS0	Type I inositol polyphosphate 5-phosphatase 4 OS=Arabidopsis thaliana OX=3702 GN=IP5P4 PE=2 SV=1	1	1	2	1	547	62.1	8.51	2.04
Q9FKJ4	At5g60530/muf9_180 OS=Arabidopsis thaliana OX=3702 GN=MUF9.16 PE=2 SV=1	3	1	1	1	439	50.1	8.66	2.04
Q96331	23.6 kDa heat shock protein, mitochondrial OS=Arabidopsis thaliana OX=3702 GN=HSP23.6 PE=2 SV=1	5	1	1	1	210	23.6	6.96	2.04
Q8RYD6	ABSCISIC ACID-INSENSITIVE 5-like protein 1 OS=Arabidopsis thaliana OX=3702 GN=DPBF2 PE=1 SV=1	2	1	1	1	331	37.6	6.71	2.04
Q94AT5	Protein EXECUTER 2, chloroplastic OS=Arabidopsis thaliana OX=3702 GN=EX2 PE=2 SV=1	3	1	1	1	651	72.1	5.05	2.04
F4I048	NagB/RpiA/CoA transferase-like superfamily protein OS=Arabidopsis thaliana OX=3702 GN=At1g48970 PE=3 SV=1	2	1	2	1	666	72.9	9.2	2.04
O22807	Galactan beta-1,4-galactosyltransferase GALS1 OS=Arabidopsis thaliana OX=3702 GN=GALS1 PE=2 SV=2	4	1	1	1	496	56.8	8.87	2.03
Q9LW63	Putative pentatricopeptide repeat-containing protein At3g23330 OS=Arabidopsis thaliana OX=3702 GN=PCMP-H32 PE=3 SV=1	1	1	1	1	715	80	8.78	2.03
Q9LU24	Putative F-box protein At3g16210 OS=Arabidopsis thaliana OX=3702 GN=At3g16210 PE=4 SV=1	6	1	1	1	360	42.4	6.92	2.03
Q9LSB1	UDP-glucuronate:xylan alpha-glucuronosyltransferase 1 OS=Arabidopsis thaliana OX=3702 GN=GUX1 PE=2 SV=1	3	1	1	1	659	76.2	7.94	2.03
Q9XEC5	F-box protein with a domain protein OS=Arabidopsis thaliana OX=3702 GN=At4g04480 PE=4 SV=1	2	1	1	1	398	43.9	8.9	2.03
Q84JK2	Protein FD OS=Arabidopsis thaliana OX=3702 GN=FD PE=1 SV=1	8	1	1	1	285	31.4	10.2	2.03
Q9SW17	Putative respiratory burst oxidase homolog protein G OS=Arabidopsis thaliana OX=3702 GN=RBOHG PE=3 SV=2	2	1	2	1	849	96.8	9.01	2.03
Q8L757	At4g02715 OS=Arabidopsis thaliana OX=3702 GN=At4g02715 PE=2 SV=1	12	1	2	1	205	22.6	10.23	2.03
Q9SMY6	Putative pectinesterase/pectinesterase inhibitor 45 OS=Arabidopsis thaliana OX=3702 GN=PME45 PE=2 SV=1	2	1	1	1	609	67.7	9.28	2.03
Q1PEM2	Uncharacterized conserved protein UCP015417, vWA OS=Arabidopsis thaliana OX=3702 GN=At3g24780 PE=4 SV=1	2	1	1	1	715	81.3	9.67	2.02
Q9LFP2	Phospholipase-like protein (PEARLI 4) family protein OS=Arabidopsis thaliana OX=3702 GN=At5g11140 PE=4 SV=1	5	1	1	1	241	27.6	6.57	2.02
Q6NQ48	At1g34320 OS=Arabidopsis thaliana OX=3702 GN=PSI1 PE=2 SV=1	2	1	1	1	657	72.8	9	2.02
Q9FFF5	PHD finger protein ALFIN-LIKE 1 OS=Arabidopsis thaliana OX=3702 GN=AL1 PE=1 SV=1	9	1	1	1	241	27.2	5.97	2.02
Q8LA16	PHD finger protein ALFIN-LIKE 7 OS=Arabidopsis thaliana OX=3702 GN=AL7 PE=1 SV=1	8	1	1	1	252	28.3	6.29	2.02
F4HSW0	Phosphoribosylformylglycinamidine synthase OS=Arabidopsis thaliana OX=3702 GN=At1g27385 PE=4 SV=1	6	1	1	1	254	28.1	8.7	2.02
Q8H0X4	Protein kinase superfamily protein OS=Arabidopsis thaliana OX=3702 GN=MFC19.10 PE=2 SV=1	2	1	2	1	499	56.6	9.22	2.02
Q9FXF2	Probable LRR receptor-like serine/threonine-protein kinase RFK1 OS=Arabidopsis thaliana OX=3702 GN=RKF1 PE=1 SV=1	2	1	1	1	1021	113.4	7.93	2.02
F4KC77	U2 small nuclear ribonucleoprotein auxiliary factor-like protein OS=Arabidopsis thaliana OX=3702 GN=MBM17.11 PE=1 SV=1	9	1	1	1	236	26.1	8.1	2.02
Q38899	Origin of replication complex subunit 2 OS=Arabidopsis thaliana OX=3702 GN=ORC2 PE=1 SV=1	4	1	1	1	363	40.8	5.88	2.02
Q9XIN8	F-box protein At2g27310 OS=Arabidopsis thaliana OX=3702 GN=At2g27310 PE=2 SV=1	3	1	1	1	337	38.6	5.29	2.02
O64843	Polyadenylate-binding protein-interacting protein 7 OS=Arabidopsis thaliana OX=3702 GN=CID7 PE=1 SV=1	2	1	1	1	567	62.1	6.39	2.01
Q9ZQ19	Replication protein A 32 kDa subunit A OS=Arabidopsis thaliana OX=3702 GN=RPA2A PE=1 SV=2	8	1	2	1	279	31	5.35	2.01
Q8LGN1	Glutamate receptor 1.4 OS=Arabidopsis thaliana OX=3702 GN=GLR1.4 PE=2 SV=2	2	1	1	1	861	97.7	8.76	2.01
Q8L7G9	SBP (S-ribonuclease binding protein) family protein OS=Arabidopsis thaliana OX=3702 GN=At4g17680 PE=2 SV=1	8	1	2	1	314	35.1	6.44	2.01
Q38869	Calcium-dependent protein kinase 4 OS=Arabidopsis thaliana OX=3702 GN=CPK4 PE=1 SV=1	5	1	1	1	501	56.4	5.38	2.01
F4JZW7	Myosin heavy chain-like protein OS=Arabidopsis thaliana OX=3702 GN=At5g35604 PE=4 SV=1	3	1	1	1	298	34	8.94	2.01
A0A1P8ATR9	Receptor-like protein 9b OS=Arabidopsis thaliana OX=3702 GN=RLP9B PE=3 SV=1	2	1	2	1	940	106.5	5.69	2.01
Q8RXL8	UDP-xylose transporter 3 OS=Arabidopsis thaliana OX=3702 GN=UXT3 PE=1 SV=1	4	1	2	1	357	39	8.82	2.01
F4JNA9	Disease resistance protein RPP4 OS=Arabidopsis thaliana OX=3702 GN=RPP4 PE=1 SV=1	1	1	1	1	1147	130.3	5.82	2.01
Q29Q00	At4g39235 OS=Arabidopsis thaliana OX=3702 GN=At4g39235 PE=2 SV=1	20	1	2	1	86	9.7	6.77	2
F4KIA8	Protein RRC1-like OS=Arabidopsis thaliana OX=3702 GN=At5g10800 PE=2 SV=1	1	1	2	1	947	109.1	8.29	2
P56767	Photosystem I P700 chlorophyll a apoprotein A2 OS=Arabidopsis thaliana OX=3702 GN=psaB PE=3 SV=1	1	1	1	1	734	82.4	7.4	2
Q9SFY8	Glycine-rich protein family OS=Arabidopsis thaliana OX=3702 GN=At1g27710 PE=2 SV=1	4	1	1	1	212	19.9	9.42	2
O49383	Beta-1,3-N-Acetylglucosaminyltransferase family protein OS=Arabidopsis thaliana OX=3702 GN=At4g32090 PE=4 SV=1	6	1	1	1	124	13.1	9.03	2
F4K6B8	Leucine-rich receptor-like protein kinase family protein OS=Arabidopsis thaliana OX=3702 GN=MDA7.8 PE=3 SV=1	2	1	1	1	1090	119.3	6.02	1.99
P53494	Actin-4 OS=Arabidopsis thaliana OX=3702 GN=ACT4 PE=1 SV=1	3	1	1	1	377	41.8	5.58	1.99
Q9SS68	C2 calcium/lipid-binding plant phosphoribosyltransferase family protein OS=Arabidopsis thaliana OX=3702 GN=At3g03680 PE=4 SV=1	2	1	1	1	1017	114.2	8.72	1.99
Q9M8Y7	T6K12.7 protein OS=Arabidopsis thaliana OX=3702 GN=At3g04310 PE=4 SV=1	4	1	1	1	269	30.8	7.66	1.99
Q8VYD7	2-oxoglutarate (2OG) and Fe(II)-dependent oxygenase superfamily protein OS=Arabidopsis thaliana OX=3702 GN=MAA21.8 PE=2 SV=1	3	1	2	1	403	45.9	8.02	1.99
Q9SAY1	Sulfate transporter 1.1 OS=Arabidopsis thaliana OX=3702 GN=SULTR1;1 PE=1 SV=2	4	1	1	1	649	70.6	8.97	1.99
Q6NL06	At1g47570 OS=Arabidopsis thaliana OX=3702 GN=At1g47570 PE=2 SV=1	3	1	1	1	466	53.1	7.58	1.99
Q9SY74	Zinc finger CCCH domain-containing protein 5 OS=Arabidopsis thaliana OX=3702 GN=At1g10320 PE=2 SV=2	1	1	1	1	757	89	6.9	1.98
Q682E1	Mitochondrial ATP synthase D chain-related protein OS=Arabidopsis thaliana OX=3702 GN=At2g38580 PE=2 SV=1	3	1	1	1	482	54.3	4.81	1.98
Q6NQK3	At1g12450 OS=Arabidopsis thaliana OX=3702 GN=At1g12450 PE=2 SV=1	7	1	2	1	303	33.3	7.37	1.98
F4HX15	Phospholipase A I OS=Arabidopsis thaliana OX=3702 GN=PLA1 PE=3 SV=1	1	1	1	1	1309	145.1	5.88	1.98
Q8GUK8	At5g10060 OS=Arabidopsis thaliana OX=3702 GN=At5g10060 PE=2 SV=1	2	1	1	1	469	51.9	8.62	1.98
Q9LK47	AT3g23700/MYM9_3 OS=Arabidopsis thaliana OX=3702 GN=At3g23700 PE=2 SV=1	5	1	1	1	392	42.7	5.62	1.98
O49435	Calcium-dependent lipid-binding (CaLB domain) plant phosphoribosyltransferase family protein OS=Arabidopsis thaliana OX=3702 GN=At4g20080 PE=4 SV=1	2	1	2	1	774	87.7	8.37	1.98
Q9LF24	Protein LONGIFOLIA 1 OS=Arabidopsis thaliana OX=3702 GN=LNG1 PE=1 SV=1	1	1	1	1	927	104	9.04	1.98
Q9C972	2-oxoglutarate (2OG) and Fe(II)-dependent oxygenase superfamily protein OS=Arabidopsis thaliana OX=3702 GN=At1g80320 PE=4 SV=1	5	1	1	1	320	36.9	6.47	1.97
Q8GXH4	Major facilitator superfamily protein OS=Arabidopsis thaliana OX=3702 GN=At2g23093 PE=2 SV=1	6	1	3	1	449	50.4	7.64	1.97
A0A1P8B2V7	Uncharacterized protein OS=Arabidopsis thaliana OX=3702 GN=At2g07658 PE=4 SV=1	5	1	1	1	212	23.6	10.59	1.97
B4F7N6	At1g70740 OS=Arabidopsis thaliana OX=3702 GN=At1g70740 PE=2 SV=1	2	1	1	1	425	47.3	9.58	1.97
Q9LHD8	Putative F-box protein At3g28280 OS=Arabidopsis thaliana OX=3702 GN=At3g28280 PE=4 SV=2	7	1	2	1	311	35.3	8.18	1.97
O65041	NEDD8-activating enzyme E1 catalytic subunit OS=Arabidopsis thaliana OX=3702 GN=ECR1 PE=1 SV=2	3	1	1	1	454	50.5	5.67	1.97
Q8H1N0	FK506-binding nuclear-like protein OS=Arabidopsis thaliana OX=3702 GN=At2g33400 PE=2 SV=1	8	1	2	1	272	31.1	4.73	1.97
F4K1U5	Trafficking protein particle complex subunit OS=Arabidopsis thaliana OX=3702 GN=MBG8.1 PE=3 SV=1	10	1	1	1	199	22.2	4.44	1.97
Q9ZW74	Plant UBX domain-containing protein 11 OS=Arabidopsis thaliana OX=3702 GN=PUX11 PE=1 SV=2	2	1	1	1	531	57.1	5.53	1.97
F4JK83	Calcium-dependent lipid-binding (CaLB domain) family protein OS=Arabidopsis thaliana OX=3702 GN=At4g15755 PE=4 SV=1	2	1	1	1	289	31.3	9.58	1.97
A0A1P8BF16	Transducin/WD40 repeat-like superfamily protein OS=Arabidopsis thaliana OX=3702 GN=MDA7.25 PE=4 SV=1	4	1	1	1	462	52.4	5.36	1.97
A0A1P8BEE1	Vacuolar protein sorting-associated protein, putative (DUF1162) OS=Arabidopsis thaliana OX=3702 GN=SHBY PE=4 SV=1	1	1	2	1	3521	393.4	6.61	1.97
F4HW79	Mitochondrial carrier protein CoAc1 OS=Arabidopsis thaliana OX=3702 GN=COAC1 PE=2 SV=1	2	1	1	1	331	36.2	9.69	1.97
P92550	Uncharacterized mitochondrial protein AtMg01200 OS=Arabidopsis thaliana OX=3702 GN=AtMg01200 PE=4 SV=1	8	1	1	1	294	33.6	5.02	1.97
Q9M151	Uncharacterized protein AT4g01170 OS=Arabidopsis thaliana OX=3702 GN=At4g01170 PE=4 SV=1	2	1	1	1	444	51.7	5.39	1.97
O80569	GPI-anchored adhesin-like protein OS=Arabidopsis thaliana OX=3702 GN=At2g43990 PE=4 SV=1	2	1	1	1	632	68.9	7.25	1.96
Q9LVQ4	WEB family protein At5g55860 OS=Arabidopsis thaliana OX=3702 GN=At5g55860 PE=1 SV=1	1	1	1	1	649	72.4	5.48	1.96
P19892	Ras-related protein RABA5e OS=Arabidopsis thaliana OX=3702 GN=RABA5E PE=2 SV=1	11	1	1	1	218	24.2	4.98	1.96
Q9LQ11	F16P17.10 protein OS=Arabidopsis thaliana OX=3702 GN=LRR-RLK PE=2 SV=1	2	1	1	1	890	98	6.42	1.96
Q39224	Protein SRG1 OS=Arabidopsis thaliana OX=3702 GN=SRG1 PE=2 SV=1	4	1	1	1	358	41	5.47	1.96
Q9SF13	F26K24.15 protein OS=Arabidopsis thaliana OX=3702 GN=F26K24.15 PE=4 SV=1	5	1	1	1	252	28.8	6.38	1.96
Q9FNK4	Ornithine aminotransferase, mitochondrial OS=Arabidopsis thaliana OX=3702 GN=DELTA-OAT PE=1 SV=1	3	1	1	1	475	52.1	7.44	1.96
Q9M0D8	Leucine-rich repeat protein kinase family protein OS=Arabidopsis thaliana OX=3702 GN=LRR-RLK PE=1 SV=1	1	1	2	1	863	96.5	5.64	1.96
Q9FHF1	ABC transporter B family member 7 OS=Arabidopsis thaliana OX=3702 GN=ABCB7 PE=3 SV=1	1	1	1	1	1248	136	7.5	1.96
Q9SKF8	Basic-leucine zipper (BZIP) transcription factor family protein OS=Arabidopsis thaliana OX=3702 GN=UNE4 PE=4 SV=1	5	1	2	1	294	33.3	9	1.96
Q1PE74	Carboxyl-terminal proteinase-like protein, putative (DUF239) OS=Arabidopsis thaliana OX=3702 GN=At4g17860 PE=2 SV=1	3	1	1	1	356	41.3	8.66	1.96
Q8VYC8	E3 ubiquitin protein ligase RIN2 OS=Arabidopsis thaliana OX=3702 GN=RIN2 PE=1 SV=1	3	1	2	1	578	64.5	6.8	1.96
Q9M1J8	At3g57000 OS=Arabidopsis thaliana OX=3702 GN=F24I3.80 PE=2 SV=1	3	1	1	1	298	33.8	7.8	1.95
Q9FN21	FAD-dependent oxidoreductase family protein OS=Arabidopsis thaliana OX=3702 GN=At5g67290 PE=2 SV=1	3	1	1	1	406	43.1	7.61	1.95
O64763	E3 ubiquitin-protein ligase ATL9 OS=Arabidopsis thaliana OX=3702 GN=ATL9 PE=1 SV=1	5	1	1	1	378	41.9	7.9	1.95
Q9LTY9	Transmembrane protein OS=Arabidopsis thaliana OX=3702 GN=At3g27410 PE=2 SV=1	7	1	1	1	132	13.8	4.48	1.95
Q8L8T7	Cold regulated protein 27 OS=Arabidopsis thaliana OX=3702 GN=COR27 PE=2 SV=1	9	1	2	1	246	27.3	6.62	1.95
Q9FNX8	Lipoxygenase 4, chloroplastic OS=Arabidopsis thaliana OX=3702 GN=LOX4 PE=2 SV=1	2	1	2	1	926	104.7	7.47	1.95
F4KF16	O-fucosyltransferase 38 OS=Arabidopsis thaliana OX=3702 GN=OFUT38 PE=2 SV=1	2	1	1	1	522	60	9.44	1.95
Q6DBE3	At1g53860 OS=Arabidopsis thaliana OX=3702 GN=At1g53860 PE=2 SV=1	4	1	1	1	442	50.5	8.21	1.95
Q94KJ2	At4g25990 OS=Arabidopsis thaliana OX=3702 GN=CIL PE=2 SV=1	6	1	2	1	394	44.6	8.22	1.95
Q9LY50	Putative serine/threonine-protein kinase-like protein CCR3 OS=Arabidopsis thaliana OX=3702 GN=CCR3 PE=2 SV=1	2	1	1	1	814	87.6	7.97	1.95
Q9LTA6	E3 ubiquitin-protein ligase WAV3 OS=Arabidopsis thaliana OX=3702 GN=WAV3 PE=1 SV=1	2	1	1	1	740	80.2	9.17	1.95
Q9FRR2	At1g08760 OS=Arabidopsis thaliana OX=3702 GN=At1g08760 PE=2 SV=1	2	1	1	1	748	80.7	9.57	1.95
Q9ZUZ6	Protein WHAT'S THIS FACTOR 9, mitochondrial OS=Arabidopsis thaliana OX=3702 GN=WTF9 PE=4 SV=1	3	1	1	1	387	45.2	8.95	1.95
Q9LS51	CRS1 / YhbY (CRM) domain-containing protein OS=Arabidopsis thaliana OX=3702 GN=EMB1865 PE=1 SV=1	2	1	1	1	848	95.9	6.01	1.95
B3H4F9	Uncharacterized protein OS=Arabidopsis thaliana OX=3702 GN=At3g25011 PE=4 SV=1	35	1	1	1	37	4.2	10.29	1.94
Q6NQ63	At1g01440 OS=Arabidopsis thaliana OX=3702 GN=At1g01440 PE=2 SV=1	1	1	1	1	664	74	6.43	1.94
Q9M057	Pyruvate kinase OS=Arabidopsis thaliana OX=3702 GN=F1I16_60 PE=3 SV=1	3	1	1	1	510	54.9	6.09	1.94
Q84Y18	CAX-interacting protein 4 OS=Arabidopsis thaliana OX=3702 GN=CXIP4 PE=1 SV=2	2	1	1	1	332	37.8	9.73	1.94
F4IH25	Ribosome biogenesis protein BOP1 homolog OS=Arabidopsis thaliana OX=3702 GN=BOP1 PE=1 SV=1	2	1	1	1	753	85.3	5.3	1.94
Q9ZT78	Ankyrin repeat family protein OS=Arabidopsis thaliana OX=3702 GN=At4g03500 PE=4 SV=1	4	1	1	1	652	71.9	8.76	1.94
Q9SL54	Basic-leucine zipper (BZIP) transcription factor family protein OS=Arabidopsis thaliana OX=3702 GN=basic leucine-zipper 31 PE=4 SV=1	5	1	1	1	262	29.7	9.33	1.94
Q9C5U3	26S proteasome regulatory subunit 8 homolog A OS=Arabidopsis thaliana OX=3702 GN=RPT6A PE=1 SV=1	5	1	1	1	419	47.2	8.88	1.94
F4J517	DCD (Development and Cell Death) domain protein OS=Arabidopsis thaliana OX=3702 GN=At3g11000 PE=4 SV=1	2	1	2	1	607	67.8	7.21	1.94
Q9SV15	Probable WRKY transcription factor 11 OS=Arabidopsis thaliana OX=3702 GN=WRKY11 PE=2 SV=2	4	1	1	1	325	35.8	9.64	1.94
Q9LTX1	RNA binding (RRM/RBD/RNP motifs) family protein OS=Arabidopsis thaliana OX=3702 GN=At3g12640 PE=1 SV=1	3	1	2	1	662	73	9.36	1.94
Q5S2C4	Protein NAP1 OS=Arabidopsis thaliana OX=3702 GN=NAP1 PE=1 SV=2	1	1	2	1	1425	158.8	6.55	1.94
Q9SZR1	Calcium-transporting ATPase 10, plasma membrane-type OS=Arabidopsis thaliana OX=3702 GN=ACA10 PE=1 SV=2	1	1	1	1	1069	116.8	6.24	1.93
Q9LD95	RNA polymerase sigma factor sigF, chloroplastic OS=Arabidopsis thaliana OX=3702 GN=SIGF PE=1 SV=1	1	1	1	1	547	61.8	9.35	1.93
Q9FII7	Structural maintenance of chromosomes protein 6B OS=Arabidopsis thaliana OX=3702 GN=SMC6B PE=2 SV=1	1	1	1	1	1057	121.7	8.02	1.93
Q9FMY1	Cytochrome P450 86B1 OS=Arabidopsis thaliana OX=3702 GN=CYP86B1 PE=2 SV=1	2	1	2	1	559	64.3	6.93	1.93
F4I806	Uncharacterized protein OS=Arabidopsis thaliana OX=3702 GN=At1g51172 PE=4 SV=1	1	1	1	1	681	76.9	7.27	1.93
Q9SS97	Putative pentatricopeptide repeat-containing protein At3g01580 OS=Arabidopsis thaliana OX=3702 GN=PCMP-E87 PE=3 SV=2	3	1	1	1	660	74.3	6.79	1.93
Q9LFJ2	Cystatin/monellin superfamily protein OS=Arabidopsis thaliana OX=3702 GN=At5g17110 PE=4 SV=1	9	1	1	1	208	23.8	4.79	1.93
F4KCK0	Vacuolar protein sorting-associated 9A-like protein OS=Arabidopsis thaliana OX=3702 GN=VPS9B PE=4 SV=1	5	1	1	1	437	48.7	5.53	1.93
Q93VR4	MLP-like protein 423 OS=Arabidopsis thaliana OX=3702 GN=MLP423 PE=2 SV=1	12	1	1	1	155	17	5.2	1.93
Q9LDR8	Transcription factor MYB102 OS=Arabidopsis thaliana OX=3702 GN=MYB102 PE=2 SV=1	6	1	2	1	350	40.1	6.95	1.93
Q39032	Phosphoinositide phospholipase C 1 OS=Arabidopsis thaliana OX=3702 GN=PLC1 PE=2 SV=1	3	1	2	1	561	64.3	6.87	1.93
Q7X9B9	Protein NLP2 OS=Arabidopsis thaliana OX=3702 GN=NLP2 PE=2 SV=3	1	1	1	1	963	107.2	5.94	1.93
O49362	At4g32290 OS=Arabidopsis thaliana OX=3702 GN=At4g32290 PE=2 SV=1	4	1	1	1	384	44	8.94	1.93
Q9LJ43	Uncharacterized protein OS=Arabidopsis thaliana OX=3702 GN=TRM34 PE=4 SV=1	1	1	1	1	724	81	9.06	1.93
Q9FH97	Protein ENHANCED PSEUDOMONAS SUSCEPTIBILTY 1 OS=Arabidopsis thaliana OX=3702 GN=EPS1 PE=2 SV=1	2	1	1	1	434	48.6	6.86	1.92
F4J3M2	Plastid transcriptionally active 3 OS=Arabidopsis thaliana OX=3702 GN=PTAC3 PE=4 SV=1	2	1	1	1	910	102.9	5.03	1.92
O04005	1-Cys peroxiredoxin PER1 OS=Arabidopsis thaliana OX=3702 GN=PER1 PE=2 SV=1	10	1	1	1	216	24.1	6.61	1.92
Q9SLM6	Glutathione S-transferase F3 OS=Arabidopsis thaliana OX=3702 GN=GSTF3 PE=2 SV=1	10	1	1	1	212	24.1	6.74	1.92
[truncated: 45 more rows]
