# Supplementary material for: The target of rapamycin kinase is a positive regulator of plant fatty acid and lipid synthesis
Source: Plant Physiol. 2024 Dec 2;197(2):kiae639. doi: 10.1093/plphys/kiae639 (PMC11809584; doi:10.1093/plphys/kiae639)
Supplement: kiae639_Supplementary_Data [file kiae639_supplementary_data.zip › SFile2_RNAseq_all genes_Control_8HvsTorin_8H_Control 1DvsTorin 1D_deg.xlsx]

## Sheet: Control 8HvsTorin 8H
gene_id	C_8h1	C_8h2	C_8h3	C_8h4	C_8h5	C_8h6	T_8h1	T_8h2	T_8h3	T_8h4	T_8h5	T_8h6	Control_8H	Torin_8H	log2FoldChange	pvalue	padj	gene_name	gene_chr	gene_start	gene_end	gene_strand	gene_length	gene_biotype	gene_description	Family	C_8h1_count	C_8h2_count	C_8h3_count	C_8h4_count	C_8h5_count	C_8h6_count	T_8h1_count	T_8h2_count	T_8h3_count	T_8h4_count	T_8h5_count	T_8h6_count	C_8h1_fpkm	C_8h2_fpkm	C_8h3_fpkm	C_8h4_fpkm	C_8h5_fpkm	C_8h6_fpkm	T_8h1_fpkm	T_8h2_fpkm	T_8h3_fpkm	T_8h4_fpkm	T_8h5_fpkm
831020	50922.5	50745.3	49672.7	51353.6	50449.3	51298.8	27501.7	26341.1	26497.1	25780.6	25646.2	26234.9	50740.4	26333.6	0.946015	0	0	HSC70-1	NC_003076.8	553745	556623	-	2555	protein_coding	heat shock cognate protein 70-1 && sp|P22953|HS701_ARATH Heat shock 70 kDa protein 1 OS=Arabidopsis thaliana OX=3702 GN=HSP70-1 PE=1 SV=3 && PF00012:Hsp70 protein	TCP	55989	49691	36356	45701	36640	60177	46567	33605	28814	27276	21688	22283	849.444	840.459	824.504	851.84	836.219	849.578	460.078	440.905	443.468	430.717	428.26
842058	37331.7	37429.6	36986.7	38595.2	39797.7	40032.7	17695.6	17660	17361	17448.9	16927.6	16595.9	38362.3	17281.5	1.15018	0	0	LOS1	NC_003070.9	20967652	20971742	-	3790	protein_coding	Ribosomal protein S5/Elongation factor G/III/V family protein && sp|Q9ASR1|EF2_ARATH Elongation factor 2 OS=Arabidopsis thaliana OX=3702 GN=LOS1 PE=1 SV=1 && PF00679:Elongation factor G C-terminus|PF03144:Elongation factor Tu domain 2|PF00009:Elongation factor Tu GTP binding domain|PF03764:Elongation factor G, domain IV|PF14492:Elongation Factor G, domain II	NAC	41046	36652	27071	34347	28904	46961	29963	22530	18879	18461	14315	14096	419.812	417.915	413.878	431.591	444.708	446.953	199.568	199.275	195.88	196.525	190.56
822833	3256.95	2883.91	3251.76	3286.78	3070.47	3054.39	24662.7	28761.6	28697.7	29315.6	30062.8	28619	3134.04	28353.2	-3.17749	0	0	ERD5	NC_003074.8	12448636	12451556	-	2174	protein_coding	Methylenetetrahydrofolate reductase family protein && sp|P92983|PROD1_ARATH Proline dehydrogenase 1, mitochondrial OS=Arabidopsis thaliana OX=3702 GN=POX1 PE=1 SV=2 && PF01619:Proline dehydrogenase	-	3581	2824	2380	2925	2230	3583	41760	36693	31207	31016	25423	24308	63.851	56.1352	63.4344	64.0751	59.8138	59.4499	484.892	565.79	564.472	575.61	589.992
824919	7310.64	6800.28	7059.6	6728.63	6563.64	6551.2	25085.6	29054.8	30137.8	30832.6	31182.7	30505.1	6835.67	29466.4	-2.10768	0	0	SIP2	NC_003074.8	21288742	21293171	-	2797	protein_coding	seed imbibition 2 && sp|Q94A08|RFS2_ARATH Probable galactinol--sucrose galactosyltransferase 2 OS=Arabidopsis thaliana OX=3702 GN=RFS2 PE=2 SV=2 && PF05691:Raffinose synthase or seed imbibition protein Sip1	-	8038	6659	5167	5988	4767	7685	42476	37067	32773	32621	26370	25910	111.398	102.884	107.042	101.956	99.3822	99.1095	383.35	444.249	460.759	470.551	475.66
831126	17642.7	18090.8	19091.1	18397	18677.5	19114.8	5922.95	6577.25	6250.46	6031.17	5706.77	5600.65	18502.3	6014.88	1.62034	0	0	DiT1	NC_003076.8	4059579	4062289	-	2392	protein_coding	dicarboxylate transporter 1 && sp|Q9LXV3|DIT1_ARATH Dicarboxylate transporter 1, chloroplastic OS=Arabidopsis thaliana OX=3702 GN=DIT1 PE=1 SV=1 && PF00939:Sodium:sulfate symporter transmembrane region	C3H	19398	17715	13973	16372	13565	22423	10029	8391	6797	6381	4826	4757	314.354	320.044	338.482	325.96	330.685	338.14	105.838	117.594	111.739	107.629	101.79
832950	10560.3	10806.5	10724	11197.5	11205.1	10831.4	4912.47	4735.21	4800.27	4711.71	4564.47	4721.17	10887.5	4740.88	1.19812	0	0	BIP1	NC_003076.8	10540123	10543558	-	2836	protein_coding	heat shock protein 70 (Hsp 70) family protein && sp|Q9LKR3|BIP1_ARATH Heat shock 70 kDa protein BIP1 OS=Arabidopsis thaliana OX=3702 GN=BIP1 PE=1 SV=1 && PF00012:Hsp70 protein	GATA	11611	10582	7849	9965	8138	12706	8318	6041	5220	4985	3860	4010	158.703	161.247	160.367	167.338	167.327	161.609	74.0383	71.4059	72.3793	70.9188	68.6689
829150	1122.33	1216.27	1431.87	1476.52	1226.81	1467.95	7701.79	9258	9381.67	9940.42	9352.43	9613.05	1323.63	9207.89	-2.79841	0	0	XTH24	NC_003075.7	14819192	14820595	-	1210	protein_coding	xyloglucan endotransglucosylase/hydrolase 24 && sp|P24806|XTH24_ARATH Xyloglucan endotransglucosylase/hydrolase protein 24 OS=Arabidopsis thaliana OX=3702 GN=XTH24 PE=1 SV=2 && PF00722:Glycosyl hydrolases family 16|PF06955:Xyloglucan endo-transglycosylase (XET) C-terminus	MYB_related	1234	1191	1048	1314	891	1722	13041	11811	10202	10517	7909	8165	39.5324	42.536	50.1861	51.717	42.9386	51.3348	272.063	327.215	331.551	350.678	329.773
841757	11132.4	11179.3	12019.2	12483	12723.9	12285.7	4095.69	3979.58	3764.81	3833.64	3815.94	3588.56	11970.6	3846.37	1.63659	0	0	mMDH1	NC_003070.9	19854615	19857146	-	1721	protein_coding	Lactate/malate dehydrogenase family protein && sp|Q9ZP06|MDHM1_ARATH Malate dehydrogenase 1, mitochondrial OS=Arabidopsis thaliana OX=3702 GN=At1g53240 PE=1 SV=1 && PF00056:lactate/malate dehydrogenase, NAD binding domain|PF02866:lactate/malate dehydrogenase, alpha/beta C-terminal domain	GRAS	12240	10947	8797	11109	9241	14412	6935	5077	4094	4056	3227	3048	275.692	274.881	296.184	307.41	313.108	302.07	101.721	98.8913	93.5442	95.0866	94.6013
829431	1608.92	1733	1621.78	1509.11	1562.77	1458.57	9970.81	10745.7	10740.8	10955.5	11204.2	11076.5	1582.36	10782.3	-2.76869	0	0	GAMMA-VPE	NC_003075.7	15900270	15903523	-	2134	protein_coding	gamma vacuolar processing enzyme && sp|Q39119|VPEG_ARATH Vacuolar-processing enzyme gamma-isozyme OS=Arabidopsis thaliana OX=3702 GN=At4g32940 PE=1 SV=2 && PF01650:Peptidase C13 family	-	1769	1697	1187	1343	1135	1711	16883	13709	11680	11591	9475	9408	32.1334	34.3651	32.2303	29.9712	31.014	28.9214	199.71	215.349	215.228	219.144	224.008
834207	8870.45	8859.05	9095.37	9141.18	9550.12	9487.09	3639.76	3622.15	3481.57	3517.95	3250.71	3303.64	9167.21	3469.3	1.39988	0	0	BIP2	NC_003076.8	16807342	16810693	-	2726	protein_coding	Heat shock protein 70 (Hsp 70) family protein && sp|Q39043|BIP2_ARATH Heat shock 70 kDa protein BIP2 OS=Arabidopsis thaliana OX=3702 GN=BIP2 PE=1 SV=2 && PF00012:Hsp70 protein	TCP	9753	8675	6657	8135	6936	11129	6163	4621	3786	3722	2749	2806	138.687	137.522	141.501	142.12	148.368	147.263	57.0703	56.8253	54.6141	55.0874	50.8777
832034	2493.88	2587.76	2967.57	2655.27	2591.31	2279.49	10845.5	10429.8	10630.5	11707.9	12188.1	11873.6	2595.88	11279.2	-2.12062	0	0	AILP1	NC_003076.8	6423153	6426166	+	1426	protein_coding	aluminum induced protein with YGL and LRDR motifs && sp|P24805|TSJT1_TOBAC Stem-specific protein TSJT1 OS=Nicotiana tabacum OX=4097 GN=TSJT1 PE=2 SV=1 && PF12481:Aluminium induced protein	-	2742	2534	2172	2363	1882	2674	18364	13306	11560	12387	10307	10085	74.5368	76.7922	88.2567	78.9164	76.9584	67.6403	325.081	312.795	318.778	350.468	364.663
833589	725.789	807.782	864.859	753.993	798.597	837.122	4207.31	4300.18	4397.48	4305.28	4456.86	4352.66	798.024	4336.63	-2.44382	0	0	AT5G35970	NC_003076.8	14118755	14123362	-	3475	protein_coding	P-loop containing nucleoside triphosphate hydrolases superfamily protein && sp|Q60560|SMBP2_MESAU DNA-binding protein SMUBP-2 OS=Mesocricetus auratus OX=10036 GN=IGHMBP2 PE=1 SV=1 && PF13087:AAA domain|PF13086:AAA domain	C3H	798	791	633	671	580	982	7124	5486	4782	4555	3769	3697	8.90166	9.83675	10.555	9.19583	9.7326	10.1934	51.7503	52.9216	54.1134	52.8854	54.7205
823634	4631.22	4610.79	5129.04	5676.86	5295.52	5534.21	1168.76	1185.17	1209.26	1191.87	1102.09	1177.35	5146.27	1172.42	2.13317	0	0	XTH31	NC_003074.8	16446935	16448844	-	1393	protein_coding	xyloglucan endo-transglycosylase-related 8 && sp|P93046|XTH31_ARATH Xyloglucan endotransglucosylase/hydrolase protein 31 OS=Arabidopsis thaliana OX=3702 GN=XTH31 PE=1 SV=2 && PF06955:Xyloglucan endo-transglycosylase (XET) C-terminus|PF00722:Glycosyl hydrolases family 16	MYB_related	5092	4515	3754	5052	3846	6492	1979	1512	1315	1261	932	1000	141.697	140.067	156.153	172.717	160.996	168.109	35.8623	36.3858	37.1214	36.523	33.7554
824403	8872.27	8673.19	9562.64	9710.89	9667.15	9452.14	2776.92	2422.08	2304.5	2409.26	2252.67	2441.82	9323.05	2434.54	1.93505	0	0	CP33	NC_003074.8	19421397	19423097	+	1454	protein_coding	chloroplast RNA-binding protein 33 && sp|Q39061|CP33_ARATH RNA-binding protein CP33, chloroplastic OS=Arabidopsis thaliana OX=3702 GN=CP33 PE=2 SV=1 && PF00076:RNA recognition motif. (a.k.a. RRM, RBD, or RNP domain)	NAC	9755	8493	6999	8642	7021	11088	4702	3090	2506	2549	1905	2074	260.067	252.422	278.92	283.056	281.573	275.076	81.6323	71.2403	67.7745	70.7306	66.1012
843288	4990.48	5439	5512.97	4490.25	4853.54	4322	674.445	642.753	654.749	563.325	717.781	691.104	4934.71	657.36	2.9092	0	0	EXPA1	NC_003070.9	26141726	26143538	+	1548	protein_coding	expansin A1 && sp|Q9C554|EXPA1_ARATH Expansin-A1 OS=Arabidopsis thaliana OX=3702 GN=EXPA1 PE=2 SV=1 && PF03330:Lytic transglycolase|PF01357:Pollen allergen	bZIP	5487	5326	4035	3996	3525	5070	1142	820	712	596	607	587	137.4	148.683	151.036	122.936	132.783	118.141	18.6225	17.7572	18.0867	15.5338	19.7832
841853	1201.46	1225.46	1364.92	1087.73	1224.06	1164.47	5163.46	5610.77	5522.14	5702.25	6120.65	6028.03	1211.35	5691.22	-2.23332	0	0	RSH3	NC_003070.9	20210772	20213942	+	2734	protein_coding	RELA/SPOT homolog 3 && sp|Q9SYH1|RSH3C_ARATH Probable GTP diphosphokinase RSH3, chloroplastic OS=Arabidopsis thaliana OX=3702 GN=RSH3 PE=2 SV=1 && PF04607:Region found in RelA / SpoT proteins|PF13328:HD domain	-	1321	1200	999	968	889	1366	8743	7158	6005	6033	5176	5120	18.7295	18.9676	21.1726	16.8617	18.9609	18.0225	80.7246	87.7657	86.3703	89.0301	95.5157
826396	4306.53	4397.36	4724.62	4838.59	4660.78	4780.63	1647.13	1569.26	1567.9	1517.95	1664.97	1585.89	4618.08	1592.18	1.53576	0	0	SAPX	NC_003075.7	5314871	5317963	+	1980	protein_coding	stromal ascorbate peroxidase && sp|Q42592|APXS_ARATH L-ascorbate peroxidase S, chloroplastic/mitochondrial OS=Arabidopsis thaliana OX=3702 GN=APXS PE=1 SV=2 && PF00141:Peroxidase	TCP	4735	4306	3458	4306	3385	5608	2789	2002	1705	1606	1408	1347	92.6996	93.9807	101.197	103.57	99.6895	102.166	35.5572	33.8946	33.8617	32.7252	35.877
835307	834.02	948.71	836.167	911.309	970.708	1007.61	3745.47	4286.07	4303.69	4318.51	4404.83	4293.79	918.088	4225.39	-2.20056	0	0	LTI78	NC_003076.8	21240717	21243644	+	2663	protein_coding	low-temperature-responsive protein 78 (LTI78) / desiccation-responsive protein 29A (RD29A) && sp|Q06738|RD29A_ARATH Low-temperature-induced 78 kDa protein OS=Arabidopsis thaliana OX=3702 GN=RD29A PE=1 SV=2 && -	-	917	929	612	811	705	1182	6342	5468	4680	4569	3725	3647	13.3482	15.0756	13.3164	14.5035	15.4374	16.0107	60.1172	68.8318	69.1074	69.2233	70.5723
823740	320.147	321.683	364.798	358.456	385.53	357.183	2455.64	2891.61	2732.1	2891.3	3061.51	3127.04	351.3	2859.87	-3.02854	0	0	EXLA1	NC_003074.8	16896166	16897308	+	1065	protein_coding	expansin-like A1 && sp|Q9LZT4|EXLA1_ARATH Expansin-like A1 OS=Arabidopsis thaliana OX=3702 GN=EXLA1 PE=2 SV=1 && PF01357:Pollen allergen|PF03330:Lytic transglycolase	bHLH	352	315	267	319	280	419	4158	3689	2971	3059	2589	2656	12.812	12.7818	14.5268	14.2648	15.3308	14.1915	98.555	116.116	109.699	115.886	122.648
830377	1722.61	2106.77	2265.3	2184.45	2094.25	1745	287.614	271.211	263.003	308.128	273.159	295.515	2019.73	283.105	2.83331	0	0	NAS1	NC_003076.8	1457641	1459039	-	1399	protein_coding	nicotianamine synthase 1 && sp|Q9FF79|NAS1_ARATH Nicotianamine synthase 1 OS=Arabidopsis thaliana OX=3702 GN=NAS1 PE=2 SV=1 && PF03059:Nicotianamine synthase protein	-	1894	2063	1658	1944	1521	2047	487	346	286	326	231	251	52.479	63.7252	68.6712	66.1762	63.3968	52.7793	8.78729	8.29068	8.03893	9.40161	8.33054
842683	542.068	614.772	609.364	601.172	572.787	502.102	2312.13	2355.46	2372.54	2378.06	2580.23	2533.65	573.711	2422.01	-2.08125	0	0	UBC5	NC_003070.9	23667592	23669145	-	1118	protein_coding	ubiquitin-conjugating enzyme 5 && sp|P42749|UBC5_ARATH Ubiquitin-conjugating enzyme E2 5 OS=Arabidopsis thaliana OX=3702 GN=UBC5 PE=2 SV=2 && PF00179:Ubiquitin-conjugating enzyme	WRKY	596	602	446	535	416	589	3915	3005	2580	2516	2182	2152	20.6646	23.2694	23.1154	22.7895	21.6974	19.0037	88.3963	90.102	90.7461	90.7969	98.4673
838014	166.44	166.458	204.943	194.398	126.674	163.673	1466.42	1702.51	1692.05	1755.19	1941.67	1710.69	170.431	1711.42	-3.32691	0	0	MIOX1	NC_003070.9	4968134	4970311	-	1633	protein_coding	myo-inositol oxygenase 1 && sp|Q8L799|MIOX1_ARATH Inositol oxygenase 1 OS=Arabidopsis thaliana OX=3702 GN=MIOX1 PE=2 SV=1 && PF05153:Myo-inositol oxygenase	C3H	183	163	150	173	92	192	2483	2172	1840	1857	1642	1453	4.34398	4.31351	5.32246	5.04526	3.28517	4.2411	38.3826	44.5867	44.3079	45.8805	50.7301
839815	177.354	249.177	250.03	255.077	169.358	206.297	1934.16	1904.74	2124.26	2025.51	2343.73	2090.97	217.882	2070.56	-3.24959	0	0	COR413IM1	NC_003070.9	10288129	10289666	-	1021	protein_coding	COLD REGULATED 314 INNER MEMBRANE 1 && sp|Q94AL8|CRIM1_ARATH Cold-regulated 413 inner membrane protein 1, chloroplastic OS=Arabidopsis thaliana OX=3702 GN=COR413IM1 PE=1 SV=1 && PF05562:Cold acclimation protein WCOR413	C2H2	195	244	183	227	123	242	3275	2430	2310	2143	1982	1776	7.40341	10.3275	10.3856	10.5882	7.02482	8.54975	80.971	79.7833	88.9685	84.6835	97.9393
834771	385.632	417.677	398.956	380.93	385.53	371.675	1852.07	1721.32	1886.08	1917.76	1919.21	1900.24	390.067	1866.11	-2.25843	0	0	NUDT8	NC_003076.8	19183523	19185644	+	1657	protein_coding	nudix hydrolase homolog 8 && sp|Q8L7W2|NUDT8_ARATH Nudix hydrolase 8 OS=Arabidopsis thaliana OX=3702 GN=NUDT8 PE=2 SV=2 && PF18290:Nudix hydrolase domain|PF00293:NUDIX domain	C3H	424	409	292	339	280	436	3136	2196	2051	2029	1623	1614	9.91897	10.6667	10.211	9.74317	9.85352	9.49135	47.7746	44.4264	48.6736	49.404	49.4168
827498	1044.12	1123.34	1158.61	1120.31	1094.63	1112.47	3035.59	3216.12	3357.43	3283.54	3462.37	3411.96	1108.91	3294.5	-1.57051	1.88064e-306	1.89839e-303	TPS5	NC_003075.7	9876172	9880386	+	3403	protein_coding	trehalose phosphatase/synthase 5 && sp|O23617|TPS5_ARATH Alpha,alpha-trehalose-phosphate synthase [UDP-forming] 5 OS=Arabidopsis thaliana OX=3702 GN=TPS5 PE=1 SV=2 && PF00982:Glycosyltransferase family 20|PF02358:Trehalose-phosphatase	-	1148	1100	848	997	795	1305	5140	4103	3651	3474	2928	2898	13.0768	13.9688	14.4391	13.9526	13.6226	13.8329	38.1281	40.4177	42.1891	41.1879	43.4098
843933	202.821	211.392	219.972	232.603	185.88	203.739	990.407	1043.3	1049.25	1052.93	1124.56	1058.44	209.401	1053.15	-2.32789	2.23198e-303	2.1664e-300	AT1G76020	NC_003070.9	28532045	28533694	-	1525	protein_coding	Thioredoxin superfamily protein && - && -	-	223	207	161	207	135	239	1677	1331	1141	1114	951	899	5.66837	5.86584	6.11735	6.46433	5.16202	5.65317	27.7592	29.2577	29.4216	29.4725	31.4622
827356	363.804	401.338	370.264	392.166	370.384	433.905	1939.47	2513.79	2378.98	2068.99	2223.11	2293.48	388.643	2236.3	-2.52051	4.52095e-302	4.22558e-299	AT4G16563	NC_003075.7	9329620	9331646	-	2027	protein_coding	Eukaryotic aspartyl protease family protein && sp|Q940R4|ASP63_ARATH Probable aspartyl protease At4g16563 OS=Arabidopsis thaliana OX=3702 GN=At4g16563 PE=2 SV=1 && PF14541:Xylanase inhibitor C-terminal|PF14543:Xylanase inhibitor N-terminal	G2-like	400	393	271	349	269	509	3284	3207	2587	2189	1880	1948	7.64943	8.37854	7.74681	8.19964	7.73845	9.05791	40.8972	53.0367	50.1872	43.5707	46.7932
836625	13577.2	15163	16824.5	15274.3	14858	15208.8	4860.49	4862.19	4953.84	5103.95	5252.69	5062.6	15151	5015.96	1.59507	7.97444e-300	7.18725e-297	ASN2	NC_003076.8	25969035	25972575	+	2226	protein_coding	asparagine synthetase 2 && sp|Q9LV77|ASNS2_ARATH Asparagine synthetase [glutamine-hydrolyzing] 2 OS=Arabidopsis thaliana OX=3702 GN=ASN2 PE=2 SV=1 && PF00733:Asparagine synthase|PF13537:Glutamine amidotransferase domain	G2-like	14928	14848	12314	13593	10791	17841	8230	6203	5387	5400	4442	4300	259.956	288.252	320.54	290.813	282.678	289.107	93.3294	93.4132	95.1638	97.8748	100.677
824514	41189.9	39561.9	40492.6	41809	42851.6	43768.2	17343	15814.9	15121.8	15670.1	15042.6	15979	41612.2	15828.6	1.39418	6.35459e-299	5.52981e-296	CP29	NC_003074.8	19818975	19821519	-	1884	protein_coding	chloroplast RNA-binding protein 29 && sp|Q43349|CP29A_ARATH 29 kDa ribonucleoprotein, chloroplastic OS=Arabidopsis thaliana OX=3702 GN=CP29A PE=2 SV=2 && PF00076:RNA recognition motif. (a.k.a. RRM, RBD, or RNP domain)	G2-like	45288	38740	29637	37207	31122	51343	29366	20176	16444	16579	12721	13572	931.806	888.605	911.509	940.518	963.257	983.024	393.467	358.993	343.223	355.042	340.659
826761	1414.29	1465.45	1608.12	1297.86	1305.29	1293.19	4778.99	4699.94	4792.91	5003.77	4854.18	5115.58	1397.37	4874.23	-1.80358	3.33911e-297	2.80886e-294	AT4G11570	NC_003075.7	7004265	7006125	+	1861	protein_coding	Haloacid dehalogenase-like hydrolase (HAD) superfamily protein && sp|Q9LDD5|PYRP2_ARATH 5-amino-6-(5-phospho-D-ribitylamino)uracil phosphatase, chloroplastic OS=Arabidopsis thaliana OX=3702 GN=PYRP2 PE=1 SV=1 && PF13419:Haloacid dehalogenase-like hydrolase	-	1555	1435	1177	1155	948	1517	8092	5996	5212	5294	4105	4345	32.3897	33.3223	36.6469	29.5569	29.7042	29.4038	109.762	108.006	110.131	114.773	111.287
835054	11775.4	11911.5	12340.3	12571.8	12711.5	12648	5500.1	5196.9	4940.04	5129.47	4886.11	5228.61	12326.4	5146.87	1.25892	1.65426e-291	1.34668e-288	cpHsc70-2	NC_003076.8	20303334	20306469	+	2467	protein_coding	chloroplast heat shock protein 70-2 && sp|Q9LTX9|HSP7G_ARATH Heat shock 70 kDa protein 7, chloroplastic OS=Arabidopsis thaliana OX=3702 GN=HSP70-7 PE=2 SV=1 && PF00012:Hsp70 protein	TCP	12947	11664	9032	11188	9232	14837	9313	6630	5372	5427	4132	4441	203.434	204.319	212.14	215.977	218.214	216.941	95.2937	90.0899	85.6282	88.755	84.5026
842573	16307.5	16175	16532.1	16197.9	16868.3	16349.4	9612.91	9533.91	9630.88	9684.28	9807.7	9398.78	16405	9611.41	0.77107	1.10501e-285	8.71436e-283	SCO1	NC_003070.9	23233434	23236447	-	2666	protein_coding	Translation elongation factor EFG/EF2 protein && sp|Q9SI75|EFGC_ARATH Elongation factor G, chloroplastic OS=Arabidopsis thaliana OX=3702 GN=CPEFG PE=1 SV=1 && PF00009:Elongation factor Tu GTP binding domain|PF03764:Elongation factor G, domain IV|PF14492:Elongation Factor G, domain II|PF00679:Elongation factor G C-terminus|PF03144:Elongation factor Tu domain 2	NAC	17930	15839	12100	14415	12251	19179	16277	12163	10473	10246	8294	7983	260.701	256.742	262.986	257.5	267.958	259.495	154.12	152.937	154.476	155.059	156.958
843806	1416.11	1654.37	1915.53	1615.86	1575.16	1420.21	173.631	123.848	118.627	122.873	159.638	170.716	1599.54	144.889	3.46396	2.92081e-283	2.23363e-280	GASA6	NC_003070.9	28053030	28054149	+	910	protein_coding	Gibberellin-regulated family protein && sp|Q6NMQ7|GASA6_ARATH Gibberellin-regulated protein 6 OS=Arabidopsis thaliana OX=3702 GN=GASA6 PE=3 SV=1 && PF02704:Gibberellin regulated protein	ZF-HD	1557	1620	1402	1438	1144	1666	294	158	129	130	135	145	66.3239	76.9314	89.2718	75.2559	73.3061	66.0385	8.15549	5.82033	5.5744	5.76374	7.48465
832713	19951	19365.3	20021.6	20357.8	20204.5	20704.7	11191.5	11192.5	10923.8	10944.2	10657.9	10689.2	20100.8	10933.2	0.878005	6.84378e-274	5.0797e-271	emb1138	NC_003076.8	9284557	9289003	-	3362	protein_coding	DEAD box RNA helicase (RH3) && sp|Q8L7S8|RH3_ARATH DEAD-box ATP-dependent RNA helicase 3, chloroplastic OS=Arabidopsis thaliana OX=3702 GN=RH3 PE=1 SV=2 && -	Whirly	21936	18963	14654	18117	14674	24288	18950	14279	11879	11579	9013	9079	252.92	243.747	252.561	256.633	254.511	260.59	142.284	142.374	138.942	138.955	135.254
820005	42243.1	41722.8	43902.9	46994.8	45514.5	46575.3	19625.6	19279.5	18436	19059.5	19063.2	18365.5	44492.2	18971.5	1.22955	6.55856e-273	4.72891e-270	AAC1	NC_003074.8	2605435	2607895	-	1729	protein_coding	ADP/ATP carrier 1 && sp|P31167|ADT1_ARATH ADP,ATP carrier protein 1, mitochondrial OS=Arabidopsis thaliana OX=3702 GN=AAC1 PE=1 SV=2 && PF00153:Mitochondrial carrier protein	ERF	46446	40856	32133	41822	33056	54636	33231	24596	20048	20165	16121	15599	1041.3	1021.15	1076.87	1151.95	1114.84	1139.85	485.168	476.871	455.959	470.55	470.409
841996	27406.3	27303.2	29987.3	30142.9	30615.2	29747.6	11529.9	10489.4	10136.7	10641.7	9875.1	10458.4	29200.4	10521.9	1.47205	1.51892e-272	1.06476e-269	CPN60B	NC_003070.9	20715563	20719261	-	2545	protein_coding	chaperonin 60 beta && sp|P21240|CPNB1_ARATH Chaperonin 60 subunit beta 1, chloroplastic OS=Arabidopsis thaliana OX=3702 GN=CPN60B1 PE=1 SV=3 && PF00118:TCP-1/cpn60 chaperonin family	bHLH	30133	26736	21948	26825	22235	34896	19523	13382	11023	11259	8351	8883	458.963	453.982	499.706	501.967	509.454	494.597	193.643	176.264	170.319	178.49	165.55
820021	7351.57	7249.61	8360.31	8102.9	8315.05	8191.34	2703.1	2419.73	2302.66	2500.94	2322.44	2443	7928.46	2448.64	1.69334	5.5418e-270	3.77981e-267	AT3G08740	NC_003074.8	2654622	2656297	-	1020	protein_coding	elongation factor P (EF-P) family protein && sp|B0JHV3|EFP_MICAN Elongation factor P OS=Microcystis aeruginosa (strain NIES-843) OX=449447 GN=efp PE=3 SV=1 && PF01132:Elongation factor P (EF-P) OB domain|PF09285:Elongation factor P, C-terminal|PF08207:Elongation factor P (EF-P) KOW-like domain	-	8083	7099	6119	7211	6039	9609	4577	3087	2504	2646	1964	2075	307.182	300.765	347.606	336.681	345.24	339.814	113.273	101.454	96.5348	104.663	97.1449
818682	6167.39	6487.79	6966.69	6885.95	6826.63	6704.64	17472.4	18321.6	18673.2	19298.6	20902	18562.1	6673.18	18871.6	-1.49997	4.42793e-266	2.94061e-263	DPE2	NC_003071.7	17044932	17051062	+	3409	protein_coding	disproportionating enzyme 2 && sp|Q8RXD9|DPE2_ARATH 4-alpha-glucanotransferase DPE2 OS=Arabidopsis thaliana OX=3702 GN=DPE2 PE=1 SV=1 && PF02446:4-alpha-glucanotransferase|PF00686:Starch binding domain	-	6781	6353	5099	6128	4958	7865	29585	23374	20306	20418	17676	15766	77.1063	80.5344	86.6694	85.6081	84.8077	83.2215	219.073	229.846	234.233	241.651	261.599
836301	8739.48	8935.64	9589.96	9534.47	9601.06	8828.14	3975.21	3677.8	3698.59	3593.56	3613.74	3548.53	9204.79	3684.57	1.31902	2.74858e-265	1.77854e-262	CNX1	NC_003076.8	24827063	24829900	-	2182	protein_coding	calnexin 1 && sp|P29402|CALX1_ARATH Calnexin homolog 1 OS=Arabidopsis thaliana OX=3702 GN=CNX1 PE=1 SV=1 && PF00262:Calreticulin family	B3	9609	8750	7019	8485	6973	10356	6731	4692	4022	3802	3056	3014	170.705	173.294	186.392	185.191	186.346	171.199	77.8698	72.0833	72.4832	70.3007	70.6606
835937	5382.48	5398.15	5739.77	5285.82	5725.11	5696.18	2410.76	2335.86	2242.88	2379.01	2230.2	2168.68	5537.92	2294.57	1.26864	6.05857e-264	3.82235e-261	EMB3143	NC_003076.8	23559474	23560778	+	1126	protein_coding	YCF54 && sp|P72777|YC54L_SYNY3 Ycf54-like protein OS=Synechocystis sp. (strain PCC 6803 / Kazusa) OX=1111708 GN=slr1780 PE=1 SV=1 && PF10674:Protein of unknown function (DUF2488)	-	5918	5286	4201	4704	4158	6682	4082	2980	2439	2517	1886	1842	203.732	202.87	216.183	198.954	215.329	214.058	91.5121	88.7175	85.1772	90.1876	84.505
843029	351599	355470	394579	374558	375368	357578	176416	172526	169746	167690	177625	172437	368192	172740	1.09183	9.43788e-263	5.80913e-260	RBCS1A	NC_003070.9	25048158	25049667	-	1268	protein_coding	ribulose bisphosphate carboxylase small chain 1A && sp|P10795|RBS1A_ARATH Ribulose bisphosphate carboxylase small subunit 1A, chloroplastic OS=Arabidopsis thaliana OX=3702 GN=RBCS-1A PE=1 SV=2 && PF00101:Ribulose bisphosphate carboxylase, small chain|PF12338:Ribulose-1,5-bisphosphate carboxylase small subunit	M-type_MADS	386581	348085	288797	333330	272620	419463	298716	220102	184589	177417	150211	146462	11818	11863	13197.2	12519.3	12537	11932.7	5946.8	5818.84	5724.49	5645.18	5976.7
828355	361.985	304.322	321.077	352.837	382.776	329.904	1406.18	1519.88	1717.8	1640.83	1627.13	1596.49	342.15	1584.71	-2.2119	1.22218e-262	7.34358e-260	TPPG	NC_003075.7	11893499	11896480	-	1763	protein_coding	Haloacid dehalogenase-like hydrolase (HAD) superfamily protein && sp|Q9SUW0|TPPG_ARATH Probable trehalose-phosphate phosphatase G OS=Arabidopsis thaliana OX=3702 GN=TPPG PE=2 SV=1 && PF02358:Trehalose-phosphatase	-	398	298	235	314	278	387	2381	1939	1868	1736	1376	1356	8.75092	7.30455	7.72366	8.48205	9.19493	7.91813	34.0919	36.8686	41.6653	39.7283	39.3772
819931	4645.78	4447.4	5174.13	5227.39	5288.64	5498.41	1529.02	1476.76	1526.52	1402.64	1512.42	1443.43	5046.96	1481.8	1.76722	1.65392e-261	9.70659e-259	YLMG1-1	NC_003074.8	2379128	2380429	+	1302	protein_coding	YGGT family protein && sp|Q9SRS3|YMG11_ARATH YlmG homolog protein 1-1, chloroplastic OS=Arabidopsis thaliana OX=3702 GN=YLMG1-1 PE=2 SV=1 && PF02325:YGGT family	-	5108	4355	3787	4652	3841	6450	2589	1884	1660	1484	1279	1226	152.077	144.546	168.536	170.158	172.024	178.695	50.1955	48.5067	50.1357	45.9859	49.5608
832620	6048.24	7064.77	8331.61	8338.87	8258.59	7501.7	1628.83	1483.04	1466.75	1598.29	1569.18	1555.28	7590.63	1550.23	2.29108	4.75786e-259	2.72885e-256	DGR2	NC_003076.8	8863224	8865677	+	1599	protein_coding	transmembrane protein%2C putative (Protein of unknown function%2C DUF642) && - && PF04862:Protein of unknown function (DUF642)	B3	6650	6918	6098	7421	5998	8800	2758	1892	1595	1691	1327	1321	161.212	186.966	220.977	221.023	218.733	198.517	43.5401	39.6647	39.2249	42.6675	41.8698
831252	9619.88	9846.57	9896.01	10285.1	10799	10536.5	4582.92	4346.42	4313.8	4227.78	4258.2	4141.91	10163.8	4311.84	1.23584	1.45314e-257	8.1492e-255	PHT3%3B1	NC_003076.8	4530643	4533119	-	1698	protein_coding	phosphate transporter 3%3B1 && sp|Q9FMU6|MPCP3_ARATH Mitochondrial phosphate carrier protein 3, mitochondrial OS=Arabidopsis thaliana OX=3702 GN=MPT3 PE=1 SV=1 && PF00153:Mitochondrial carrier protein	ERF	10577	9642	7243	9153	7843	12360	7760	5545	4691	4473	3601	3518	241.461	245.391	247.166	256.714	269.34	262.57	115.363	109.47	108.637	106.283	106.995
828608	11054.2	11251.8	12767.9	12359.4	12039.5	11557.7	4794.94	4303.31	4220.92	4415.87	4337.43	4385.62	11838.4	4409.68	1.42366	1.08209e-251	5.93643e-249	ACP4	NC_003075.7	12870006	12871564	+	1162	protein_coding	acyl carrier protein 4 && sp|Q9SW21|ACP4_ARATH Acyl carrier protein 4, chloroplastic OS=Arabidopsis thaliana OX=3702 GN=ACP4 PE=2 SV=1 && PF00550:Phosphopantetheine attachment site	ERF	12154	11018	9345	10999	8744	13558	8119	5490	4590	4672	3668	3725	405.449	409.757	465.994	450.786	438.793	420.875	176.376	158.379	155.33	162.218	159.258
842697	7564.39	7674.44	8550.22	8747.89	8458.24	8839.22	2948.19	2951.18	2745.9	3019.84	2785.98	2758.53	8305.74	2868.27	1.53292	6.66463e-251	3.57848e-248	MDAR6	NC_003070.9	23729875	23733974	+	2319	protein_coding	monodehydroascorbate reductase 6 && sp|P92947|MDAR_ARATH Monodehydroascorbate reductase, chloroplastic/mitochondrial OS=Arabidopsis thaliana OX=3702 GN=MDAR5 PE=1 SV=3 && PF07992:Pyridine nucleotide-disulphide oxidoreductase	WRKY	8317	7515	6258	7785	6143	10369	4992	3765	2986	3195	2356	2343	139.024	140.042	156.366	159.875	154.467	161.287	54.3398	54.4247	50.6336	55.5869	51.257
827017	476.583	538.181	569.741	529.256	542.495	560.923	1640.05	1609.23	1704.92	1639.88	1706.35	1768.38	536.197	1678.14	-1.64733	2.00773e-249	1.05556e-246	J20	NC_003075.7	8010967	8012880	+	1914	protein_coding	DNAJ-like 20 && sp|Q9SDN0|DNJ20_ARATH Chaperone protein dnaJ 20, chloroplastic OS=Arabidopsis thaliana OX=3702 GN=ATJ20 PE=1 SV=2 && PF00226:DnaJ domain	MYB_related	524	527	417	471	394	658	2777	2053	1854	1735	1443	1502	10.6124	11.8987	12.6241	11.7193	12.0036	12.4007	36.625	35.9566	38.0906	36.5729	38.0367
829220	10942.3	10996.5	11470	11436.9	11739.4	11550.1	5712.11	5320.74	5160.74	5201.31	5477.36	5246.27	11355.8	5353.09	1.0841	2.7341e-247	1.40811e-244	FAD6	NC_003075.7	15056975	15059846	-	1823	protein_coding	fatty acid desaturase 6 && sp|P46312|FAD6C_ARATH Omega-6 fatty acid desaturase, chloroplastic OS=Arabidopsis thaliana OX=3702 GN=FAD6 PE=1 SV=2 && PF00487:Fatty acid desaturase	HSF	12031	10768	8395	10178	8526	13549	9672	6788	5612	5503	4632	4456	255.822	255.257	266.834	265.888	272.718	268.092	133.929	124.821	121.055	121.791	128.192
818226	24464	23985.3	25862.4	27249.4	25889.7	26341.2	12099.9	11647.2	11891.2	11440.4	11952.8	11435.6	25632	11744.5	1.12574	2.21729e-244	1.11911e-241	LOS2	NC_003071.7	15320756	15324129	-	2212	protein_coding	Enolase && sp|P25696|ENO2_ARATH Bifunctional enolase 2/transcriptional activator OS=Arabidopsis thaliana OX=3702 GN=ENO2 PE=1 SV=1 && PF03952:Enolase, N-terminal domain|PF00113:Enolase, C-terminal TIM barrel domain	C3H	26898	23487	18929	24250	18803	30900	20488	14859	12931	12104	10108	9713	471.366	458.852	495.85	522.095	495.676	503.892	233.807	225.183	229.878	220.773	230.547
832858	316.509	390.105	293.752	307.89	333.208	340.134	1255.58	1402.3	1398.7	1344.99	1427.28	1365.72	330.266	1365.76	-2.04219	1.30461e-243	6.45554e-241	AT5G27920	NC_003076.8	9941734	9944942	-	2693	protein_coding	F-box family protein && sp|Q8RWU5|FBL3_ARATH F-box/LRR-repeat protein 3 OS=Arabidopsis thaliana OX=3702 GN=FBL3 PE=2 SV=1 && -	WRKY	348	382	215	274	242	399	2126	1789	1521	1423	1207	1160	5.00917	6.12995	4.62604	4.84549	5.24004	5.34442	19.9283	22.2693	22.2097	21.3192	22.6126
833830	36878.8	38274.2	39985.7	38985.2	39786.7	42994.1	16971	16391	16281.4	16063.3	16825.9	17702.6	39484.1	16705.8	1.24102	9.94095e-242	4.82442e-239	RBCS1B	NC_003076.8	15383167	15385320	-	1894	protein_coding	Ribulose bisphosphate carboxylase (small chain) family protein && sp|P10796|RBS1B_ARATH Ribulose bisphosphate carboxylase small subunit 1B, chloroplastic OS=Arabidopsis thaliana OX=3702 GN=RBCS-1B PE=1 SV=1 && PF12338:Ribulose-1,5-bisphosphate carboxylase small subunit|PF00101:Ribulose bisphosphate carboxylase, small chain	WRKY	40548	37479	29266	34694	28896	50435	28736	20911	17705	16995	14229	15036	829.875	855.141	895.346	872.364	889.638	960.541	382.993	370.106	367.592	362.029	379.03
817344	24293	22332	24084.9	25845.9	26024.6	25149.4	10039.9	9135.72	8794.97	9301.49	8797.84	8813.63	24621.6	9147.26	1.42796	3.92885e-239	1.87072e-236	CPN60A	NC_003071.7	11926446	11929488	+	2222	protein_coding	chaperonin-60alpha && sp|P21238|CPNA1_ARATH Chaperonin 60 subunit alpha 1, chloroplastic OS=Arabidopsis thaliana OX=3702 GN=CPN60A1 PE=1 SV=2 && PF00118:TCP-1/cpn60 chaperonin family	ERF	26710	21868	17628	23001	18901	29502	17000	11655	9564	9841	7440	7486	465.965	425.299	459.692	492.976	496.017	478.929	193.13	175.833	169.257	178.689	168.93
832697	7325.19	7865.41	7125.18	8188.3	7304.41	7224.65	2666.48	2723.08	2717.39	2982.98	2523.47	2729.09	7505.52	2723.75	1.4622	3.49944e-238	1.6354e-235	AT5G26280	NC_003076.8	9208573	9210654	+	1455	protein_coding	TRAF-like family protein && sp|Q9FPT1|UBP12_ARATH Ubiquitin C-terminal hydrolase 12 OS=Arabidopsis thaliana OX=3702 GN=UBP12 PE=1 SV=2 && PF00917:MATH domain	CAMTA	8054	7702	5215	7287	5305	8475	4515	3474	2955	3156	2134	2318	214.571	228.755	207.682	238.511	212.607	210.107	78.3319	80.0384	79.8628	87.5137	73.9964
836161	67530.2	64155.9	67799.2	72372.1	73347	75211.4	28409.4	26559	25379.8	26425.3	24940.2	25231.8	70069.3	26157.6	1.42138	1.35526e-237	6.21841e-235	AT5G60390	NC_003076.8	24288596	24291020	+	2325	protein_coding	GTP binding Elongation factor Tu family protein && sp|P0DH99|EF1A1_ARATH Elongation factor 1-alpha 1 OS=Arabidopsis thaliana OX=3702 GN=A1 PE=1 SV=1 && PF00009:Elongation factor Tu GTP binding domain|PF03143:Elongation factor Tu C-terminal domain|PF03144:Elongation factor Tu domain 2	-	74249	62823	49623	64406	53270	88228	48104	33883	27599	27958	21091	21431	1237.91	1167.68	1236.71	1319.25	1336.03	1368.82	522.279	488.529	466.789	485.16	457.671
843991	636.657	626.006	598.433	623.646	601.702	660.661	1818.99	2094.44	2047.93	2013.23	1865.99	1873.16	624.517	1952.29	-1.64109	2.55583e-236	1.15177e-233	AT1G76580	NC_003070.9	28734207	28738967	+	3951	protein_coding	Squamosa promoter-binding protein-like (SBP domain) transcription factor family protein && sp|Q700C2|SPL16_ARATH Squamosa promoter-binding-like protein 16 OS=Arabidopsis thaliana OX=3702 GN=SPL16 PE=2 SV=2 && -	SBP	700	613	438	555	437	775	3080	2672	2227	2130	1578	1591	6.86774	6.70476	6.42354	6.68974	6.44956	7.07552	19.6783	22.6705	22.1648	21.7508	20.1502
840211	3846.32	3555.88	3647.98	3737.38	3475.27	4023.64	1491.81	1378.78	1353.64	1363.89	1390.63	1320.99	3714.41	1383.29	1.42397	3.13403e-234	1.38755e-231	PGY2	NC_003070.9	12023225	12024783	+	1001	protein_coding	Ribosomal protein L6 family && sp|P49209|RL91_ARATH 60S ribosomal protein L9-1 OS=Arabidopsis thaliana OX=3702 GN=RPL9B PE=1 SV=3 && PF00347:Ribosomal protein L6	-	4229	3482	2670	3326	2524	4720	2526	1759	1472	1443	1176	1122	163.767	150.323	154.556	158.238	147.032	170.087	63.7006	58.9065	57.8261	58.1613	59.2724
822138	15388.9	15455.1	15743.7	16607	16909.6	17022	7095.85	6350.72	6357.13	6646.48	6321.67	6143.41	16187.7	6485.88	1.31874	2.58791e-233	1.12601e-230	ATL5	NC_003074.8	9269277	9271465	-	1493	protein_coding	ribosomal protein L5 && sp|Q8LBI1|RL51_ARATH 60S ribosomal protein L5-1 OS=Arabidopsis thaliana OX=3702 GN=RPL5A PE=1 SV=2 && PF17144:Ribosomal large subunit proteins 60S L5, and 50S L18|PF14204:Ribosomal L18 C-terminal region	-	16920	15134	11523	14779	12281	19968	12015	8102	6913	7032	5346	5218	439.302	438.05	447.212	471.421	479.656	482.435	203.146	181.913	182.078	190.03	180.654
818212	4022.76	3840.79	3967.7	3882.33	4035.67	4009.15	7422.44	7531.97	7635.36	7585.04	8089.52	7544.45	3959.73	7634.8	-0.946587	3.16826e-233	1.35516e-230	SBE2.1	NC_003071.7	15264211	15270092	+	2801	protein_coding	starch branching enzyme 2.1 && sp|O23647|GLGB1_ARATH 1,4-alpha-glucan-branching enzyme 2-1, chloroplastic/amyloplastic OS=Arabidopsis thaliana OX=3702 GN=SBE2.1 PE=1 SV=1 && PF02806:Alpha amylase, C-terminal all-beta domain|PF00128:Alpha amylase, catalytic domain|PF02922:Carbohydrate-binding module 48 (Isoamylase N-terminal domain)	MYB_related	4423	3761	2904	3455	2931	4703	12568	9609	8303	8025	6841	6408	61.2106	58.0257	60.0746	58.7433	61.0181	60.5656	113.265	115	116.566	115.594	123.221
819075	1912.7	1844.32	1994.78	2018.14	2029.54	1927.43	4080.33	3961.56	4079.31	4049.14	4226.27	4158.4	1954.48	4092.5	-1.06747	1.91839e-230	8.06876e-228	AT2G44670	NC_003071.7	18425111	18426121	+	898	protein_coding	senescence-associated family protein (DUF581) && sp|O80506|FLZ3_ARATH FCS-Like Zinc finger 3 OS=Arabidopsis thaliana OX=3702 GN=FLZ3 PE=1 SV=1 && -	-	2103	1806	1460	1796	1474	2261	6909	5054	4436	4284	3574	3532	90.7791	86.9103	94.2072	95.2474	95.7143	90.8214	194.215	188.665	194.252	192.475	200.797
830724	10910.5	11059.8	12272	12161.7	12196.5	11444.4	5161.69	4891.2	4668.76	4889.4	4912.13	4664.66	11674.1	4864.64	1.26181	1.99196e-227	8.24084e-225	HEMC	NC_003076.8	2663499	2665826	-	1643	protein_coding	hydroxymethylbilane synthase && sp|Q43316|HEM3_ARATH Porphobilinogen deaminase, chloroplastic OS=Arabidopsis thaliana OX=3702 GN=HEMC PE=1 SV=1 && PF01379:Porphobilinogen deaminase, dipyromethane cofactor binding domain|PF03900:Porphobilinogen deaminase, C-terminal domain	-	11996	10830	8982	10823	8858	13425	8740	6240	5077	5173	4154	3962	283.023	284.853	316.769	313.714	314.379	294.741	134.282	127.315	121.512	127.03	127.558
829964	633.928	635.197	583.404	577.575	786.205	574.562	2403.08	2510.66	2736.7	2578.44	2579.04	2751.46	631.812	2593.23	-2.04022	7.80985e-227	3.17886e-224	AT4G38080	NC_003075.7	17882644	17883612	+	969	protein_coding	hydroxyproline-rich glycoprotein family protein && - && -	-	697	622	427	514	571	674	4069	3203	2976	2728	2181	2337	27.8825	27.7394	25.5336	25.2617	34.3612	25.09	106	110.806	120.77	113.585	113.556
816916	323.785	362.532	424.915	297.777	352.484	324.79	1330.58	1344.3	1383.06	1389.41	1453.3	1412.82	347.714	1385.58	-2.00143	1.90341e-226	7.62453e-224	AT2G23840	NC_003071.7	10153586	10155699	-	1350	protein_coding	HNH endonuclease && - && PF14279:HNH endonuclease	GATA	356	355	311	265	256	381	2253	1715	1504	1470	1229	1200	10.2221	11.3638	13.3486	9.34836	11.0576	10.1802	42.1281	42.5855	43.8091	43.9325	45.9301
828531	14438.5	14321.5	15097.5	15583.3	15722.7	15070.7	6647.6	6298.2	6162.18	6365.77	5816.74	5701.9	15039	6165.4	1.28524	1.01554e-224	4.00442e-222	cpHsc70-1	NC_003075.7	12589810	12593800	+	2804	protein_coding	chloroplast heat shock protein 70-1 && sp|Q9STW6|HSP7F_ARATH Heat shock 70 kDa protein 6, chloroplastic OS=Arabidopsis thaliana OX=3702 GN=HSP70-6 PE=1 SV=1 && PF00012:Hsp70 protein	GATA	15875	14024	11050	13868	11419	17679	11256	8035	6701	6735	4919	4843	219.462	216.134	228.345	235.537	237.468	227.428	101.333	96.0593	93.9748	96.9085	88.507
827333	2570.27	2519.34	2503.04	2769.89	2693.2	2742.38	1114.43	1073.87	1056.61	1129.49	1058.34	1102	2633.02	1089.12	1.27304	1.15583e-224	4.48746e-222	SVR7	NC_003075.7	9257869	9260328	+	2460	protein_coding	pentatricopeptide (PPR) repeat-containing protein && sp|Q8GWE0|PP314_ARATH Pentatricopeptide repeat-containing protein At4g16390, chloroplastic OS=Arabidopsis thaliana OX=3702 GN=P67 PE=1 SV=3 && PF13041:PPR repeat family|PF13812:Pentatricopeptide repeat domain|PF17177:Pentacotripeptide-repeat region of PRORP	-	2826	2467	1832	2465	1956	3217	1887	1370	1149	1195	895	936	44.5308	43.3375	43.1517	47.7205	46.3649	47.1715	19.3634	18.6688	18.3669	19.599	18.3555
835423	958.623	888.458	987.825	1023.68	985.854	1086.04	2660.57	2691.73	2747.74	2798.67	2969.27	2799.74	988.413	2777.95	-1.4888	3.31392e-222	1.26712e-219	AT5G53420	NC_003076.8	21673432	21675803	+	2267	protein_coding	CCT motif family protein && - && PF06203:CCT motif	CO-like	1054	870	723	911	716	1274	4505	3434	2988	2961	2511	2378	18.0224	16.5843	18.4797	19.1377	18.4169	20.2713	50.1634	50.7786	51.8297	52.6974	55.8823
832193	10706.7	11413.1	12375.8	12743.7	12119.4	11187.8	4716.98	4308.8	4659.57	4491.48	4345.71	4404.46	11757.8	4487.83	1.38863	9.48916e-221	3.57416e-218	AT5G20700	NC_003076.8	7005667	7007502	-	1757	protein_coding	senescence-associated family protein%2C putative (DUF581) && sp|Q8GYX2|FLZ14_ARATH FCS-Like Zinc finger 14 OS=Arabidopsis thaliana OX=3702 GN=FLZ14 PE=1 SV=1 && PF04570:zinc-finger of the FCS-type, C2-C2	ERF	11772	11176	9058	11341	8802	13124	7987	5497	5067	4752	3675	3741	259.718	274.881	298.723	307.399	292.123	269.438	114.751	104.878	113.404	109.121	105.527
835981	107.322	111.313	118.867	122.482	119.79	117.64	602.985	637.266	692.452	690.924	695.313	661.67	116.236	663.435	-2.51398	3.14428e-219	1.1669e-216	PLC1	NC_003076.8	23704231	23707003	-	2164	protein_coding	phospholipase C1 && sp|Q39032|PLCD1_ARATH Phosphoinositide phospholipase C 1 OS=Arabidopsis thaliana OX=3702 GN=PLC1 PE=2 SV=1 && PF00168:C2 domain|PF00387:Phosphatidylinositol-specific phospholipase C, Y domain|PF00388:Phosphatidylinositol-specific phospholipase C, X domain	NF-X1	118	109	87	109	87	138	1021	813	753	731	588	562	2.11372	2.1767	2.32954	2.39879	2.34432	2.30031	11.91	12.594	13.6832	13.6289	13.7088
840472	10685.8	10679.9	11297.8	11574	11121.2	10718.9	5694.4	5221.19	5340.98	5311.89	5461.99	5175.63	11012.9	5367.68	1.03584	6.65775e-219	2.435e-216	RPL21C	NC_003070.9	13208683	13210428	+	939	protein_coding	Ribosomal protein L21 && sp|P51412|RK21_ARATH 50S ribosomal protein L21, chloroplastic OS=Arabidopsis thaliana OX=3702 GN=RPL21 PE=2 SV=1 && PF00829:Ribosomal prokaryotic L21 protein	WRKY	11749	10458	8269	10300	8077	12574	9642	6661	5808	5620	4619	4396	485.019	481.297	510.264	522.39	501.58	483.027	259.206	237.796	243.227	241.475	248.177
830781	2341.99	2160.89	1986.58	2019.26	2007.51	1939.36	5832.59	5589.6	5515.71	5484.86	5263.33	5736.04	2075.93	5570.36	-1.4232	8.60291e-217	3.10147e-214	AAP2	NC_003076.8	2866222	2869156	+	1926	protein_coding	amino acid permease 2 && sp|Q38967|AAP2_ARATH Amino acid permease 2 OS=Arabidopsis thaliana OX=3702 GN=AAP2 PE=1 SV=1 && PF01490:Transmembrane amino acid transporter protein	MYB_related	2575	2116	1454	1797	1458	2275	9876	7131	5998	5803	4451	4872	51.8256	47.4776	43.7437	44.434	44.1425	42.6078	129.44	124.115	122.462	121.562	116.595
843323	2412.02	2577.55	2999	2794.61	2705.59	2944.42	7613.2	7999.14	8357.24	8284.47	8795.47	8299.13	2738.86	8224.78	-1.5867	6.42414e-216	2.28337e-213	NRT1.7	NC_003070.9	26315787	26320233	+	2420	protein_coding	nitrate transporter 1.7 && sp|Q8RX77|PTR21_ARATH Protein NRT1/ PTR FAMILY 2.13 OS=Arabidopsis thaliana OX=3702 GN=NPF2.13 PE=1 SV=1 && PF00854:POT family	C3H	2652	2524	2195	2487	1965	3454	12891	10205	9088	8765	7438	7049	42.4797	45.0717	52.5565	48.9422	47.3481	51.4838	134.467	141.361	147.674	146.13	155.067
816867	9628.07	8727.31	9278.45	10410.9	10563.5	10793.1	3476.76	3437.95	3302.25	3335.53	3124.18	3234.18	9900.23	3318.47	1.57615	6.74096e-216	2.36271e-213	PAB4	NC_003071.7	9942915	9946347	+	2589	protein_coding	poly(A) binding protein 4 && sp|O22173|PABP4_ARATH Polyadenylate-binding protein 4 OS=Arabidopsis thaliana OX=3702 GN=PAB4 PE=1 SV=1 && PF00658:Poly-adenylate binding protein, unique domain|PF00076:RNA recognition motif. (a.k.a. RRM, RBD, or RNP domain)	NF-YA	10586	8546	6791	9265	7672	12661	5887	4386	3591	3529	2642	2747	158.498	142.646	151.988	170.426	172.795	176.4	57.3992	56.7895	54.5423	54.9948	51.4849
817774	343.795	406.444	416.717	428.124	413.067	445.84	1696.15	1726.03	1806.08	2014.17	1717	2088.62	408.998	1841.34	-2.17061	5.43516e-215	1.87893e-212	AT2G32150	NC_003071.7	13658888	13660948	+	1592	protein_coding	Haloacid dehalogenase-like hydrolase (HAD) superfamily protein && sp|Q09893|YAI5_SCHPO Uncharacterized protein C24B11.05 OS=Schizosaccharomyces pombe (strain 972 / ATCC 24843) OX=284812 GN=SPAC24B11.05 PE=3 SV=1 && PF13419:Haloacid dehalogenase-like hydrolase	LBD	378	398	305	381	300	523	2872	2202	1964	2131	1452	1774	9.2039	10.8036	11.1011	11.3974	10.9884	11.8501	45.5392	46.3667	48.5119	54.0061	46.0153
816229	2563.91	2509.13	2725.74	2849.67	2606.46	2709.99	1058.32	1022.13	926.028	919.657	972.019	978.377	2660.81	979.423	1.43865	1.42106e-214	4.84621e-212	AT2G17240	NC_003071.7	7498101	7499331	+	835	protein_coding	arginine/serine-rich-like splicing factor && - && -	MYB	2819	2457	1995	2536	1893	3179	1792	1304	1007	973	822	831	130.867	127.159	138.441	144.639	132.196	137.331	54.1746	52.3507	47.4234	47.0141	49.6666
837308	15662.7	14984.3	15676.8	16333.9	16532.3	16900.1	7724.23	6867.27	7080.85	7298.66	7025.26	7235.99	16015	7205.38	1.1519	5.2619e-214	1.77053e-211	AT1G07930	NC_003070.9	2458184	2460817	+	1894	protein_coding	GTP binding Elongation factor Tu family protein && sp|P0DH99|EF1A1_ARATH Elongation factor 1-alpha 1 OS=Arabidopsis thaliana OX=3702 GN=A1 PE=1 SV=1 && PF00009:Elongation factor Tu GTP binding domain|PF03143:Elongation factor Tu C-terminal domain|PF03144:Elongation factor Tu domain 2	-	17221	14673	11474	14536	12007	19825	13079	8761	7700	7722	5941	6146	352.453	334.787	351.029	365.501	369.667	377.57	174.317	155.062	159.868	164.495	158.255
822453	668.49	642.345	598.433	549.482	615.47	597.579	105.714	78.3846	102.994	88.8466	93.4179	83.5918	611.967	92.1582	2.72264	2.92961e-213	9.72784e-211	AT3G28270	NC_003074.8	10538005	10540070	+	2066	protein_coding	transmembrane protein%2C putative (DUF677) && sp|Q9LHD9|U496C_ARATH UPF0496 protein At3g28270 OS=Arabidopsis thaliana OX=3702 GN=At3g28270 PE=2 SV=1 && PF05055:Protein of unknown function (DUF677)	-	735	629	438	489	447	701	179	100	112	94	79	71	13.7905	13.1568	12.2843	11.272	12.6163	12.2392	2.18709	1.62256	2.13176	1.83569	1.92919
839489	7809.96	7696.91	8652.69	8386.07	8171.85	8000.39	3955.13	3841.63	3746.41	3687.13	3674.04	3634.48	8119.64	3756.47	1.11025	3.35417e-213	1.0993e-210	LIN2	NC_003070.9	868853	871308	-	1743	protein_coding	Coproporphyrinogen III oxidase && sp|Q9LR75|HEM61_ARATH Coproporphyrinogen-III oxidase 1, chloroplastic OS=Arabidopsis thaliana OX=3702 GN=CPX1 PE=2 SV=1 && PF01218:Coproporphyrinogen III oxidase	ERF	8587	7537	6333	7463	5935	9385	6697	4901	4074	3901	3107	3087	190.971	186.866	210.533	203.91	198.554	194.223	96.99	94.2582	91.9123	90.2985	89.9338
838900	2237.39	2276.29	2302.19	2142.87	2146.57	2114.12	4538.63	5032.29	4942.8	4999.99	5051.66	5061.42	2203.24	4937.8	-1.1637	1.06285e-212	3.43873e-210	AT1G22930	NC_003070.9	8117286	8122151	+	4025	protein_coding	T-complex protein 11 && - && PF05794:T-complex protein 11	-	2460	2229	1685	1907	1559	2480	7685	6420	5375	5290	4272	4299	23.6915	23.9317	24.2573	22.5636	22.5858	22.2254	48.1972	53.4688	52.5125	53.0264	53.5481
827730	1454.31	1620.67	1460.56	1455.17	1381.02	1415.09	3551.17	3916.09	3992.86	3855.38	4071.37	4080.69	1464.47	3911.26	-1.41536	3.50108e-212	1.1184e-209	AT4G19860	NC_003075.7	10777512	10780470	-	1961	protein_coding	alpha/beta-Hydrolases superfamily protein && sp|Q71N54|LCAT4_ARATH Lecithin-cholesterol acyltransferase-like 4 OS=Arabidopsis thaliana OX=3702 GN=LCAT4 PE=1 SV=1 && PF02450:Lecithin:cholesterol acyltransferase	AP2	1599	1587	1069	1295	1003	1660	6013	4996	4342	4079	3443	3466	31.6078	34.9727	31.5869	31.4496	29.8249	30.5347	77.403	85.4037	87.0687	83.9225	88.5805
2745830	161.893	170.543	214.507	195.521	161.096	161.116	970.327	963.346	949.018	1029.3	1053.61	1210.31	177.446	1029.32	-2.54203	2.20171e-211	6.94529e-209	AT1G54575	NC_003070.9	20386809	20387710	+	902	protein_coding	hypothetical protein && - && -	-	178	167	157	174	117	189	1643	1229	1032	1089	891	1028	7.64956	8.00092	10.0856	9.18684	7.56371	7.55821	45.9806	45.6748	44.9907	48.7106	49.8368
821338	3265.14	3154.54	3176.62	3357.57	3303.16	3798.59	1066	1004.89	910.395	939.506	918.806	831.208	3342.6	945.135	1.81867	3.28917e-211	1.02476e-208	RACK1C_AT	NC_003074.8	6210878	6212551	-	1392	protein_coding	receptor for activated C kinase 1C && sp|Q9LV28|GPLPC_ARATH Receptor for activated C kinase 1C OS=Arabidopsis thaliana OX=3702 GN=RACK1C PE=1 SV=1 && PF00400:WD domain, G-beta repeat	MYB	3590	3089	2325	2988	2399	4456	1805	1282	990	994	777	706	99.972	95.8978	96.7813	102.227	100.496	115.47	32.7327	30.8731	27.967	28.8104	28.1618
839527	25215.2	26875.3	28895.6	29691.2	28748.1	27808.3	12470.2	12545.4	12462.3	12278.8	12952	12302.1	27872.3	12501.8	1.15657	2.18913e-210	6.73718e-208	c-NAD-MDH1	NC_003070.9	1188995	1191458	-	1613	protein_coding	Lactate/malate dehydrogenase family protein && sp|P93819|MDHC1_ARATH Malate dehydrogenase 1, cytoplasmic OS=Arabidopsis thaliana OX=3702 GN=MDH1 PE=1 SV=2 && PF00056:lactate/malate dehydrogenase, NAD binding domain|PF02866:lactate/malate dehydrogenase, alpha/beta C-terminal domain	HSF	27724	26317	21149	26423	20879	32621	21115	16005	13552	12991	10953	10449	666.261	705.069	759.737	780.137	754.799	729.502	330.446	332.623	330.384	324.945	342.592
827773	6475.71	6819.68	7047.31	6798.3	6755.03	6697.82	13521.4	13357.5	13656.8	13274.1	14465.6	14681.5	6765.64	13826.2	-1.03111	2.20216e-209	6.69562e-207	PCAP1	NC_003075.7	10940414	10943561	+	1919	protein_coding	plasma-membrane associated cation-binding protein 1 && sp|Q96262|PCAP1_ARATH Plasma membrane-associated cation-binding protein 1 OS=Arabidopsis thaliana OX=3702 GN=PCAP1 PE=1 SV=1 && PF05558:DREPP plasma membrane polypeptide	-	7120	6678	5158	6050	4906	7857	22895	17041	14851	14044	12233	12470	143.823	150.384	155.745	150.142	149.076	147.688	301.169	297.681	304.32	295.269	321.615
839238	3440.68	3487.45	3410.25	3677.82	3694.2	3477.21	1749.9	1755.03	1684.69	1743.85	1667.33	1723.64	3531.27	1720.74	1.03523	3.41167e-209	1.02496e-206	EIF2_GAMMA	NC_003070.9	1096882	1099901	+	2026	protein_coding	eukaryotic translation initiation factor 2 gamma subunit && sp|P41091|IF2G_HUMAN Eukaryotic translation initiation factor 2 subunit 3 OS=Homo sapiens OX=9606 GN=EIF2S3 PE=1 SV=3 && PF00009:Elongation factor Tu GTP binding domain|PF03144:Elongation factor Tu domain 2|PF09173:Initiation factor eIF2 gamma, C terminal	-	3783	3415	2496	3273	2683	4079	2963	2239	1832	1845	1410	1464	72.3802	72.8419	71.3859	76.936	77.2213	72.6237	36.9178	37.0464	35.5579	36.7417	35.1122
817648	3775.37	3853.05	4362.55	4195.84	4266.99	4337.35	1488.27	1420.33	1306.74	1522.68	1521.88	1484.64	4131.86	1457.42	1.50337	4.39985e-209	1.30629e-206	ASP1	NC_003071.7	13178829	13182050	+	1840	protein_coding	aspartate aminotransferase 1 && sp|P46643|AAT1_ARATH Aspartate aminotransferase, mitochondrial OS=Arabidopsis thaliana OX=3702 GN=ASP1 PE=1 SV=1 && PF00155:Aminotransferase class I and II	-	4151	3773	3193	3734	3099	5088	2520	1812	1421	1611	1287	1261	87.4496	88.6133	100.552	96.6451	98.2109	99.7455	34.5722	33.012	30.3687	35.3248	35.289
821977	4464.78	4683.3	4577.06	4939.72	4786.07	4959.65	1979.04	1949.42	1854.82	1789.22	1664.97	1804.88	4735.1	1840.39	1.36063	6.12718e-209	1.79797e-206	AT3G23940	NC_003074.8	8648669	8652605	+	2220	protein_coding	dehydratase family && sp|Q9LIR4|ILVD_ARATH Dihydroxy-acid dehydratase, chloroplastic OS=Arabidopsis thaliana OX=3702 GN=DHAD PE=1 SV=1 && PF00920:Dehydratase family	-	4909	4586	3350	4396	3476	5818	3351	2487	2017	1893	1408	1533	85.7162	89.2711	87.4378	94.3035	91.3025	94.5333	38.1035	37.5538	35.7275	34.4033	31.9984
835185	6842.24	6566.42	7213.99	7038.77	7102.01	6904.97	3741.34	3628.42	3750.09	3577.49	3648.03	3719.24	6944.73	3677.44	0.916305	2.31749e-208	6.72231e-206	AT5G51110	NC_003076.8	20777501	20779488	-	1586	protein_coding	Transcriptional coactivator/pterin dehydratase && sp|Q9LU63|ATP1_ARATH Probable pterin-4-alpha-carbinolamine dehydratase, chloroplastic OS=Arabidopsis thaliana OX=3702 GN=ATP1 PE=1 SV=1 && -	bZIP	7523	6430	5280	6264	5158	8100	6335	4629	4078	3785	3085	3159	183.87	175.201	192.903	188.093	189.642	184.224	100.829	97.8398	101.11	96.2864	98.1366
826473	835.839	785.315	793.812	825.909	907.371	1035.75	3575.39	4435.78	4023.21	4616.24	4677.99	4875.4	863.999	4367.34	-2.33545	5.38067e-208	1.54303e-205	EXO	NC_003075.7	5740219	5741591	+	1373	protein_coding	Phosphate-responsive 1 family protein && sp|Q9ZPE7|EXO_ARATH Protein EXORDIUM OS=Arabidopsis thaliana OX=3702 GN=EXO PE=2 SV=1 && PF04674:Phosphate-induced protein 1 conserved region	MYB	919	769	581	735	659	1215	6054	5659	4375	4884	3956	4141	25.9459	24.2039	24.5196	25.4941	27.9879	31.9205	111.305	138.166	125.302	143.518	145.367
820500	10533.9	10749.3	11964.6	11683	11900.5	11137.5	5224.29	4717.97	4820.5	4978.25	4975.98	4831.84	11328.1	4924.8	1.20091	1.78986e-205	5.07515e-203	AT3G13120	NC_003074.8	4219310	4221666	-	1544	protein_coding	Ribosomal protein S10p/S20e family protein && sp|Q9LK61|RR10_ARATH 30S ribosomal protein S10, chloroplastic OS=Arabidopsis thaliana OX=3702 GN=RPS10 PE=2 SV=1 && PF00338:Ribosomal protein S10p/S20e	-	11582	10526	8757	10397	8643	13065	8846	6019	5242	5267	4208	4104	290.776	294.609	328.636	320.689	326.417	305.229	144.625	130.68	133.506	137.632	137.501
824379	9294.28	9647.43	10073.6	10189.6	10425.8	9871.56	4930.77	4467.92	4760.72	4662.56	4743.03	4504.54	9917.05	4678.26	1.08297	1.24677e-204	3.49594e-202	PSRP2	NC_003074.8	19342014	19343466	+	1198	protein_coding	RNA-binding (RRM/RBD/RNP motifs) family protein && sp|Q8VYM4|PSRP2_ARATH 30S ribosomal protein 2, chloroplastic OS=Arabidopsis thaliana OX=3702 GN=PSRP2 PE=2 SV=1 && PF00076:RNA recognition motif. (a.k.a. RRM, RBD, or RNP domain)	NF-YA	10219	9447	7373	9068	7572	11580	8349	5700	5177	4933	4011	3826	330.655	340.774	356.611	360.477	368.561	348.671	175.923	159.496	169.93	166.133	168.918
844087	2319.25	2264.04	2259.84	2272.09	2365.5	2277.79	1037.06	1076.22	1013.39	1033.08	1135.2	1016.05	2293.08	1051.83	1.1254	1.86097e-203	5.16082e-201	PDIL1-2	NC_003070.9	29126648	29129700	+	1888	protein_coding	PDI-like 1-2 && sp|Q9SRG3|PDI12_ARATH Protein disulfide isomerase-like 1-2 OS=Arabidopsis thaliana OX=3702 GN=PDIL1-2 PE=2 SV=1 && PF00085:Thioredoxin|PF13848:Thioredoxin-like domain	MYB_related	2550	2217	1654	2022	1718	2672	1756	1373	1102	1093	960	863	52.3554	50.745	50.7623	51.0038	53.0612	51.0503	23.4783	24.3781	22.9525	23.3572	25.6536
834671	6390.22	6384.64	6353.23	6353.32	6655.89	6495.79	3274.19	3231.8	3362.94	2992.43	3031.94	3071.7	6438.85	3160.83	1.02484	6.98546e-203	1.91614e-200	KASI	NC_003076.8	18774056	18776839	-	2063	protein_coding	3-ketoacyl-acyl carrier protein synthase I && sp|P52410|KASC1_ARATH 3-oxoacyl-[acyl-carrier-protein] synthase I, chloroplastic OS=Arabidopsis thaliana OX=3702 GN=KAS1 PE=1 SV=2 && PF00109:Beta-ketoacyl synthase, N-terminal domain|PF02801:Beta-ketoacyl synthase, C-terminal domain	ARF	7026	6252	4650	5654	4834	7620	5544	4123	3657	3166	2564	2609	132.018	130.963	130.605	130.521	136.635	133.235	67.8372	66.9955	69.7069	61.9176	62.7044
832185	34137.5	34721.4	35086.2	35024.2	35764.8	32965.7	17970.2	15813.3	16122.3	15802.4	15695.4	15951.9	34616.6	16225.9	1.0927	2.45529e-202	6.66254e-200	GER3	NC_003076.8	6975029	6976036	-	1008	protein_coding	germin 3 && sp|P94072|GL33_ARATH Germin-like protein subfamily 3 member 3 OS=Arabidopsis thaliana OX=3702 GN=GER3 PE=1 SV=1 && PF00190:Cupin	bZIP	37534	34000	25680	31169	25975	38671	30428	20174	17532	16719	13273	13549	1443.4	1457.63	1476.19	1472.6	1502.63	1383.85	762.003	670.908	683.945	669.194	664.336
829027	20756.8	19971.9	20831.8	20275.8	21972.4	21893.9	10725	11089.1	10744.5	10296.8	10319.7	10291.2	20950.4	10577.7	0.985541	3.20552e-202	8.60579e-200	emb2726	NC_003075.7	14317226	14321575	+	3386	protein_coding	elongation factor Ts family protein && sp|Q9SZD6|PETS_ARATH Polyprotein of EF-Ts, chloroplastic OS=Arabidopsis thaliana OX=3702 GN=PETs PE=1 SV=1 && PF00575:S1 RNA binding domain|PF00889:Elongation factor TS	-	22822	19557	15247	18044	15958	25683	18160	14147	11684	10894	8727	8741	261.27	249.6	260.919	253.787	274.819	273.604	135.386	140.058	135.692	129.808	130.034
819644	13508	13204.3	13375.9	14520.3	14418.8	14985.5	6280.85	5486.13	5631.58	5654.05	5427.7	5521.77	14002.1	5667.01	1.30427	4.56804e-202	1.21346e-199	AT3G04840	NC_003074.8	1329571	1331642	+	1193	protein_coding	Ribosomal protein S3Ae && sp|Q9CAV0|RS3A1_ARATH 40S ribosomal protein S3a-1 OS=Arabidopsis thaliana OX=3702 GN=RPS3AA PE=1 SV=3 && PF01015:Ribosomal S3Ae family	-	14852	12930	9790	12922	10472	17579	10635	6999	6124	5982	4590	4690	482.578	468.369	475.499	515.837	511.853	531.518	225.03	196.665	201.857	202.306	194.111
836003	387.451	435.038	340.205	359.579	425.459	383.61	1338.85	1521.44	1475.02	1487.71	1526.61	1662.42	388.557	1502.01	-1.94731	1.26252e-201	3.31885e-199	CYP86A1	NC_003076.8	23765791	23768111	-	1864	protein_coding	cytochrome P450%2C family 86%2C subfamily A%2C polypeptide 1 && sp|P48422|C86A1_ARATH Cytochrome P450 86A1 OS=Arabidopsis thaliana OX=3702 GN=CYP86A1 PE=1 SV=2 && PF00067:Cytochrome P450	B3	426	426	249	320	309	450	2267	1941	1604	1574	1291	1412	8.85904	9.87628	7.74036	8.17574	9.66648	8.70824	30.7008	34.9069	33.8383	34.0691	34.9429
832002	199.183	203.222	274.624	268.561	260.232	300.068	2166.26	2687.81	2798.32	2940.45	2927.88	2672.58	250.982	2698.88	-3.42812	9.82852e-201	2.55704e-198	AT5G18840	NC_003076.8	6282881	6286767	+	1890	protein_coding	Major facilitator superfamily protein && sp|Q8LBI9|EDL16_ARATH Sugar transporter ERD6-like 16 OS=Arabidopsis thaliana OX=3702 GN=At5g18840 PE=2 SV=2 && PF00083:Sugar (and other) transporter	ERF	219	199	201	239	189	352	3668	3429	3043	3111	2476	2270	4.49164	4.5501	6.16229	6.02226	5.83117	6.71807	48.9905	60.8187	63.3126	66.411	66.0949
820082	81101	88323	79330.7	88207.1	94636.5	76270.1	28970.4	29117.5	28284.8	30701.2	25711.2	28896.8	84644.7	28613.7	1.56462	1.11917e-200	2.88198e-198	PYK10	NC_003074.8	2840477	2843781	-	1806	protein_coding	Glycosyl hydrolase superfamily protein && sp|Q9SR37|BGL23_ARATH Beta-glucosidase 23 OS=Arabidopsis thaliana OX=3702 GN=BGLU23 PE=1 SV=1 && PF00232:Glycosyl hydrolase family 1	C2H2	89170	86488	58063	78498	68732	89470	49054	37147	30758	32482	21743	24544	1913.92	2069.51	1862.9	2069.97	2219.2	1787	685.647	689.505	669.715	725.65	607.408
822266	2477.5	2543.85	2639.67	2563.13	2398.54	2569.33	5602.27	5310.55	5692.27	5771.25	6050.88	6117.5	2532	5757.45	-1.18406	1.2414e-199	3.16443e-197	AT3G26580	NC_003074.8	9758797	9760548	+	1388	protein_coding	Tetratricopeptide repeat (TPR)-like superfamily protein && - && -	-	2724	2491	1932	2281	1742	3014	9486	6775	6190	6106	5117	5196	76.0748	77.5558	80.6539	78.2635	73.1837	78.3281	172.519	163.626	175.368	177.488	185.997
834097	12989.6	12759.1	14374.7	14697.8	14161.3	13537.2	5855.63	4891.98	5077.06	5319.46	5211.3	5166.21	13753.3	5253.6	1.38765	3.73169e-196	9.41729e-194	RPL27	NC_003076.8	16410782	16412114	+	950	protein_coding	ribosomal protein large subunit 27 && sp|Q9FLN4|RK27_ARATH 50S ribosomal protein L27, chloroplastic OS=Arabidopsis thaliana OX=3702 GN=RPL27 PE=2 SV=1 && PF01016:Ribosomal L27 protein	-	14282	12494	10521	13080	10285	15880	9915	6241	5521	5628	4407	4388	582.758	568.339	641.713	655.703	631.301	602.963	263.459	220.223	228.53	239.019	234.044
828579	23183.4	21772.3	24490.7	23340.1	24516.9	23943.2	12388.7	11922.3	11412.1	11698.5	11737.5	11821.8	23541.1	11830.1	0.9923	2.64233e-195	6.60217e-193	RBP31	NC_003075.7	12765761	12769419	-	1755	protein_coding	31-kDa RNA binding protein && sp|Q04836|CP31A_ARATH 31 kDa ribonucleoprotein, chloroplastic OS=Arabidopsis thaliana OX=3702 GN=CP31A PE=1 SV=1 && PF00076:RNA recognition motif. (a.k.a. RRM, RBD, or RNP domain)	G2-like	25490	21320	17925	20771	17806	28087	20977	15210	12410	12377	9926	10041	563.01	524.977	591.82	563.642	591.623	577.287	301.724	290.525	278.064	284.538	285.349
828167	6508.45	6388.73	6219.34	6645.48	6715.1	6735.33	3324.39	3019.37	2920.62	3047.25	2927.88	2989.29	6535.4	3038.13	1.10354	3.10229e-195	7.67543e-193	RPS13A	NC_003075.7	36916	38384	+	973	protein_coding	ribosomal protein S13A && sp|P59224|RS132_ARATH 40S ribosomal protein S13-2 OS=Arabidopsis thaliana OX=3702 GN=RPS13B PE=2 SV=1 && PF00312:Ribosomal protein S15|PF08069:Ribosomal S13/S15 N-terminal domain	TCP	7156	6256	4552	5914	4877	7901	5629	3852	3176	3224	2476	2539	285.089	277.852	271.08	289.462	292.278	292.909	146.037	132.71	128.356	133.686	128.386
829635	5443.42	5359.34	5609.97	4925.12	5245.96	5016.76	2521.79	2531.04	2570.26	2550.09	2517.55	2498.33	5266.76	2531.51	1.05628	5.17076e-195	1.26689e-192	MRL1	NC_003075.7	16599597	16606135	-	3790	protein_coding	Pentatricopeptide repeat (PPR) superfamily protein && sp|Q0WLC6|PP349_ARATH Pentatricopeptide repeat-containing protein MRL1, chloroplastic OS=Arabidopsis thaliana OX=3702 GN=MRL1 PE=1 SV=2 && PF13041:PPR repeat family|PF17177:Pentacotripeptide-repeat region of PRORP|PF12854:PPR repeat	-	5985	5248	4106	4383	3810	5885	4270	3229	2795	2698	2129	2122	61.2136	59.839	62.7751	55.0751	58.6194	56.0107	28.4402	28.5601	28.9996	28.7214	28.341
817149	11430.7	11065.9	10637.9	9735.61	10301.9	9832.34	24881.2	29121.4	29024.1	28573.6	29226.8	29132.3	10500.7	28326.6	-1.43147	7.53935e-195	1.82945e-192	GLDP2	NC_003071.7	11109003	11114291	-	3967	protein_coding	glycine decarboxylase P-protein 2 && sp|O80988|GCSP2_ARATH Glycine dehydrogenase (decarboxylating) 2, mitochondrial OS=Arabidopsis thaliana OX=3702 GN=GLDP2 PE=1 SV=1 && PF02347:Glycine cleavage system P-protein	GATA	12568	10836	7786	8664	7482	11534	42130	37152	31562	30231	24716	24744	122.808	118.042	113.726	104.011	109.979	104.877	268.085	313.944	312.862	307.463	314.337
831975	2354.72	2323.27	2411.5	2322.66	2420.58	2397.99	1034.11	1049.57	1032.7	1000.94	896.339	925.396	2371.78	989.843	1.25487	6.4822e-194	1.55795e-191	EMB269	NC_003076.8	6171572	6174944	-	2434	protein_coding	GTP1/OBG family protein && sp|Q8L7L0|OBGC_ARATH GTP-binding protein OBGC, chloroplastic OS=Arabidopsis thaliana OX=3702 GN=OBGL PE=2 SV=1 && PF09269:Domain of unknown function (DUF1967)|PF01018:GTP1/OBG|PF01926:50S ribosome-binding GTPase	ERF	2589	2275	1765	2067	1758	2813	1751	1339	1123	1059	758	786	41.232	40.3916	42.0176	40.443	42.1167	41.6882	18.1597	18.4413	18.143	17.5541	15.7119
837441	4413.85	4506.63	4624.88	4797.02	4856.3	4741.42	2412.53	2271.58	2279.67	2276.93	2217.2	2318.2	4656.68	2296.02	1.01823	1.34779e-192	3.20877e-190	CRT1b	NC_003070.9	2972638	2977002	-	2201	protein_coding	calreticulin 1b && sp|Q38858|CALR2_ARATH Calreticulin-2 OS=Arabidopsis thaliana OX=3702 GN=CRT2 PE=1 SV=3 && PF00262:Calreticulin family	ERF	4853	4413	3385	4269	3527	5562	4085	2898	2479	2409	1875	1969	85.4699	86.645	89.1141	92.3697	93.4418	91.1538	46.8507	44.1377	44.2901	44.159	42.9794
821505	682.132	632.133	684.509	605.667	575.541	633.382	1626.46	1758.17	1704	1786.38	1695.71	1804.88	635.561	1729.27	-1.44095	1.70764e-192	4.02747e-190	AT3G19680	NC_003074.8	6840281	6842320	+	1856	protein_coding	hypothetical protein (DUF1005) && - && PF06219:Protein of unknown function (DUF1005)	M-type_MADS	750	619	501	539	418	743	2754	2243	1853	1890	1434	1533	15.6641	14.4126	15.6411	13.8304	13.1327	14.4402	37.4567	40.5119	39.2597	41.0853	38.9807
827367	3495.25	3461.92	3660.28	3510.39	3679.05	3369.8	1758.75	1802.06	1768.37	1677.69	1693.35	1695.38	3529.45	1732.6	1.02329	2.91259e-192	6.80575e-190	AT4G16660	NC_003075.7	9376699	9381507	+	3405	protein_coding	heat shock protein 70 (Hsp 70) family protein && sp|F4JMJ1|HSP7R_ARATH Heat shock 70 kDa protein 17 OS=Arabidopsis thaliana OX=3702 GN=HSP70-17 PE=2 SV=1 && PF00012:Hsp70 protein	LBD	3843	3390	2679	3124	2672	3953	2978	2299	1923	1775	1432	1440	43.7498	43.0242	45.5893	43.6935	45.7588	41.8768	22.0776	22.6336	22.2081	21.0321	21.218
842056	2173.73	2141.49	2391	2377.72	2293.9	2390.31	775.435	597.29	599.573	620.981	591.253	641.655	2294.69	637.698	1.84173	3.14816e-191	7.28872e-189	AT1G56050	NC_003070.9	20963686	20966341	+	1533	protein_coding	GTP-binding protein-like protein && sp|P37518|YCHF_BACSU Ribosome-binding ATPase YchF OS=Bacillus subtilis (strain 168) OX=224308 GN=ychF PE=2 SV=1 && PF01926:50S ribosome-binding GTPase|PF06071:Protein of unknown function (DUF933)	ERF	2390	2097	1750	2116	1666	2804	1313	762	652	657	500	545	60.4336	59.1134	66.146	65.735	63.3707	65.9781	21.6205	16.6627	16.7246	17.2912	16.4553
816886	409.279	386.02	318.345	424.753	513.58	358.888	1850.3	1906.31	1986.32	2087.9	2163.98	2248.74	401.811	2040.59	-2.34605	9.04451e-191	2.07497e-188	AT2G23540	NC_003071.7	10024150	10026258	+	1580	protein_coding	GDSL-like Lipase/Acylhydrolase superfamily protein && sp|O80470|GDL38_ARATH GDSL esterase/lipase At2g23540 OS=Arabidopsis thaliana OX=3702 GN=At2g23540 PE=2 SV=1 && PF00657:GDSL-like Lipase/Acylhydrolase	MIKC_MADS	450	378	233	378	373	421	3133	2432	2160	2209	1830	1910	11.0402	10.3387	8.54489	11.3935	13.766	9.61145	50.055	51.5986	53.7584	56.408	58.435
821399	4403.85	4459.65	4676.8	4750.94	5024.28	4772.1	2070.58	1857.71	1763.78	1805.29	1785.58	1859.03	4681.27	1857	1.33126	1.02434e-190	2.32884e-188	AT3G18680	NC_003074.8	6427403	6429692	+	1421	protein_coding	Amino acid kinase family protein && sp|Q2JS42|PYRH_SYNJA Uridylate kinase OS=Synechococcus sp. (strain JA-3-3Ab) OX=321327 GN=pyrH PE=3 SV=1 && PF00696:Amino acid kinase family	Trihelix	4842	4367	3423	4228	3649	5598	3506	2370	1918	1910	1510	1579	132.085	132.806	139.579	141.698	149.739	142.103	62.2819	55.9095	53.0768	54.2302	53.612
820549	11736.3	10967.9	11929	12114.5	12477.4	12169	4517.96	3992.13	3710.55	3955.56	3366.59	3796.95	11899	3889.96	1.61155	5.72948e-190	1.29098e-187	Cpn60beta2	NC_003074.8	4389215	4393015	+	2348	protein_coding	TCP-1/cpn60 chaperonin family protein && sp|Q9LJE4|CPNB2_ARATH Chaperonin 60 subunit beta 2, chloroplastic OS=Arabidopsis thaliana OX=3702 GN=CPN60B2 PE=1 SV=1 && PF00118:TCP-1/cpn60 chaperonin family	AP2	12904	10740	8731	10781	9062	14275	7650	5093	4035	4185	2847	3225	213.034	197.668	215.463	218.667	225.051	219.302	82.2446	72.7122	67.5765	71.9117	61.1742
844112	11319.8	13647.5	14238.1	12363.9	13069.5	13266.1	4675.64	4809.68	4769	5177.68	4936.96	4856.56	12984.1	4870.92	1.41454	6.96677e-190	1.55587e-187	NIA1	NC_003070.9	29235721	29239484	-	3155	protein_coding	nitrate reductase 1 && sp|P11832|NIA1_ARATH Nitrate reductase [NADH] 1 OS=Arabidopsis thaliana OX=3702 GN=NIA1 PE=1 SV=3 && PF03404:Mo-co oxidoreductase dimerisation domain|PF00970:Oxidoreductase FAD-binding domain|PF00174:Oxidoreductase molybdopterin binding domain|PF00173:Cytochrome b5-like Heme/Steroid binding domain|PF00175:Oxidoreductase NAD-binding domain	C3H	12446	13364	10421	11003	9492	15562	7917	6136	5186	5478	4175	4125	152.916	183.049	191.389	166.087	175.434	177.922	63.344	65.1955	64.6373	70.0527	66.763
821233	4310.17	4393.27	3878.89	4238.54	4183	4349.28	2104.25	2070.14	1977.12	2025.51	2026.81	1989.72	4225.52	2032.26	1.056	1.17015e-189	2.59034e-187	RGP1	NC_003074.8	415389	417723	+	1567	protein_coding	reversibly glycosylated polypeptide 1 && sp|Q9SRT9|RGP1_ARATH UDP-arabinopyranose mutase 1 OS=Arabidopsis thaliana OX=3702 GN=RGP1 PE=1 SV=1 && PF03214:Reversibly glycosylated polypeptide	-	4739	4302	2839	3772	3038	5102	3563	2641	2150	2143	1714	1690	117.231	118.64	104.979	114.637	113.051	117.445	57.3972	56.4977	53.9535	55.1766	55.185
818633	2348.35	2225.23	2288.53	2315.92	2320.06	2205.33	1031.75	1026.84	1061.21	1049.15	935.362	1077.27	2283.9	1030.26	1.14689	1.43969e-189	3.15931e-187	AT2G40400	NC_003071.7	16869189	16873338	+	3094	protein_coding	DUF399 family protein%2C putative (DUF399 and DUF3411) && sp|Q9SIY5|RER5_ARATH Protein RETICULATA-RELATED 5, chloroplastic OS=Arabidopsis thaliana OX=3702 GN=RER5 PE=2 SV=1 && PF04187:Haem-binding uptake, Tiki superfamily, ChaN|PF11891:Protein RETICULATA-related	NAC	2582	2179	1675	2061	1685	2587	1747	1310	1154	1110	791	915	32.3489	30.4345	31.3691	31.7235	31.7567	30.1606	14.2533	14.1933	14.6668	14.4745	12.8984
5008305	2486.6	2611.25	2479.81	2339.51	2449.49	2465.33	4605.95	4840.25	4987.86	4877.11	4948.78	4902.48	2472	4860.41	-0.974098	3.77265e-188	8.20747e-186	AT5G52882	NC_003076.8	21433859	21439133	-	3557	protein_coding	P-loop containing nucleoside triphosphate hydrolases superfamily protein && sp|Q6NW58|SPAST_DANRE Spastin OS=Danio rerio OX=7955 GN=spast PE=2 SV=2 && PF00004:ATPase family associated with various cellular activities (AAA)|PF17862:AAA+ lid domain	WRKY	2734	2557	1815	2082	1779	2892	7799	6175	5424	5160	4185	4164	29.7946	31.0654	29.5665	27.8753	29.164	29.3277	55.3476	58.1949	59.9633	58.5286	59.3595
832786	286.496	388.062	379.828	341.601	322.193	315.412	1374.88	1394.46	1325.13	1465.02	1643.68	1488.17	338.932	1448.56	-2.09834	1.64553e-187	3.54929e-185	AT5G27280	NC_003076.8	9617440	9618481	+	859	protein_coding	Zim17-type zinc finger protein && - && PF05180:DNL zinc finger	-	315	380	278	304	234	370	2328	1779	1441	1550	1390	1264	14.2148	19.117	18.7525	16.854	15.8847	15.5372	68.4122	69.4248	65.9661	72.8016	81.6395
821508	2928.62	2716.44	2610.97	2658.64	2690.45	2586.38	5892.24	5620.17	5764.92	6037.79	5543.58	5527.65	2698.58	5731.06	-1.08644	2.07058e-187	4.40049e-185	BCAT4	NC_003074.8	6846969	6849582	-	1451	protein_coding	branched-chain aminotransferase4 && sp|Q9LE06|BCAT4_ARATH Methionine aminotransferase BCAT4 OS=Arabidopsis thaliana OX=3702 GN=BCAT4 PE=1 SV=1 && PF01063:Amino-transferase class IV	MYB_related	3220	2660	1911	2366	1954	3034	9977	7170	6269	6388	4688	4695	86.0224	79.2217	76.3134	77.6552	78.5259	75.4244	173.571	165.647	169.895	177.623	163.004
825377	500.23	537.16	504.16	511.277	548.003	481.643	1335.31	1309.81	1432.72	1360.11	1335.05	1316.28	513.745	1348.21	-1.39555	2.07504e-187	4.40049e-185	AT3G62040	NC_003074.8	22975328	22976603	-	930	protein_coding	Haloacid dehalogenase-like hydrolase (HAD) superfamily protein && - && PF13419:Haloacid dehalogenase-like hydrolase	LBD	550	526	369	455	398	565	2261	1671	1558	1439	1129	1118	22.9247	24.4418	22.9906	23.2998	24.9549	21.9144	61.3708	60.2317	65.8771	62.4281	61.2477
837205	8726.75	7752.05	8410.86	8307.41	8828.63	9066.83	3824.02	3772.65	3586.4	3696.59	3425.72	3451.99	8515.42	3626.23	1.23043	2.65214e-187	5.57746e-185	TIC110	NC_003070.9	2130053	2135703	-	3441	protein_coding	translocon at the inner envelope membrane of chloroplasts 110 && sp|Q8LPR9|TI110_ARATH Protein TIC110, chloroplastic OS=Arabidopsis thaliana OX=3702 GN=TIC110 PE=1 SV=1 && PF16940:Chloroplast envelope transporter	LBD	9595	7591	6156	7393	6412	10636	6475	4813	3900	3911	2897	2932	108.089	95.3332	103.662	102.32	108.659	111.496	47.5006	46.8881	44.5687	45.857	42.4759
835701	12178.3	12174.9	12285.6	12635.8	12419.6	12590.1	6618.07	6183.76	6112.52	5785.43	5898.34	5723.09	12380.7	6053.53	1.03104	4.18065e-187	8.71924e-185	HSP81-2	NC_003076.8	22686473	22689671	+	2875	protein_coding	heat shock protein 81-2 && sp|P55737|HS902_ARATH Heat shock protein 90-2 OS=Arabidopsis thaliana OX=3702 GN=HSP90-2 PE=1 SV=1 && PF02518:Histidine kinase-, DNA gyrase B-, and HSP90-like ATPase|PF00183:Hsp90 protein	G2-like	13390	11922	8992	11245	9020	14769	11206	7889	6647	6121	4988	4861	180.537	179.201	181.228	186.271	182.947	185.301	98.3913	91.9847	90.9155	85.8987	87.5321
834482	377.447	366.617	325.176	323.622	395.168	335.019	1346.53	1362.32	1279.15	1344.99	1563.27	1574.12	353.841	1411.73	-1.99443	9.1426e-187	1.89117e-184	AT5G44550	NC_003076.8	17941842	17943283	-	961	protein_coding	Uncharacterized protein family (UPF0497) && sp|Q9FI10|CSPLW_ARATH CASP-like protein 1B1 OS=Arabidopsis thaliana OX=3702 GN=At5g44550 PE=1 SV=1 && PF04535:Domain of unknown function (DUF588)	NAC	415	359	238	288	287	393	2280	1738	1391	1423	1322	1337	16.7397	16.1436	14.3503	14.2722	17.4146	14.7514	59.8902	60.6259	56.9185	59.7425	69.4044
826483	2804.02	2842.04	2717.54	2859.78	2835.02	2984.48	1373.1	1316.08	1257.08	1239.13	1202.61	1289.2	2840.48	1279.53	1.14794	1.11459e-186	2.28681e-184	AT4G09040	NC_003075.7	5794529	5797420	-	1488	protein_coding	RNA-binding (RRM/RBD/RNP motifs) family protein && sp|P82277|RRP2_SPIOL 30S ribosomal protein 2, chloroplastic OS=Spinacia oleracea OX=3562 GN=PSRP2 PE=1 SV=1 && PF00076:RNA recognition motif. (a.k.a. RRM, RBD, or RNP domain)	WOX	3083	2783	1989	2545	2059	3501	2325	1679	1367	1311	1017	1095	80.3144	80.824	77.4532	81.4532	80.688	84.8698	39.4425	37.825	36.1256	35.5469	34.4824
843569	15122.4	15024.1	15272.3	16686.7	16097.2	15918.1	7468.51	6513.76	6351.62	6607.73	6368.97	6445.98	15686.8	6626.09	1.24249	2.68978e-186	5.47413e-184	P40	NC_003070.9	27242845	27244931	-	1289	protein_coding	40s ribosomal protein SA && sp|Q08682|RSSA1_ARATH 40S ribosomal protein Sa-1 OS=Arabidopsis thaliana OX=3702 GN=RPSaA PE=1 SV=3 && PF00318:Ribosomal protein S2	-	16627	14712	11178	14850	11691	18673	12646	8310	6907	6991	5386	5475	500.016	493.229	502.48	548.652	528.877	522.547	247.653	216.112	210.711	218.821	210.811
825427	8302.91	8723.23	9436.94	10207.6	9808.97	9669.52	3855.91	3576.69	3590.08	3687.13	3646.85	3722.78	9358.19	3679.91	1.34601	2.74973e-184	5.55138e-182	AT3G62530	NC_003074.8	23132122	23133298	+	940	protein_coding	ARM repeat superfamily protein && sp|Q2QXB3|DOHH1_ORYSJ Deoxyhypusine hydroxylase-A OS=Oryza sativa subsp. japonica OX=39947 GN=Os12g0163300 PE=2 SV=1 && PF13646:HEAT repeats	-	9129	8542	6907	9084	7124	11343	6529	4563	3904	3901	3084	3162	376.46	392.701	425.764	460.227	441.928	435.275	175.333	162.725	163.317	167.437	165.526
817610	3455.23	3419.03	3713.57	3309.25	3259.1	3518.13	7428.94	8851.18	8424.37	8357.25	8685.5	8413.33	3445.72	8360.1	-1.27826	3.2545e-184	6.51829e-182	AT2G30600	NC_003071.7	13036814	13041684	+	3328	protein_coding	BTB/POZ domain-containing protein && sp|Q8LEV3|Y2060_ARATH BTB/POZ domain-containing protein At2g30600 OS=Arabidopsis thaliana OX=3702 GN=At2g30600/At2g30610 PE=2 SV=1 && PF07707:BTB And C-terminal Kelch|PF00651:BTB/POZ domain|PF00754:F5/8 type C domain|PF12248:Farnesoic acid 0-methyl transferase	-	3799	3348	2718	2945	2367	4127	12579	11292	9161	8842	7345	7146	44.2496	43.4742	47.3232	42.143	41.4735	44.7317	95.4128	113.742	108.245	107.194	111.349
818289	2171	2561.21	1966.09	1923.75	2468.77	1976.02	435.85	485.984	447.841	429.11	416.242	528.63	2177.8	457.276	2.25271	7.98081e-184	1.58586e-181	AT2G37130	NC_003071.7	15597921	15600154	-	1615	protein_coding	Peroxidase superfamily protein && sp|Q42580|PER21_ARATH Peroxidase 21 OS=Arabidopsis thaliana OX=3702 GN=PER21 PE=1 SV=1 && PF00141:Peroxidase	NAC	2387	2508	1439	1712	1793	2318	738	620	487	454	352	449	57.2932	67.1096	51.6293	50.4841	64.7386	51.7732	11.5353	12.8692	11.8579	11.3419	10.9964
844196	991.366	1028.36	983.726	976.483	974.839	929.188	2344.02	2414.24	2441.51	2222.11	2493.9	2623.13	980.661	2423.15	-1.30413	4.45191e-183	8.77722e-181	LZF1	NC_003070.9	29566863	29568931	+	1736	protein_coding	light-regulated zinc finger protein 1 && sp|Q9SYM2|BBX22_ARATH B-box zinc finger protein 22 OS=Arabidopsis thaliana OX=3702 GN=BBX22 PE=1 SV=2 && PF00643:B-box zinc finger	DBB	1090	1007	720	869	708	1090	3969	3080	2655	2351	2109	2228	24.3388	25.0674	24.032	23.8393	23.7815	22.6486	57.7132	59.4747	60.1402	54.6393	61.2923
820619	455.664	419.72	411.252	366.322	418.575	429.643	1210.1	1291.78	1307.66	1293.95	1271.19	1421.06	416.863	1299.29	-1.63454	3.05206e-182	5.97068e-180	RSH2	NC_003074.8	4650714	4654046	-	2850	protein_coding	RELA/SPOT homolog 2 && sp|Q9LVJ3|RSH2C_ARATH Probable GTP diphosphokinase RSH2, chloroplastic OS=Arabidopsis thaliana OX=3702 GN=RSH2 PE=2 SV=1 && PF13328:HD domain|PF04607:Region found in RelA / SpoT proteins	-	501	411	301	326	304	504	2049	1648	1422	1369	1075	1207	6.81422	6.23199	6.11969	5.44748	6.21991	6.37895	18.1485	19.384	19.6203	19.3803	19.0302
841811	1290.59	1274.48	1299.34	1348.42	1356.24	1347.75	2922.79	3412.86	3350.99	3105.85	3273.17	3431.97	1319.47	3249.61	-1.29944	3.59705e-182	6.9827e-180	SRF6	NC_003070.9	20061405	20065713	+	2767	protein_coding	STRUBBELIG-receptor family 6 && sp|Q9C8M9|SRF6_ARATH Protein STRUBBELIG-RECEPTOR FAMILY 6 OS=Arabidopsis thaliana OX=3702 GN=SRF6 PE=1 SV=1 && PF08263:Leucine rich repeat N-terminal domain|PF13855:Leucine rich repeat|PF07714:Protein tyrosine kinase	WRKY	1419	1248	951	1200	985	1581	4949	4354	3644	3286	2768	2915	19.8791	19.491	19.9149	20.6536	20.7579	20.6104	45.1494	52.7486	51.7868	47.9138	50.4703
820324	7413.41	7130.13	7496.81	7960.19	7655.52	7960.33	3525.78	3003.7	2976.72	3188.08	3075.7	3049.33	7602.73	3136.55	1.2761	4.21915e-182	8.12782e-180	AT3G11510	NC_003074.8	3623448	3624961	-	857	protein_coding	Ribosomal protein S11 family protein && sp|Q9CAX6|RS142_ARATH 40S ribosomal protein S14-2 OS=Arabidopsis thaliana OX=3702 GN=RPS14B PE=1 SV=1 && PF00411:Ribosomal protein S11	-	8151	6982	5487	7084	5560	9338	5970	3832	3237	3373	2601	2590	368.683	352.07	370.99	393.66	378.312	393.04	175.848	149.891	148.529	158.795	153.122
818754	5312.45	5741.28	5665.99	5680.23	5781.57	5866.67	2434.38	2679.18	2584.05	2721.16	2709.12	2799.74	5674.7	2654.61	1.09784	3.3956e-181	6.49176e-179	ACA4	NC_003071.7	17332050	17337492	-	4990	protein_coding	autoinhibited Ca(2+)-ATPase%2C isoform 4 && sp|O22218|ACA4_ARATH Calcium-transporting ATPase 4, plasma membrane-type OS=Arabidopsis thaliana OX=3702 GN=ACA4 PE=1 SV=1 && PF00702:haloacid dehalogenase-like hydrolase|PF00689:Cation transporting ATPase, C-terminus|PF00690:Cation transporter/ATPase, N-terminus|PF00122:E1-E2 ATPase	MYB_related	5841	5622	4147	5055	4199	6882	4122	3418	2810	2879	2291	2378	45.3743	48.6878	48.155	48.2441	49.0683	49.7483	20.8522	22.9617	22.144	23.2779	23.1635
824345	4863.15	4872.22	5134.5	4937.48	4718.61	4724.37	2351.11	2017.62	2216.21	2180.52	2295.24	2089.79	4875.05	2191.75	1.15239	6.86418e-181	1.30244e-178	G4	NC_003074.8	19215930	19219128	-	1729	protein_coding	UbiA prenyltransferase family protein && sp|Q38833|CHLG_ARATH Chlorophyll synthase, chloroplastic OS=Arabidopsis thaliana OX=3702 GN=CHLG PE=2 SV=1 && PF01040:UbiA prenyltransferase family	-	5347	4771	3758	4394	3427	5542	3981	2574	2410	2307	1941	1775	119.878	119.246	125.942	121.029	115.578	115.621	58.1221	49.9051	54.8115	53.8338	56.6382
839781	9876.37	9024.49	10340.1	10336.8	10072	9871.56	4875.26	4405.21	4423.23	4517	4322.06	4548.1	9920.2	4515.14	1.13456	7.05683e-181	1.329e-178	AT1G29070	NC_003070.9	10149791	10151407	+	819	protein_coding	Ribosomal protein L34 && sp|Q9LP37|RK34_ARATH 50S ribosomal protein L34, chloroplastic OS=Arabidopsis thaliana OX=3702 GN=RPL34 PE=2 SV=1 && PF00468:Ribosomal protein L34	-	10859	8837	7568	9199	7315	11580	8255	5620	4810	4779	3655	3863	513.96	466.284	535.433	534.909	520.818	510.022	254.435	230.03	230.946	235.426	225.155
833738	2325.62	2685.8	2520.8	2656.39	2788.21	3187.37	8502.03	10139.8	9555.47	9974.45	10097.4	10802.2	2694.03	9845.23	-1.86897	7.30542e-181	1.36563e-178	GSR_1	NC_003076.8	14933286	14935885	-	1588	protein_coding	hypothetical protein && sp|Q56WN1|GLN11_ARATH Glutamine synthetase cytosolic isozyme 1-1 OS=Arabidopsis thaliana OX=3702 GN=GLN1-1 PE=1 SV=2 && PF03951:Glutamine synthetase, beta-Grasp domain|PF00120:Glutamine synthetase, catalytic domain	SBP	2557	2630	1845	2364	2025	3739	14396	12936	10391	10553	8539	9175	62.4171	71.5707	67.3214	70.8958	74.3584	84.9315	228.842	273.074	257.31	268.119	271.291
831419	5073.25	5338.92	5119.48	5435.27	5280.38	5316.83	3040.91	3009.18	2953.73	3002.83	3070.97	3052.87	5260.69	3021.75	0.800264	2.23153e-180	4.1408e-178	RGP2	NC_003076.8	5092140	5095302	+	2355	protein_coding	reversibly glycosylated polypeptide 2 && sp|Q9LFW1|RGP2_ARATH UDP-arabinopyranose mutase 2 OS=Arabidopsis thaliana OX=3702 GN=RGP2 PE=1 SV=1 && PF03214:Reversibly glycosylated polypeptide	-	5578	5228	3747	4837	3835	6237	5149	3839	3212	3177	2597	2593	91.8144	95.9344	92.1935	97.8157	94.9577	95.532	55.192	54.6461	53.6333	54.4288	55.6365
3768969	445.66	477.929	424.915	462.959	465.389	494.43	1263.26	1508.9	1421.69	1395.08	1482.86	1411.64	461.88	1413.91	-1.60922	1.93116e-179	3.55728e-177	AT3G28160	NC_003074.8	10494656	10496791	+	2136	pseudogene	hypothetical protein && - && -	WRKY	490	468	311	412	338	580	2139	1925	1546	1476	1254	1199	8.89238	9.46835	8.43659	9.18585	9.22723	9.79469	25.2786	30.2107	28.4615	27.8796	29.6193
835008	1317.88	1590.03	1922.36	1758.57	1491.17	1703.23	342.538	319.025	341.168	327.976	344.109	381.461	1630.54	342.713	2.2519	1.97032e-179	3.60312e-177	CP1	NC_003076.8	20070489	20071682	+	1194	protein_coding	Ca2+-binding protein 1 && sp|Q9FDX6|CP1_ARATH Calcium-binding protein CP1 OS=Arabidopsis thaliana OX=3702 GN=CP1 PE=2 SV=1 && PF00036:EF hand|PF13499:EF-hand domain pair	-	1449	1557	1407	1565	1083	1998	580	407	371	347	291	324	47.0421	56.3526	68.2806	62.4214	52.8908	60.3608	12.2622	11.4267	12.2185	11.7254	12.2961
825248	6414.77	6444.9	6461.17	6958.99	7024.9	6984.25	3199.78	2911.99	2819.47	3015.11	2778.89	2796.2	6714.83	2920.24	1.19949	6.85985e-178	1.24543e-175	AT3G60770	NC_003074.8	22460189	22461779	-	915	protein_coding	Ribosomal protein S13/S15 && sp|P59223|RS131_ARATH 40S ribosomal protein S13-1 OS=Arabidopsis thaliana OX=3702 GN=RPS13A PE=2 SV=1 && PF00312:Ribosomal protein S15|PF08069:Ribosomal S13/S15 N-terminal domain	TCP	7053	6311	4729	6193	5102	8193	5418	3715	3066	3190	2350	2375	298.797	298.062	299.472	322.332	325.144	322.987	149.473	136.104	131.765	140.66	129.576
827389	2020.93	1970.95	2043.96	1885.54	1996.49	2042.51	3665.75	3833.79	3959.76	3904.53	3779.29	3778.11	1993.4	3820.2	-0.937814	3.5248e-177	6.35371e-175	AT4G16830	NC_003075.7	9470370	9472594	+	1610	protein_coding	Hyaluronan / mRNA binding family && sp|O23523|RGGA_ARATH RGG repeats nuclear RNA binding protein A OS=Arabidopsis thaliana OX=3702 GN=RGGA PE=1 SV=1 && PF09598:Stm1|PF04774:Hyaluronan / mRNA binding family	ERF	2222	1930	1496	1678	1450	2396	6207	4891	4306	4131	3196	3209	53.4985	51.8038	53.841	49.6351	52.5168	53.6815	97.3195	101.836	105.172	103.522	100.152
817240	2161	2429.47	2579.55	2183.32	2186.5	2400.54	849.258	841.85	743.03	749.525	770.993	792.356	2323.4	791.169	1.55106	4.78823e-177	8.56991e-175	CIPK3	NC_003071.7	11514600	11518734	-	3224	protein_coding	CBL-interacting protein kinase 3 && sp|Q2V452|CIPK3_ARATH CBL-interacting serine/threonine-protein kinase 3 OS=Arabidopsis thaliana OX=3702 GN=CIPK3 PE=1 SV=2 && PF03822:NAF domain|PF00069:Protein kinase domain	YABBY	2376	2379	1888	1943	1588	2816	1438	1074	808	793	652	673	28.5676	31.8881	33.9324	28.7013	28.7218	31.5066	11.2592	11.1671	9.85522	9.92385	10.2031
818343	12219.3	11986	13612.3	13465.1	12876.7	12442.6	6302.11	5772.24	5660.08	5792.99	5744.61	5594.76	12767	5811.13	1.13448	6.5848e-177	1.17024e-174	AT2G37660	NC_003071.7	15795213	15797059	-	1328	protein_coding	NAD(P)-binding Rossmann-fold superfamily protein && sp|O80934|Y2766_ARATH Uncharacterized protein At2g37660, chloroplastic OS=Arabidopsis thaliana OX=3702 GN=At2g37660 PE=1 SV=2 && PF13460:NAD(P)H-binding	-	13435	11737	9963	11983	9352	14596	10671	7364	6155	6129	4858	4752	392.159	381.934	434.71	429.725	410.641	396.46	202.839	185.886	182.255	186.206	184.56
818011	12344.8	12153.5	12445.5	13552.8	13083.2	13386.3	6543.06	5941.55	5794.34	5958.39	5864.04	5860.84	12827.7	5993.71	1.097	1.26845e-175	2.2385e-173	AT2G34480	NC_003071.7	14532624	14534409	-	1077	protein_coding	Ribosomal protein L18ae/LX family protein && sp|P51418|R18A2_ARATH 60S ribosomal protein L18a-2 OS=Arabidopsis thaliana OX=3702 GN=RPL18AB PE=1 SV=2 && PF01775:Ribosomal proteins 50S-L18Ae/60S-L20/60S-L18A	-	13573	11901	9109	12061	9502	15703	11079	7580	6301	6304	4959	4978	488.521	477.527	490.075	533.324	514.464	525.933	259.674	235.931	230.061	236.158	232.304
836388	2277.41	2355.95	2407.4	2375.47	2423.33	2497.73	4607.13	4576.87	4601.63	4583.16	4650.79	4277.31	2389.55	4549.48	-0.929728	1.66059e-175	2.91019e-173	HA11	NC_003076.8	25159208	25165209	+	3293	protein_coding	H[+]-ATPase 11 && sp|Q9LV11|PMA11_ARATH ATPase 11, plasma membrane-type OS=Arabidopsis thaliana OX=3702 GN=AHA11 PE=1 SV=1 && PF00690:Cation transporter/ATPase, N-terminus|PF00702:haloacid dehalogenase-like hydrolase|PF00122:E1-E2 ATPase	GRAS	2504	2307	1762	2114	1760	2930	7801	5839	5004	4849	3933	3633	29.4758	30.2751	31.0043	30.5729	31.1657	32.0952	59.8002	59.4399	59.7552	59.4104	60.2575
831536	1848.12	1888.23	1806.23	1874.31	1893.23	1872.02	3547.04	4003.1	3868.72	4004.71	3763.91	3871.12	1863.69	3843.1	-1.04322	2.86552e-175	4.9872e-173	AT5G16730	NC_003076.8	5497524	5500985	+	3138	protein_coding	weak chloroplast movement under blue light protein (DUF827) && sp|Q9LFE4|Y5673_ARATH WEB family protein At5g16730, chloroplastic OS=Arabidopsis thaliana OX=3702 GN=At5g16730 PE=1 SV=1 && PF05701:Weak chloroplast movement under blue light	-	2032	1849	1322	1668	1375	2196	6006	5107	4207	4237	3183	3288	25.1012	25.4632	24.411	25.3143	25.5509	25.2431	48.3144	54.5563	52.7193	54.4763	51.1756
814652	12288.4	12310.8	12634.1	14214.6	13649.1	13355.6	6167.45	5667.99	5585.6	5479.19	5561.32	5542.96	13075.4	5667.42	1.20533	8.77172e-175	1.51619e-172	AT2G01250	NC_003071.7	132578	134455	-	1200	protein_coding	Ribosomal protein L30/L7 family protein && sp|P60040|RL72_ARATH 60S ribosomal protein L7-2 OS=Arabidopsis thaliana OX=3702 GN=RPL7B PE=1 SV=1 && PF08079:Ribosomal L30 N-terminal domain|PF00327:Ribosomal protein L30p/L7e	bHLH	13511	12055	9247	12650	9913	15667	10443	7231	6074	5797	4703	4708	436.445	434.126	446.506	502.033	481.703	470.943	219.679	201.999	199.041	194.906	197.73
818260	10669.5	11245.6	11080.6	11448.1	11436.5	10991.7	6693.66	6659.55	6650.48	6421.53	6507.33	6796.83	11145.3	6621.56	0.750716	4.43953e-174	7.62149e-172	MAT3	NC_003071.7	15479281	15481412	-	1839	protein_coding	methionine adenosyltransferase 3 && sp|Q9SJL8|METK3_ARATH S-adenosylmethionine synthase 3 OS=Arabidopsis thaliana OX=3702 GN=METK3 PE=1 SV=1 && PF02773:S-adenosylmethionine synthetase, C-terminal domain|PF02772:S-adenosylmethionine synthetase, central domain|PF00438:S-adenosylmethionine synthetase, N-terminal domain	-	11731	11012	8110	10188	8306	12894	11334	8496	7232	6794	5503	5773	247.273	258.77	255.533	263.834	263.37	252.912	155.577	154.869	154.642	149.055	150.972
835797	1837.21	2010.77	2095.88	1977.69	1981.35	1997.33	895.323	861.446	874.531	825.139	826.571	899.495	1983.37	863.751	1.19648	8.26468e-174	1.40924e-171	NAP1%3B3	NC_003076.8	23032449	23035693	+	1688	protein_coding	nucleosome assembly protein 1%3B3 && sp|Q94K07|NAP1C_ARATH Nucleosome assembly protein 1;3 OS=Arabidopsis thaliana OX=3702 GN=NAP1;3 PE=1 SV=1 && PF00956:Nucleosome assembly protein (NAP)	MYB_related	2020	1969	1534	1760	1439	2343	1516	1099	951	873	699	764	46.3876	50.4084	52.6575	49.6551	49.71	50.0684	22.671	21.8251	22.1543	20.8662	20.8922
825168	1516.15	1474.64	1737.92	1773.18	1639.88	1638.44	584.677	548.692	520.489	513.231	548.682	505.083	1630.03	536.809	1.59701	2.50731e-173	4.24661e-171	AT3G59980	NC_003074.8	22154244	22155641	-	1177	protein_coding	Nucleic acid-binding%2C OB-fold-like protein && sp|O54873|AIMP1_CRIGR Aminoacyl tRNA synthase complex-interacting multifunctional protein 1 OS=Cricetulus griseus OX=10029 GN=AIMP1 PE=2 SV=1 && PF01588:Putative tRNA binding domain	-	1667	1444	1272	1578	1191	1922	990	700	566	543	464	429	54.9012	53.0177	62.6207	63.849	59.0053	58.9035	21.2326	19.9367	18.9099	18.6134	19.8893
830770	10925	10761.6	11017.7	11789.7	11714.6	11869.7	5830.82	5838.87	5647.21	5607.73	5350.84	5373.42	11346.4	5608.15	1.01569	5.82073e-173	9.79279e-171	AT5G08690	NC_003076.8	2825661	2828806	+	2203	protein_coding	ATP synthase alpha/beta family protein && sp|P83484|ATPBN_ARATH ATP synthase subunit beta-2, mitochondrial OS=Arabidopsis thaliana OX=3702 GN=At5g08690 PE=1 SV=1 && PF00006:ATP synthase alpha/beta family, nucleotide-binding domain|PF11421:ATP synthase F1 beta subunit|PF02874:ATP synthase alpha/beta family, beta-barrel domain	bHLH	12012	10538	8064	10492	8508	13924	9873	7449	6141	5933	4525	4564	211.361	206.716	212.101	226.813	225.2	227.989	113.13	113.348	109.616	108.658	103.629
843657	4768.56	4821.16	4943.22	5189.18	5018.77	5189.81	2462.14	2143.82	2132.53	2172.96	2104.86	2165.14	4988.45	2196.91	1.18091	2.1201e-172	3.54324e-170	AT1G73230	NC_003070.9	27540228	27541952	-	909	protein_coding	Nascent polypeptide-associated complex NAC && sp|Q9CAT7|BTF3L_ARATH Nascent polypeptide-associated complex subunit beta OS=Arabidopsis thaliana OX=3702 GN=At1g73230 PE=2 SV=1 && PF01849:NAC domain	ERF	5243	4721	3618	4618	3645	6088	4169	2735	2319	2299	1780	1839	223.583	224.44	230.628	241.943	233.824	241.588	115.774	100.861	100.32	102.042	98.795
818542	2323.8	2253.82	2425.16	2388.96	2260.86	2192.54	5912.32	6069.32	6149.31	7029.28	7176.62	7179.47	2307.52	6586.05	-1.51275	2.45398e-172	4.07425e-170	ACR9	NC_003071.7	16507882	16510264	+	1840	protein_coding	ACT domain-containing protein && sp|O80644|ACR9_ARATH ACT domain-containing protein ACR9 OS=Arabidopsis thaliana OX=3702 GN=ACR9 PE=2 SV=1 && PF01842:ACT domain	-	2555	2207	1775	2126	1642	2572	10011	7743	6687	7437	6069	6098	53.8265	51.834	55.8969	55.0261	52.0369	50.4216	137.342	141.066	142.91	163.073	166.41
824238	1385.18	1481.78	1479.69	1375.39	1298.41	1426.18	3117.09	3180.85	3469.62	3558.59	3360.68	3475.53	1407.77	3360.39	-1.2534	4.55144e-172	7.5072e-170	UGT72E1	NC_003074.8	18855043	18857040	-	1998	protein_coding	UDP-glucosyl transferase 72E1 && sp|Q94A84|U72E1_ARATH UDP-glycosyltransferase 72E1 OS=Arabidopsis thaliana OX=3702 GN=UGT72E1 PE=1 SV=1 && PF00201:UDP-glucoronosyl and UDP-glucosyl transferase	FAR1	1523	1451	1083	1224	943	1673	5278	4058	3773	3765	2842	2952	29.548	31.3835	31.408	29.1749	27.5215	30.204	66.6834	68.0845	74.2577	76.0277	71.7641
817046	4872.24	5505.38	5686.48	5119.51	5072.47	4799.38	2103.66	2099.92	2005.63	2269.37	2155.71	2148.66	5175.91	2130.49	1.28039	6.25498e-171	1.025e-168	GPX1	NC_003071.7	10667898	10670127	+	1246	protein_coding	glutathione peroxidase 1 && sp|P52032|GPX1_ARATH Phospholipid hydroperoxide glutathione peroxidase 1, chloroplastic OS=Arabidopsis thaliana OX=3702 GN=GPX1 PE=2 SV=2 && PF00255:Glutathione peroxidase	GATA	5357	5391	4162	4556	3684	5630	3562	2679	2181	2401	1823	1825	166.658	186.974	193.549	174.136	172.408	162.987	72.1639	72.0753	68.8316	77.7457	73.8155
842207	1944.53	1888.23	1911.43	1988.92	2010.26	2086.84	935.483	883.394	859.818	878.069	866.776	830.031	1971.7	875.595	1.16765	1.39227e-169	2.2668e-167	XW6	NC_003070.9	21688935	21690290	+	1240	protein_coding	Ribosomal protein S5 family protein && sp|Q8L8Y0|RS21_ARATH 40S ribosomal protein S2-1 OS=Arabidopsis thaliana OX=3702 GN=RPS2A PE=2 SV=2 && PF00333:Ribosomal protein S5, N-terminal domain|PF03719:Ribosomal protein S5, C-terminal domain	B3	2138	1849	1399	1770	1460	2448	1584	1127	935	929	733	705	66.8358	64.4384	65.3738	67.979	68.6573	71.2121	32.2461	30.4673	29.651	30.2271	29.8237
826481	2221.02	2257.91	2471.61	2387.83	2306.29	2432.94	5338.28	6211.98	5921.25	6326.07	6650.41	6475.42	2346.27	6153.9	-1.39062	2.71953e-169	4.39936e-167	ISA3	NC_003075.7	5783909	5789100	+	2746	protein_coding	isoamylase 3 && sp|Q9M0S5|ISOA3_ARATH Isoamylase 3, chloroplastic OS=Arabidopsis thaliana OX=3702 GN=ISA3 PE=1 SV=2 && PF02922:Carbohydrate-binding module 48 (Isoamylase N-terminal domain)|PF00128:Alpha amylase, catalytic domain	-	2442	2211	1809	2125	1675	2854	9039	7925	6439	6693	5624	5500	34.4721	34.7951	38.1721	36.8537	35.5689	37.4902	83.0929	96.7454	92.2078	98.3382	103.329
829972	2271.96	2283.44	2498.94	2313.67	2457.75	2380.94	986.273	919.451	913.154	966.916	801.738	846.514	2367.78	905.674	1.38019	3.00015e-169	4.8224e-167	pde191	NC_003075.7	17902266	17904330	+	1995	protein_coding	Mitochondrial transcription termination factor family protein && sp|Q9SZL6|MTEF6_ARATH Transcription termination factor MTERF6, chloroplastic/mitochondrial OS=Arabidopsis thaliana OX=3702 GN=MTERF6 PE=2 SV=1 && PF02536:mTERF	-	2498	2236	1829	2059	1785	2793	1670	1173	993	1023	678	719	48.537	48.4349	53.1225	49.1515	52.1736	50.5001	21.1309	19.71	19.573	20.6888	17.1461
844239	147.341	163.395	112.035	114.616	147.327	121.05	652.003	613.751	637.277	661.624	703.591	689.926	134.294	659.695	-2.29024	1.20584e-168	1.92598e-166	AT1G78990	NC_003070.9	29713316	29715017	-	1631	protein_coding	HXXXD-type acyl-transferase family protein && sp|A1XWY7|CFAT_PETHY Coniferyl alcohol acyltransferase OS=Petunia hybrida OX=4102 GN=CFAT PE=1 SV=1 && PF02458:Transferase family	ARF	162	160	82	102	107	142	1104	783	693	700	595	586	3.85021	4.23932	2.91318	2.97831	3.82548	3.1405	17.0867	16.0931	16.7082	17.3159	18.4053
843133	1073.22	1080.45	1191.4	1160.77	1151.08	1057.91	2361.74	2320.18	2285.18	2287.33	2282.23	2338.21	1119.14	2312.48	-1.05206	6.65255e-168	1.05587e-165	FKF1	NC_003070.9	25508639	25510907	+	2168	protein_coding	flavin-binding%2C kelch repeat%2C f box 1 && sp|Q9C9W9|ADO3_ARATH Adagio protein 3 OS=Arabidopsis thaliana OX=3702 GN=ADO3 PE=1 SV=1 && PF13415:Galactose oxidase, central domain|PF13418:Galactose oxidase, central domain|PF13426:PAS domain	GATA	1180	1058	872	1033	836	1241	3999	2960	2485	2420	1930	1986	21.0982	21.089	23.3058	22.6916	22.4855	20.6479	46.5625	45.7682	45.0731	45.0358	44.9135
820656	1879.96	1928.06	2000.24	2097.92	1922.14	1845.59	4007.69	3842.41	4031.49	4157.83	4270.03	4046.55	1945.65	4059.33	-1.06167	7.50818e-168	1.18423e-165	MEE31	NC_003074.8	543346	545602	-	1540	protein_coding	Mannose-6-phosphate isomerase%2C type I && sp|Q9M884|MPI1_ARATH Mannose-6-phosphate isomerase 1 OS=Arabidopsis thaliana OX=3702 GN=PMI1 PE=1 SV=1 && PF01238:Phosphomannose isomerase type I	GRAS	2067	1888	1464	1867	1396	2165	6786	4902	4384	4399	3611	3437	52.0287	52.9799	55.0843	57.736	52.8592	50.7109	111.234	106.705	111.944	115.249	118.3
816499	1182.36	1278.56	1658.67	1565.29	1438.85	1727.95	8543.96	10342.8	9378.91	10030.2	10953.5	10491.4	1475.28	9956.8	-2.75492	2.04236e-167	3.2013e-165	MIOX2	NC_003071.7	8530865	8533779	-	1620	protein_coding	myo-inositol oxygenase 2 && sp|O82200|MIOX2_ARATH Inositol oxygenase 2 OS=Arabidopsis thaliana OX=3702 GN=MIOX2 PE=2 SV=2 && PF05153:Myo-inositol oxygenase	C3H	1300	1252	1214	1393	1045	2027	14467	13195	10199	10612	9263	8911	31.1065	33.3979	43.4221	40.9505	37.6146	45.1339	225.428	273.04	247.567	264.292	288.48
835897	5812.68	5801.53	5906.46	5907.22	6095.5	6194.87	3573.62	3546.9	3561.58	3455.57	3477.75	3483.78	5953.04	3516.53	0.75871	1.34672e-166	2.09789e-164	eIFiso4G1	NC_003076.8	23439498	23443815	+	2982	protein_coding	MIF4G domain-containing protein / MA3 domain-containing protein && sp|Q93ZT6|IF4G1_ARATH Eukaryotic translation initiation factor isoform 4G-1 OS=Arabidopsis thaliana OX=3702 GN=EIF(ISO)4G1 PE=1 SV=1 && PF02847:MA3 domain|PF02854:MIF4G domain	C3H	6391	5681	4323	5257	4427	7267	6051	4525	3873	3656	2941	2959	83.0777	82.3279	84.0011	83.9564	86.568	87.9046	51.2228	50.8678	51.0728	49.4653	49.7584
837993	18333	17288.2	18048.6	19701.6	18793.2	20536.8	9071.35	8510.21	8286.43	8490.52	8198.31	8573.45	18783.6	8521.71	1.14003	1.36834e-166	2.1185e-164	SAC52	NC_003070.9	4888114	4889704	+	1265	protein_coding	Ribosomal protein L16p/L10e family protein && sp|Q93VT9|RL101_ARATH 60S ribosomal protein L10-1 OS=Arabidopsis thaliana OX=3702 GN=RPL10A PE=1 SV=1 && PF00252:Ribosomal protein L16p/L10e	bZIP	20157	16929	13210	17533	13649	24091	15360	10857	9011	8983	6933	7282	617.673	578.323	605.09	660.068	629.167	686.955	306.51	287.707	280.112	286.506	276.509
824343	4427.49	4587.3	4679.53	4930.73	4810.86	4924.7	2419.62	2189.28	2163.8	2262.75	2174.63	2202.82	4726.77	2235.48	1.07841	5.2613e-166	8.09598e-164	ATG2	NC_003074.8	19210914	19213776	-	1761	protein_coding	metallopeptidase M24 family protein && sp|Q96327|EBP1_ARATH ERBB-3 BINDING PROTEIN 1 OS=Arabidopsis thaliana OX=3702 GN=EBP1 PE=1 SV=1 && PF00557:Metallopeptidase family M24	B3	4868	4492	3425	4388	3494	5777	4097	2793	2353	2394	1839	1871	107.155	110.233	112.696	118.667	115.696	118.333	58.7287	53.1671	52.5427	54.8488	52.6867
824459	14885.9	14698.4	14833.8	15597.9	15552	15152.6	9554.44	9384.98	9500.29	9191.84	9180.97	9125.63	15120.1	9323.03	0.696937	4.43083e-165	6.77676e-163	FBA8	NC_003074.8	19626748	19629204	-	2042	protein_coding	Aldolase superfamily protein && sp|Q9LF98|ALFC8_ARATH Fructose-bisphosphate aldolase 8, cytosolic OS=Arabidopsis thaliana OX=3702 GN=FBA8 PE=1 SV=1 && PF00274:Fructose-bisphosphate aldolase class-I	ERF	16367	14393	10857	13881	11295	17775	16178	11973	10331	9725	7764	7751	310.697	304.597	308.079	323.734	322.542	313.991	199.992	196.553	198.947	192.148	191.827
842386	44507.8	44115.5	48954	47510.6	49285.8	46662.3	25281.1	24079.7	24541.1	24772.1	25880.3	24810.3	46839.3	24894.1	0.911834	5.41028e-165	8.22493e-163	FED_A	NC_003070.9	22444307	22445291	+	985	protein_coding	2Fe-2S ferredoxin-like superfamily protein && sp|P16972|FER2_ARATH Ferredoxin-2, chloroplastic OS=Arabidopsis thaliana OX=3702 GN=FD2 PE=1 SV=1 && PF00111:2Fe-2S iron-sulfur cluster binding domain	-	48936	43199	35830	42281	35795	54738	42807	30720	26687	26209	21886	21073	1925.82	1895.25	2107.75	2044.24	2119.05	2004.55	1097.04	1045.48	1065.4	1073.54	1121.01
841399	5730.82	5742.3	5620.9	5883.62	5860.05	6224.71	3105.87	2877.5	2813.03	2759.92	2762.33	2764.42	5843.73	2847.18	1.03585	6.44679e-165	9.74198e-163	PAB8	NC_003070.9	18416474	18420111	+	2640	protein_coding	poly(A) binding protein 8 && sp|Q9FXA2|PABP8_ARATH Polyadenylate-binding protein 8 OS=Arabidopsis thaliana OX=3702 GN=PAB8 PE=1 SV=1 && PF00658:Poly-adenylate binding protein, unique domain|PF00076:RNA recognition motif. (a.k.a. RRM, RBD, or RNP domain)	bZIP	6301	5623	4114	5236	4256	7302	5259	3671	3059	2920	2336	2348	92.5185	92.0437	90.2959	94.4537	94.0055	99.7704	50.2855	46.6135	45.5644	44.6253	44.6424
835598	2624.84	2698.05	2821.38	2871.02	2913.5	2876.22	1308.73	1242.4	1277.31	1249.52	1115.1	1230.33	2800.84	1237.23	1.17479	8.21637e-165	1.23422e-162	AT5G55070	NC_003076.8	22347211	22351168	+	2195	protein_coding	Dihydrolipoamide succinyltransferase && sp|Q9FLQ4|ODO2A_ARATH Dihydrolipoyllysine-residue succinyltransferase component of 2-oxoglutarate dehydrogenase complex 1, mitochondrial OS=Arabidopsis thaliana OX=3702 GN=At5g55070 PE=1 SV=1 && PF00198:2-oxoacid dehydrogenases acyltransferase (catalytic domain)|PF00364:Biotin-requiring enzyme	MYB_related	2886	2642	2065	2555	2116	3374	2216	1585	1389	1322	943	1045	50.9665	52.0149	54.5121	55.4344	56.213	55.4465	25.4847	24.2062	24.8839	24.2996	21.6748
829040	221.92	244.071	293.752	277.55	236.825	273.642	1106.16	1145.2	1295.7	1418.71	1440.29	1476.4	257.96	1313.74	-2.34814	1.46685e-164	2.19037e-162	OZF2	NC_003075.7	14391849	14393381	-	1533	protein_coding	Zinc finger C-x8-C-x5-C-x3-H type family protein && sp|Q9M0G2|C3H49_ARATH Zinc finger CCCH domain-containing protein 49 OS=Arabidopsis thaliana OX=3702 GN=At4g29190 PE=2 SV=1 && PF00642:Zinc finger C-x8-C-x5-C-x3-H type (and similar)	C3H	244	239	215	247	172	321	1873	1461	1409	1501	1218	1254	6.16979	6.73729	8.12651	7.67323	6.54247	7.55313	30.8418	31.9477	36.1426	39.504	40.0852
819639	6572.12	7002.48	7182.57	6794.93	7276.87	6633.04	3712.4	3669.96	3739.98	3663.51	3555.79	3488.48	6910.33	3638.35	0.923604	5.85875e-164	8.69714e-162	EMB3119	NC_003074.8	1313297	1314288	+	992	protein_coding	Ribose 5-phosphate isomerase%2C type A protein && sp|Q9S726|RPI3_ARATH Probable ribose-5-phosphate isomerase 3, chloroplastic OS=Arabidopsis thaliana OX=3702 GN=RPI3 PE=1 SV=1 && PF06026:Ribose 5-phosphate isomerase A (phosphoriboisomerase A)	FAR1	7226	6857	5257	6047	5285	7781	6286	4682	4067	3876	3007	2963	282.364	298.712	307.068	290.303	310.663	282.936	159.958	158.216	161.218	157.643	152.933
831016	3708.07	3911.26	4296.97	4500.36	4019.15	3986.13	1718	1490.87	1501.69	1580.34	1562.09	1617.68	4070.32	1578.45	1.36518	7.39684e-164	1.09162e-161	PPD5	NC_003076.8	3654392	3656647	+	1267	protein_coding	PsbP domain protein (Mog1/PsbP/DUF1795-like photosystem II reaction center PsbP family protein) && sp|P82715|PPD5_ARATH PsbP domain-containing protein 5, chloroplastic OS=Arabidopsis thaliana OX=3702 GN=PPD5 PE=1 SV=3 && PF01789:PsbP	-	4077	3830	3145	4005	2919	4676	2909	1902	1633	1672	1321	1374	124.735	130.633	143.831	150.539	134.342	133.126	57.9577	50.3229	50.6827	53.2429	52.6023
824062	11346.1	11415.2	11158.5	12644.8	12576.5	13037.6	5194.17	4416.97	4436.11	4837.41	4500.61	4523.37	12029.8	4651.44	1.37027	1.02497e-163	1.50384e-161	BBC1	NC_003074.8	18166708	18168700	-	1537	protein_coding	breast basic conserved 1 && sp|P41127|RL131_ARATH 60S ribosomal protein L13-1 OS=Arabidopsis thaliana OX=3702 GN=RPL13B PE=1 SV=1 && PF01294:Ribosomal protein L13e	-	12475	11178	8167	11253	9134	15294	8795	5635	4824	5118	3806	3842	314.622	314.282	307.89	348.672	346.532	358.931	144.446	122.9	123.419	134.347	124.932
827580	12507.6	12372	14266.8	14271.9	14136.5	13347.1	6315.69	6048.15	5850.44	5797.71	5989.39	5668.93	13483.7	5945.05	1.1806	2.0829e-163	3.03838e-161	CHLI1	NC_003075.7	10201672	10203469	-	1608	protein_coding	P-loop containing nucleoside triphosphate hydrolases superfamily protein && sp|P16127|CHLI1_ARATH Magnesium-chelatase subunit ChlI-1, chloroplastic OS=Arabidopsis thaliana OX=3702 GN=CHLI1 PE=1 SV=1 && PF17863:AAA lid domain|PF01078:Magnesium chelatase, subunit ChlI	TCP	13752	12115	10442	12701	10267	15657	10694	7716	6362	6134	5065	4815	331.515	325.587	376.275	376.162	372.317	351.226	167.88	160.856	155.581	153.908	158.918
821203	1109.6	971.177	1052.04	1084.36	1079.48	1117.58	370.886	350.379	315.42	312.854	302.721	295.515	1069.04	324.629	1.70854	1.00426e-162	1.45652e-160	CS26	NC_003074.8	877844	880461	-	1733	protein_coding	cysteine synthase 26 && sp|O22682|CYSK4_ARATH S-sulfo-L-cysteine synthase (O-acetyl-L-serine-dependent), chloroplastic OS=Arabidopsis thaliana OX=3702 GN=CS26 PE=1 SV=1 && PF00291:Pyridoxal-phosphate dependent enzyme	GeBP	1220	951	770	965	784	1311	628	447	343	331	256	251	27.2888	23.7144	25.7454	26.5187	26.3799	27.2878	9.14755	8.6465	7.78297	7.70605	7.45281
828670	1628.93	1649.26	1606.75	1561.92	1536.61	1577.91	3167.88	3314.1	3292.14	3168.23	3470.65	3565.01	1593.57	3329.67	-1.06074	4.27591e-162	6.16611e-160	ACD1-LIKE	NC_003075.7	13080827	13083260	-	1981	protein_coding	ACD1-like protein && sp|Q8W496|PTC52_ARATH Protochlorophyllide-dependent translocon component 52, chloroplastic OS=Arabidopsis thaliana OX=3702 GN=PTC52 PE=2 SV=1 && PF00355:Rieske [2Fe-2S] domain|PF08417:Pheophorbide a oxygenase	-	1791	1615	1176	1390	1116	1851	5364	4228	3580	3352	2935	3028	35.0457	35.2304	34.3978	33.4159	32.85	33.7043	68.3515	71.5455	71.0638	68.2687	74.7485
842577	3575.28	3683.53	4048.31	3785.7	3771.31	3663.05	1808.36	1563.77	1544.91	1585.06	1558.54	1630.63	3754.53	1615.21	1.21383	4.53379e-161	6.50084e-159	AT1G62780	NC_003070.9	23249145	23251195	-	1047	protein_coding	dimethylallyl%2C adenosine tRNA methylthiotransferase && - && -	-	3931	3607	2963	3369	2739	4297	3062	1995	1680	1677	1318	1385	145.539	148.878	163.981	153.242	152.546	148.041	73.8248	63.8745	63.0976	64.6232	63.5108
814930	17284.3	15994.3	17693.4	18693.6	18968.1	18459.3	8231.54	7420.67	7050.5	7554.8	7103.31	7228.92	17848.8	7431.62	1.26344	6.13767e-161	8.75086e-159	CR88	NC_003071.7	1281754	1286144	+	2807	protein_coding	Chaperone protein htpG family protein && sp|Q9SIF2|HS905_ARATH Heat shock protein 90-5, chloroplastic OS=Arabidopsis thaliana OX=3702 GN=HSP90-5 PE=1 SV=1 && PF02518:Histidine kinase-, DNA gyrase B-, and HSP90-like ATPase|PF00183:Hsp90 protein	LBD	19004	15662	12950	16636	13776	21654	13938	9467	7667	7993	6007	6140	262.437	241.121	267.322	282.247	286.178	278.266	125.344	113.058	107.407	114.887	107.968
830637	826.744	840.461	855.295	805.683	849.542	754.432	2256.03	2245.72	2088.39	2580.33	2122.6	2298.18	822.026	2265.21	-1.46488	6.358e-161	9.01408e-159	PMSR2	NC_003076.8	2360630	2362228	-	1214	protein_coding	peptidemethionine sulfoxide reductase 2 && sp|Q9LY15|MSRA2_ARATH Peptide methionine sulfoxide reductase A2 OS=Arabidopsis thaliana OX=3702 GN=MRSA2 PE=1 SV=1 && PF01625:Peptide methionine sulfoxide reductase	-	909	823	626	717	617	885	3820	2865	2271	2730	1795	1952	29.0247	29.2962	29.8788	28.127	29.6362	26.2959	79.4307	79.1111	73.5611	90.729	74.5976
825246	66236	66420.9	67689.9	65046.8	67257	63405.6	42286.9	43407.8	42529.2	41457.3	42650.6	41216.6	66009.4	42258.1	0.643295	1.4542e-160	2.05018e-158	AT3G60750	NC_003074.8	22453668	22457458	+	3196	protein_coding	Transketolase && sp|Q8RWV0|TKTC1_ARATH Transketolase-1, chloroplastic OS=Arabidopsis thaliana OX=3702 GN=TKL-1 PE=1 SV=1 && PF02779:Transketolase, pyrimidine binding domain|PF02780:Transketolase, C-terminal domain|PF00456:Transketolase, thiamine diphosphate binding domain	-	72826	65041	49543	57887	48847	74379	71602	55378	46248	43862	36068	35008	883.289	879.448	898.221	862.576	891.224	839.474	565.539	580.847	569.031	553.712	569.37
818875	674.856	747.53	758.289	691.067	676.054	690.497	1617.02	1568.47	1588.13	1714.55	1649.59	1671.84	706.382	1634.93	-1.21129	1.62157e-160	2.27345e-158	AT2G42750	NC_003071.7	17793265	17795728	+	1483	protein_coding	DNAJ heat shock N-terminal domain-containing protein && sp|O52164|DNAJ2_STRAL Chaperone protein DnaJ 2 OS=Streptomyces albus G OX=1962 GN=dnaJ2 PE=3 SV=1 && PF00226:DnaJ domain|PF13370:4Fe-4S single cluster domain of Ferredoxin I	C2H2	742	732	555	615	491	810	2738	2001	1727	1814	1395	1420	19.3948	21.3304	21.685	19.7495	19.3062	19.7019	46.6054	45.2311	45.7932	49.3513	47.4583
820206	1406.1	1317.37	1538.44	1312.47	1254.35	1119.29	3682.28	3876.12	3917.46	4007.55	4210.9	3991.21	1324.67	3947.59	-1.57666	2.62615e-160	3.66152e-158	SPD1	NC_003074.8	3238996	3242599	+	2784	protein_coding	P-loop containing nucleoside triphosphate hydrolases superfamily protein && sp|F4J3R7|SPD1_ARATH Protein SEEDLING PLASTID DEVELOPMENT 1 OS=Arabidopsis thaliana OX=3702 GN=SPD1 PE=2 SV=1 && -	WRKY	1546	1290	1126	1168	911	1313	6235	4945	4260	4240	3561	3390	21.526	20.024	23.4356	19.9801	19.0812	17.0122	56.5342	59.5427	60.1714	61.4467	64.533
841468	591.181	544.308	553.346	532.627	607.209	566.037	1474.68	1514.39	1609.28	1642.72	1485.23	1753.07	565.785	1579.9	-1.48022	4.85102e-160	6.72639e-158	HKL1	NC_003070.9	18693644	18697709	+	2576	protein_coding	hexokinase-like 1 && sp|Q9LPS1|HXK3_ARATH Hexokinase-3 OS=Arabidopsis thaliana OX=3702 GN=At1g50460 PE=1 SV=1 && -	NAC	650	533	405	474	441	664	2497	1932	1750	1738	1256	1489	9.78116	8.94152	9.10997	8.76306	9.98271	9.29793	24.469	25.1416	26.7142	27.2211	24.5993
817782	4144.64	4056.27	4219.09	4450.92	4290.39	4188.16	2348.16	2263.75	2232.77	2218.33	2175.81	2129.82	4224.91	2228.11	0.920264	1.07994e-159	1.48926e-157	PRORP1	NC_003071.7	13679529	13682333	-	2236	protein_coding	proteinaceous RNase P 1 && sp|Q66GI4|PRRP1_ARATH Proteinaceous RNase P 1, chloroplastic/mitochondrial OS=Arabidopsis thaliana OX=3702 GN=PRORP1 PE=1 SV=1 && PF17177:Pentacotripeptide-repeat region of PRORP|PF16953:Protein-only RNase P	-	4557	3972	3088	3961	3116	4913	3976	2888	2428	2347	1840	1809	79.0006	76.7657	80.0227	84.3638	81.2609	79.2572	44.8868	43.2969	42.6999	42.349	41.5169
818644	6772.21	6702.24	7469.49	7587.13	7212.16	7077.17	3287.18	2779.52	2691.64	2794.89	2765.88	2822.11	7136.73	2856.87	1.31909	1.84927e-159	2.53632e-157	HEME2	NC_003071.7	16912805	16915202	+	1555	protein_coding	Uroporphyrinogen decarboxylase && sp|O22886|DCUP2_ARATH Uroporphyrinogen decarboxylase 2, chloroplastic OS=Arabidopsis thaliana OX=3702 GN=HEME2 PE=2 SV=1 && PF01208:Uroporphyrinogen decarboxylase (URO-D)	-	7446	6563	5467	6752	5238	8302	5566	3546	2927	2957	2339	2397	185.616	182.39	203.717	206.788	196.422	192.582	90.3559	76.4434	74.0188	76.7226	75.889
821955	1059.58	1073.3	1105.33	1200.1	1083.61	1018.7	2260.16	2364.08	2386.34	2351.6	2354.37	2273.46	1090.1	2331.67	-1.09898	3.43106e-159	4.68034e-157	XTH16	NC_003074.8	8550037	8551403	+	1216	protein_coding	xyloglucan endotransglucosylase/hydrolase 16 && sp|Q8LG58|XTH16_ARATH Probable xyloglucan endotransglucosylase/hydrolase protein 16 OS=Arabidopsis thaliana OX=3702 GN=XTH16 PE=2 SV=2 && PF06955:Xyloglucan endo-transglycosylase (XET) C-terminus|PF00722:Glycosyl hydrolases family 16	MYB_related	1165	1051	809	1068	787	1195	3827	3016	2595	2488	1991	1931	37.1377	37.3507	38.5498	41.8274	37.7396	35.4485	79.4454	83.1437	83.9177	82.5504	82.607
816314	14976.9	14017.2	14546.9	15851.8	14999.9	16315.3	7068.09	6415.78	5931.36	6727.77	6257.82	6345.91	15118	6457.79	1.22676	4.28418e-159	5.81266e-157	EMB2296	NC_003071.7	7837067	7838476	+	1177	protein_coding	Ribosomal protein L2 family && sp|P46286|RL81_ARATH 60S ribosomal protein L8-1 OS=Arabidopsis thaliana OX=3702 GN=RPL8A PE=1 SV=2 && PF00181:Ribosomal Proteins L2, RNA binding domain|PF03947:Ribosomal Proteins L2, C-terminal domain	M-type_MADS	16467	13726	10647	14107	10894	19139	11968	8185	6450	7118	5292	5390	542.327	503.961	524.153	570.797	539.718	586.552	256.678	233.117	215.493	243.997	226.841
820335	19521.7	19997.5	22158.4	21255.6	21749.4	19289.6	10106.6	10139	9957.33	10025.5	10374.1	9496.5	20662	10016.5	1.04416	6.19254e-159	8.35695e-157	AT3G11630	NC_003074.8	3672036	3674159	+	1176	protein_coding	Thioredoxin superfamily protein && sp|Q96291|BAS1A_ARATH 2-Cys peroxiredoxin BAS1, chloroplastic OS=Arabidopsis thaliana OX=3702 GN=BAS1 PE=1 SV=2 && PF00578:AhpC/TSA family|PF10417:C-terminal domain of 1-Cys peroxiredoxin	-	21464	19582	16218	18916	15796	22628	17113	12935	10828	10607	8773	8066	707.5	719.581	799.093	766.029	783.241	694.069	367.335	368.715	362.069	363.904	376.374
832327	7559.84	7183.24	7406.64	7189.34	7513.7	7290.29	4409.29	4246.09	4189.66	4137.04	4080.83	3982.97	7357.17	4174.31	0.815814	8.45896e-159	1.13548e-156	emb1211	NC_003076.8	7529292	7533857	+	3226	protein_coding	MORN (Membrane Occupation and Recognition Nexus) repeat-containing protein && sp|Q8LPR8|TI100_ARATH Protein TIC 100 OS=Arabidopsis thaliana OX=3702 GN=TIC100 PE=1 SV=1 && -	-	8312	7034	5421	6398	5457	8552	7466	5417	4556	4377	3451	3383	99.8767	94.2254	97.3694	94.4502	98.6382	95.6241	58.4208	56.2893	55.5353	54.7412	53.9709
818304	4775.84	4617.94	4809.33	5173.45	4976.09	5489.03	2263.11	1996.45	1955.97	2032.13	2078.84	2022.69	4973.61	2058.2	1.2721	1.29859e-158	1.73392e-156	RPS5B	NC_003071.7	15647677	15649471	-	1259	protein_coding	ribosomal protein 5B && sp|Q9ZUT9|RS51_ARATH 40S ribosomal protein S5-1 OS=Arabidopsis thaliana OX=3702 GN=RPS5A PE=1 SV=1 && PF00177:Ribosomal protein S7p/S5e	-	5251	4522	3520	4604	3614	6439	3832	2547	2127	2150	1758	1718	161.674	155.215	162.004	174.154	167.386	184.483	76.8323	67.8164	66.4342	68.8993	70.4485
835114	1806.29	1847.38	1996.14	1956.34	1824.38	1927.43	813.823	712.516	658.427	705.102	685.853	751.149	1892.99	721.145	1.38809	1.45273e-158	1.92954e-156	AT5G50460	NC_003076.8	20551132	20552670	-	909	protein_coding	secE/sec61-gamma protein transport protein && sp|P0DI74|S61G1_ARATH Protein transport protein Sec61 subunit gamma-1 OS=Arabidopsis thaliana OX=3702 GN=SEC61G1 PE=1 SV=1 && -	C2H2	1986	1809	1461	1741	1325	2261	1378	909	716	746	580	638	84.6912	86.0012	93.1309	91.2133	84.9978	89.7223	38.2674	33.5221	30.9741	33.1114	32.1916
824278	2576.64	2517.3	2878.77	2828.32	2774.44	2796.94	1308.14	1237.69	1235.93	1213.61	1240.45	1213.85	2728.73	1241.61	1.13314	3.23201e-158	4.27031e-156	AT3G51140	NC_003074.8	18997600	18999904	+	1719	protein_coding	DnaJ (DUF3353) && sp|Q9FN50|CPP1_ARATH Protein CHAPERONE-LIKE PROTEIN OF POR1, chloroplastic OS=Arabidopsis thaliana OX=3702 GN=CPP1 PE=1 SV=1 && PF11833:Protein CHAPERONE-LIKE PROTEIN OF POR1-like	-	2833	2465	2107	2517	2015	3281	2215	1579	1344	1284	1049	1031	63.8842	61.9685	71.0225	69.7318	68.3526	68.8485	32.5268	30.792	30.7449	30.1364	30.7878
837243	13080.6	12387.4	14470.3	14724.8	13763.4	13711.1	6528.3	6167.3	5859.63	5963.12	5861.68	5818.46	13689.6	6033.08	1.18123	3.29565e-158	4.33172e-156	RPL4	NC_003070.9	2248967	2250529	+	1563	protein_coding	ribosomal protein L4 && sp|O50061|RK4_ARATH 50S ribosomal protein L4, chloroplastic OS=Arabidopsis thaliana OX=3702 GN=RPL4 PE=2 SV=2 && PF00573:Ribosomal protein L4/L1 family	TALE	14382	12130	10591	13104	9996	16084	11054	7868	6372	6309	4957	4942	356.684	335.376	392.632	399.271	372.926	371.192	178.527	168.747	160.312	162.856	160.007
832102	4615.76	4479.05	4116.62	4309.34	4480.4	4489.94	2168.62	2242.58	2029.54	2151.22	1959.41	2154.55	4415.19	2117.65	1.05924	1.06701e-157	1.39518e-155	emb2734	NC_003076.8	6695174	6701355	-	4016	protein_coding	ARM repeat superfamily protein && sp|Q8BKC5|IPO5_MOUSE Importin-5 OS=Mus musculus OX=10090 GN=Ipo5 PE=1 SV=3 && PF02985:HEAT repeat|PF18808:Importin repeat|PF13646:HEAT repeats	ERF	5075	4386	3013	3835	3254	5267	3672	2861	2207	2276	1657	1830	48.9853	47.1959	43.4723	45.4773	47.2476	47.3079	23.0809	23.8812	21.6102	22.8655	20.8165
823919	5513.45	5200.03	5532.09	5922.95	5623.22	5762.67	2888.54	2742.68	2699	2696.59	2855.75	2933.95	5592.4	2802.75	0.996927	2.7822e-157	3.61916e-155	AT3G47650	NC_003074.8	17569424	17570607	+	908	protein_coding	DnaJ/Hsp40 cysteine-rich domain superfamily protein && sp|Q9SN73|BSD2_ARATH Protein BUNDLE SHEATH DEFECTIVE 2, chloroplastic OS=Arabidopsis thaliana OX=3702 GN=BSD2 PE=1 SV=1 && -	bHLH	6062	5092	4049	5271	4084	6760	4891	3499	2935	2853	2415	2492	258.793	242.344	258.386	276.459	262.274	268.55	135.974	129.178	127.108	126.77	134.187
842166	462.031	504.481	545.148	473.072	494.304	468.004	1441.61	1480.68	1472.27	1509.45	1625.94	1795.46	491.173	1554.24	-1.6631	3.88884e-157	5.03276e-155	PUP18	NC_003070.9	21441179	21443036	-	1858	protein_coding	purine permease 18 && sp|Q9C508|PUP18_ARATH Probable purine permease 18 OS=Arabidopsis thaliana OX=3702 GN=PUP18 PE=1 SV=1 && PF16913:Purine nucleobase transmembrane transport	STAT	508	494	399	421	359	549	2441	1889	1601	1597	1375	1525	10.5984	11.4898	12.4433	10.7909	11.2669	10.6584	33.1639	34.0814	33.8841	34.6786	37.3367
827682	6215.59	6572.55	7479.05	7173.61	6848.66	6846.15	2965.91	3053.86	2904.99	3149.33	3171.48	3148.23	6855.94	3065.63	1.16134	8.15133e-157	1.04952e-154	AT4G19410	NC_003075.7	10580893	10585861	-	2174	protein_coding	Pectinacetylesterase family protein && sp|Q940J8|PAE7_ARATH Pectin acetylesterase 7 OS=Arabidopsis thaliana OX=3702 GN=PAE7 PE=2 SV=1 && PF03283:Pectinacetylesterase|PF00235:Profilin	bHLH	6834	6436	5474	6384	4974	8031	5022	3896	3159	3332	2682	2674	121.854	127.934	145.899	139.848	133.414	133.252	58.3124	60.0746	57.14	61.8369	62.2412
824801	5917.27	5687.15	5752.07	6240.95	6037.67	6423.33	2649.35	2268.45	2085.63	2306.23	2160.44	2181.63	6009.74	2275.29	1.39942	1.08492e-156	1.3898e-154	AT3G56340	NC_003074.8	20892007	20893478	-	830	protein_coding	Ribosomal protein S26e family protein && sp|Q9LYK9|RS263_ARATH 40S ribosomal protein S26-3 OS=Arabidopsis thaliana OX=3702 GN=RPS26C PE=2 SV=1 && PF01283:Ribosomal protein S26e	-	6506	5569	4210	5554	4385	7535	4486	2894	2268	2440	1827	1853	303.85	289.954	293.908	318.677	308.068	327.468	136.435	116.883	107.452	118.608	111.055
820352	1057.76	1296.94	1285.68	1220.32	1185.5	1189.19	2817.67	3141.65	3169.83	3243.85	3248.34	3288.34	1205.9	3151.61	-1.38642	1.18692e-156	1.51279e-154	AT3G11780	NC_003074.8	3723894	3725618	-	1090	protein_coding	MD-2-related lipid recognition domain-containing protein / ML domain-containing protein && - && PF02221:ML domain	-	1163	1270	941	1086	861	1395	4771	4008	3447	3432	2747	2793	41.3596	50.3509	50.0231	47.4489	46.0609	46.1649	110.491	123.263	124.355	127.035	127.148
841044	691.227	691.363	680.411	849.507	776.567	705.842	1819.58	1954.91	1971.6	1880.9	1913.29	1943.8	732.486	1914.02	-1.38711	1.31122e-156	1.66282e-154	SIAR1	NC_003070.9	16913994	16917053	-	1656	protein_coding	nodulin MtN21 /EamA-like transporter family protein && sp|Q9LPF1|WTR8_ARATH WAT1-related protein At1g44800 OS=Arabidopsis thaliana OX=3702 GN=At1g44800 PE=1 SV=1 && PF00892:EamA-like transporter family	Trihelix	760	677	498	756	564	828	3081	2494	2144	1990	1618	1651	17.79	17.6668	17.4252	21.7413	19.8598	18.0357	46.9651	50.4856	50.9113	48.4836	49.2943
842068	26.3758	37.785	30.0583	48.3185	27.5378	32.3937	344.9	370.759	359.56	344.99	405.599	374.397	33.7449	366.701	-3.43736	2.14033e-156	2.70067e-154	AT1G56150	NC_003070.9	21017311	21018122	+	812	protein_coding	SAUR-like auxin-responsive protein family && sp|Q9SGU2|SAU71_ARATH Auxin-responsive protein SAUR71 OS=Arabidopsis thaliana OX=3702 GN=SAUR71 PE=2 SV=1 && PF02519:Auxin responsive protein	ZF-HD	29	37	22	43	20	38	584	473	391	365	343	318	1.38441	1.96914	1.56991	2.52195	1.43625	1.68807	18.1552	19.5271	18.9352	18.1359	21.3116
824576	2346.54	2149.66	2576.82	2473.23	2599.57	2589.79	940.798	877.123	804.642	823.249	766.263	807.661	2455.93	836.623	1.54845	3.99403e-156	5.0146e-154	FLN1	NC_003074.8	20028052	20030055	+	1729	protein_coding	fructokinase-like 1 && sp|Q9M394|SCKL1_ARATH Fructokinase-like 1, chloroplastic OS=Arabidopsis thaliana OX=3702 GN=FLN1 PE=1 SV=1 && PF00294:pfkB family carbohydrate kinase	MIKC_MADS	2580	2105	1886	2201	1888	3038	1593	1119	875	871	648	686	57.8426	52.6123	63.2054	60.6245	63.6741	63.3806	23.2576	21.6954	19.9005	20.3248	18.9086
844294	4076.42	3735.61	3949.93	3883.46	4334.45	4315.18	1885.14	1776.19	1731.59	1764.65	1700.44	1638.87	4049.18	1749.48	1.20841	4.04726e-156	5.05627e-154	FTSH12	NC_003070.9	29926624	29932585	+	3742	protein_coding	FTSH protease 12 && sp|Q9SAJ3|FTSHC_ARATH ATP-dependent zinc metalloprotease FTSH 12, chloroplastic OS=Arabidopsis thaliana OX=3702 GN=FTSH12 PE=2 SV=2 && PF00004:ATPase family associated with various cellular activities (AAA)|PF17862:AAA+ lid domain|PF01434:Peptidase family M41	WRKY	4482	3658	2891	3456	3148	5062	3192	2266	1883	1867	1438	1392	46.4292	42.2445	44.7664	43.9838	49.0554	48.7958	21.5329	20.2996	19.7878	20.1299	19.388
825716	3073.23	3123.9	3478.57	3180.03	3318.31	3165.21	1429.21	1436	1557.79	1480.15	1584.56	1547.04	3223.21	1505.79	1.09927	4.80956e-156	5.97902e-154	MEE51	NC_003075.7	1939113	1943024	+	2106	protein_coding	Phosphofructokinase family protein && sp|F4JGR5|PFPB2_ARATH Pyrophosphate--fructose 6-phosphate 1-phosphotransferase subunit beta 2 OS=Arabidopsis thaliana OX=3702 GN=PFP-BETA2 PE=3 SV=1 && PF00365:Phosphofructokinase	-	3379	3059	2546	2830	2410	3713	2420	1832	1694	1566	1340	1314	62.1946	62.7698	70.0499	63.9958	66.729	63.5961	29.0069	29.1608	31.6304	30.001	32.1015
835416	2423.84	2664.35	2612.34	2549.64	2559.64	2475.56	4533.31	4645.85	4788.31	4615.3	4899.12	4800.05	2547.56	4713.66	-0.887878	5.17621e-156	6.40328e-154	CLPX	NC_003076.8	21643767	21647774	+	2304	protein_coding	CLP protease regulatory subunit X && sp|Q9FK07|CLPX1_ARATH CLP protease regulatory subunit CLPX1, mitochondrial OS=Arabidopsis thaliana OX=3702 GN=CLPX1 PE=2 SV=1 && PF10431:C-terminal, D2-small domain, of ClpB protein|PF07724:AAA domain (Cdc48 subfamily)	-	2665	2609	1912	2269	1859	2904	7676	5927	5207	4883	4143	4077	44.8371	48.9352	48.0854	46.9003	47.0492	45.4651	84.1001	86.2351	88.87	85.5079	90.7217
836476	5646.24	5627.92	6088.17	6342.08	6302.03	6358.54	2896.81	2566.31	2500.37	2550.09	2558.94	2543.07	6060.83	2602.6	1.21789	1.35208e-155	1.66444e-153	GSA1	NC_003076.8	25451800	25453845	+	1960	protein_coding	glutamate-1-semialdehyde-2%2C1-aminomutase && sp|P42799|GSA1_ARATH Glutamate-1-semialdehyde 2,1-aminomutase 1, chloroplastic OS=Arabidopsis thaliana OX=3702 GN=GSA1 PE=1 SV=1 && PF00202:Aminotransferase class-III	TCP	6208	5511	4456	5644	4577	7459	4905	3274	2719	2698	2164	2160	122.777	121.508	131.734	137.137	136.17	137.274	63.1723	55.9956	54.551	55.5377	55.7032
818299	34154.8	33481.6	36031.7	36618.7	36986.1	35518	21209.6	20098.6	20056.3	20194.6	20542.5	20397.6	35465.1	20416.5	0.796429	1.58991e-155	1.94772e-153	AT2G37220	NC_003071.7	15634466	15636522	-	1488	protein_coding	RNA-binding (RRM/RBD/RNP motifs) family protein && sp|Q9ZUU4|CP29B_ARATH RNA-binding protein CP29B, chloroplastic OS=Arabidopsis thaliana OX=3702 GN=CP29B PE=1 SV=1 && PF00076:RNA recognition motif. (a.k.a. RRM, RBD, or RNP domain)	NAC	37553	32786	26372	32588	26862	41665	35913	25641	21810	21366	17372	17325	978.284	952.172	1026.95	1042.98	1052.67	1010.03	609.246	577.648	576.372	579.325	589.014
839218	1276.04	1257.12	1281.58	1463.04	1156.59	1294.04	396.281	352.73	308.983	354.441	381.949	296.692	1288.07	348.513	1.88118	4.47974e-155	5.46139e-153	EXPA10	NC_003070.9	9259432	9261313	+	1572	protein_coding	expansin A10 && sp|Q9LDR9|EXP10_ARATH Expansin-A10 OS=Arabidopsis thaliana OX=3702 GN=EXPA10 PE=2 SV=1 && PF03330:Lytic transglycolase|PF01357:Pollen allergen	bZIP	1403	1231	938	1302	840	1518	671	450	336	375	323	252	34.5962	33.8404	34.5747	39.4441	31.1589	34.8324	10.7749	9.59603	8.40498	9.62456	10.3664
831724	10346.6	10399	11038.2	11688.6	11583.8	11723.1	5168.78	4435.78	4655.89	5095.45	4705.19	4740.01	11129.9	4800.18	1.2128	4.73705e-155	5.74732e-153	AT5G02960	NC_003076.8	693079	694515	-	749	protein_coding	Ribosomal protein S12/S23 family protein && sp|P49201|RS232_ARATH 40S ribosomal protein S23-2 OS=Arabidopsis thaliana OX=3702 GN=RPS23B PE=2 SV=2 && PF00164:Ribosomal protein S12/S23	MYB_related	11376	10183	8079	10402	8413	13752	8752	5659	5063	5391	3979	4026	588.75	587.521	625.005	661.391	654.975	662.29	294.964	253.273	265.813	290.395	268.022
843913	1979.09	2066.94	2138.24	2070.95	2109.4	2030.57	3974.03	3824.38	3865.96	4202.26	4148.23	4212.55	2065.87	4037.9	-0.967321	1.33125e-154	1.60744e-152	AT1G75800	NC_003070.9	28458691	28460961	+	1705	protein_coding	Pathogenesis-related thaumatin superfamily protein && sp|Q9FF29|PR5K_ARATH PR5-like receptor kinase OS=Arabidopsis thaliana OX=3702 GN=PR5K PE=1 SV=1 && PF00314:Thaumatin family	ARF	2176	2024	1565	1843	1532	2382	6729	4879	4204	4446	3508	3578	49.4718	51.2998	53.186	51.4783	52.395	50.3943	99.6254	95.9264	96.959	105.208	103.804
835699	10771.3	10852.5	10614.7	10600.9	10874.7	10733.4	6993.09	6753.61	6919	6786.37	6461.21	6653.2	10741.2	6761.08	0.666839	1.53509e-154	1.84474e-152	HSP81-3	NC_003076.8	22681238	22684252	+	2613	protein_coding	heat shock protein 81-3 && sp|P51818|HS903_ARATH Heat shock protein 90-3 OS=Arabidopsis thaliana OX=3702 GN=HSP90-3 PE=1 SV=2 && PF02518:Histidine kinase-, DNA gyrase B-, and HSP90-like ATPase|PF00183:Hsp90 protein	bZIP	11843	10627	7769	9434	7898	12591	11841	8616	7524	7180	5464	5651	175.689	175.752	172.279	171.941	176.252	173.814	114.391	110.535	113.229	110.863	105.499
816939	1869.95	1862.7	1702.39	1937.23	1867.06	1929.98	874.653	771.304	816.597	798.674	787.548	793.533	1861.55	807.052	1.20402	1.94619e-154	2.32768e-152	eIFiso4G2	NC_003071.7	10225225	10228698	-	2761	protein_coding	MIF4G domain-containing protein / MA3 domain-containing protein && sp|O82233|IF4G2_ARATH Eukaryotic translation initiation factor isoform 4G-2 OS=Arabidopsis thaliana OX=3702 GN=EIF(ISO)4G2 PE=1 SV=1 && PF02854:MIF4G domain|PF02847:MA3 domain	C3H	2056	1824	1246	1724	1356	2264	1481	984	888	845	666	674	28.8655	28.5488	26.1492	29.7368	28.6384	29.5783	13.5404	11.947	12.6473	12.3479	12.1699
827535	7721.74	7717.33	7781	8870.38	8163.59	8588.59	3564.17	2962.15	2887.52	3172.01	3244.79	3154.12	8140.44	3164.13	1.36282	2.84231e-154	3.38342e-152	AT4G18100	NC_003075.7	10035468	10036647	-	821	protein_coding	Ribosomal protein L32e && sp|P49211|RL321_ARATH 60S ribosomal protein L32-1 OS=Arabidopsis thaliana OX=3702 GN=RPL32A PE=2 SV=2 && PF01655:Ribosomal protein L32	-	8490	7557	5695	7894	5929	10075	6035	3779	3140	3356	2744	2679	400.855	397.774	401.937	457.907	421.109	442.655	185.557	154.3	150.396	164.923	168.624
823891	2612.11	2615.33	2840.51	3047.44	2939.66	3110.65	1128.01	936.695	980.284	966.916	990.939	921.864	2860.95	987.452	1.53175	3.55212e-154	4.20851e-152	AT3G47370	NC_003074.8	17453423	17454730	-	910	protein_coding	Ribosomal protein S10p/S20e family protein && sp|Q9STY6|RS202_ARATH 40S ribosomal protein S20-2 OS=Arabidopsis thaliana OX=3702 GN=RPS20B PE=2 SV=1 && PF00338:Ribosomal protein S10p/S20e	NAC	2872	2561	2079	2712	2135	3649	1910	1195	1066	1023	838	783	122.339	121.618	132.379	141.929	136.808	144.643	52.9829	44.0208	46.0644	45.3562	46.4602
823966	2759.45	2629.63	2649.23	2656.39	2760.67	2746.65	1456.97	1478.33	1397.78	1334.59	1414.28	1417.53	2700.34	1416.58	0.929397	3.79645e-154	4.47697e-152	EDD1	NC_003074.8	17762970	17771146	+	3527	protein_coding	glycine-tRNA ligase && sp|Q8L785|SYGM2_ARATH Glycine--tRNA ligase, chloroplastic/mitochondrial 2 OS=Arabidopsis thaliana OX=3702 GN=EDD1 PE=1 SV=1 && PF02092:Glycyl-tRNA synthetase beta subunit|PF02091:Glycyl-tRNA synthetase alpha subunit	-	3034	2575	1939	2364	2005	3222	2467	1886	1520	1412	1196	1204	33.3452	31.5502	31.8552	31.9202	33.1486	32.9522	17.6566	17.9254	16.9468	16.1522	17.1082
820828	4425.67	4587.3	4955.52	5008.27	4496.93	4610.14	2282.01	2001.94	2104.94	2185.25	2226.66	2153.37	4680.64	2159.03	1.11577	1.86664e-153	2.191e-151	FAD5	NC_003074.8	5358601	5361185	+	1789	protein_coding	fatty acid desaturase 5 && sp|Q949X0|ADS3_ARATH Palmitoyl-monogalactosyldiacylglycerol delta-7 desaturase, chloroplastic OS=Arabidopsis thaliana OX=3702 GN=ADS3 PE=1 SV=2 && PF00487:Fatty acid desaturase	-	4866	4492	3627	4457	3266	5408	3864	2554	2289	2312	1883	1829	105.435	108.507	117.475	118.647	106.454	109.041	54.5219	47.8566	50.3136	52.141	53.103
837591	2090.05	1949.5	2216.12	2263.1	2189.26	2200.21	1004.58	955.508	935.224	940.451	927.084	907.736	2151.37	945.097	1.1827	3.9919e-153	4.66386e-151	emb2004	NC_003070.9	3461635	3465786	+	2150	protein_coding	RNI-like superfamily protein && - && PF13516:Leucine Rich repeat	-	2298	1909	1622	2014	1590	2581	1701	1219	1017	995	784	771	41.4319	38.3705	43.7139	44.6112	43.1235	43.3025	19.9715	19.0063	18.6008	18.6718	18.3974
838851	2379.28	2417.22	2485.27	2466.49	2434.34	2496.87	1331.76	1363.11	1312.26	1348.77	1383.53	1365.72	2446.58	1350.86	0.857954	4.11937e-153	4.79062e-151	COX6B	NC_003070.9	7925121	7927345	+	1329	protein_coding	cytochrome C oxidase 6B && sp|Q9S7L9|CX6B1_ARATH Cytochrome c oxidase subunit 6b-1 OS=Arabidopsis thaliana OX=3702 GN=COX6B-1 PE=1 SV=1 && PF02297:Cytochrome oxidase c subunit VIb	FAR1	2616	2367	1819	2195	1768	2929	2255	1739	1427	1427	1170	1160	76.302	76.9667	79.3077	78.6562	77.5734	79.4984	42.8317	43.8638	42.223	43.3213	44.416
820722	5859.97	5701.45	6248.03	6057.79	6069.34	5945.95	3373.41	3245.12	3110.06	3299.61	3085.16	3077.59	5980.42	3198.49	0.900569	5.56022e-153	6.43659e-151	HEME1	NC_003074.8	5020461	5023146	+	2044	protein_coding	Uroporphyrinogen decarboxylase && sp|Q93ZB6|DCUP1_ARATH Uroporphyrinogen decarboxylase 1, chloroplastic OS=Arabidopsis thaliana OX=3702 GN=HEME1 PE=2 SV=2 && PF01208:Uroporphyrinogen decarboxylase (URO-D)	-	6443	5583	4573	5391	4408	6975	5712	4140	3382	3491	2609	2614	122.188	118.037	129.637	125.606	125.752	123.091	70.5426	67.8971	65.0643	68.9082	64.398
836451	6847.7	6289.67	7093.76	7712.98	7170.85	6989.37	3109.42	2715.24	2719.23	2653.11	2573.13	2636.08	7017.39	2734.37	1.35792	7.28267e-153	8.39203e-151	NDPK2	NC_003076.8	25371904	25373904	-	980	protein_coding	nucleoside diphosphate kinase 2 && sp|O64903|NDK2_ARATH Nucleoside diphosphate kinase II, chloroplastic OS=Arabidopsis thaliana OX=3702 GN=NDPK2 PE=1 SV=2 && PF00334:Nucleoside diphosphate kinase	GRAS	7529	6159	5192	6864	5208	8199	5265	3464	2957	2807	2176	2239	297.807	271.59	306.984	333.56	309.885	301.786	135.618	118.49	118.652	115.563	112.024
837491	6768.57	6801.3	6733.06	7018.54	7064.83	7266.42	4055.53	3775	3876.08	3727.78	3705.97	3699.23	6942.12	3806.6	0.865648	7.38943e-153	8.47635e-151	AT1G09640	NC_003070.9	3119739	3122542	+	1950	protein_coding	Translation elongation factor EF1B%2C gamma chain && sp|O04487|EF1G1_ARATH Probable elongation factor 1-gamma 1 OS=Arabidopsis thaliana OX=3702 GN=At1g09640 PE=1 SV=1 && PF02798:Glutathione S-transferase, N-terminal domain|PF00647:Elongation factor 1 gamma, conserved domain|PF00043:Glutathione S-transferase, C-terminal domain	-	7442	6660	4928	6246	5131	8524	6867	4816	4215	3944	3134	3142	147.937	147.594	146.435	152.542	153.435	157.679	88.8948	82.7911	84.9988	81.6027	81.0855
835418	924.062	976.283	923.61	1005.7	987.231	1022.96	2289.1	2620.4	2568.42	2793	2880.58	2745.58	973.307	2649.51	-1.44227	8.95545e-153	1.02262e-150	PMEPCRF	NC_003076.8	21649532	21651713	-	2098	protein_coding	pectin methylesterase PCR fragment F && sp|Q9FK05|PME61_ARATH Probable pectinesterase/pectinesterase inhibitor 61 OS=Arabidopsis thaliana OX=3702 GN=PME61 PE=2 SV=1 && PF04043:Plant invertase/pectin methylesterase inhibitor|PF01095:Pectinesterase	NAC	1016	956	676	895	717	1200	3876	3343	2793	2955	2436	2332	18.772	19.6917	18.6702	20.3161	19.9283	20.6319	46.6361	53.4149	52.3498	56.8269	58.5802
828861	5684.44	6436.73	6526.75	6607.27	6785.32	6441.23	2815.9	3059.35	3056.72	2955.57	2804.9	2870.38	6413.62	2927.14	1.13079	1.25044e-152	1.42144e-150	ENODL2	NC_003075.7	13750156	13752103	-	1846	protein_coding	early nodulin-like protein 2 && sp|Q9T076|ENL2_ARATH Early nodulin-like protein 2 OS=Arabidopsis thaliana OX=3702 GN=At4g27520 PE=1 SV=1 && PF02298:Plastocyanin-like domain	C2H2	6250	6303	4777	5880	4928	7556	4768	3903	3324	3127	2372	2438	131.242	147.552	149.945	151.694	155.666	147.647	65.2001	70.8759	70.8075	68.3437	64.8279
822283	3710.8	3834.67	4351.62	4210.45	4005.38	3888.95	1808.95	1585.72	1644.23	1710.77	1805.69	1684.79	4000.31	1706.69	1.22795	1.68368e-152	1.90536e-150	CCB1	NC_003074.8	9813223	9814752	+	1277	protein_coding	cofactor assembly of complex C && sp|Q9LSE4|CCB1_ARATH Protein COFACTOR ASSEMBLY OF COMPLEX C SUBUNIT B CCB1, chloroplastic OS=Arabidopsis thaliana OX=3702 GN=CCB1 PE=1 SV=1 && PF12046:Cofactor assembly of complex C subunit B	-	4080	3755	3185	3747	2909	4562	3063	2023	1788	1810	1527	1431	123.849	127.072	144.519	139.738	132.834	128.863	60.548	53.1051	55.0588	57.186	60.3291
840208	3703.52	3572.21	3455.34	3932.9	3699.71	4149.8	1593.98	1378	1433.64	1452.74	1384.71	1574.12	3752.25	1469.53	1.35242	3.62542e-152	4.08443e-150	AT1G33120	NC_003070.9	12010879	12012547	+	1016	protein_coding	Ribosomal protein L6 family && sp|P49209|RL91_ARATH 60S ribosomal protein L9-1 OS=Arabidopsis thaliana OX=3702 GN=RPL9B PE=1 SV=3 && PF00347:Ribosomal protein L6	-	4072	3498	2529	3500	2687	4868	2699	1758	1559	1537	1171	1337	155.359	148.784	144.232	164.058	154.216	172.831	67.0584	58.0038	60.3396	61.0355	58.149
828520	13073.3	13343.2	13314.5	13555	13925.9	13258.4	8956.18	8753.2	8708.53	8643.64	8698.51	8586.41	13411.7	8724.41	0.619486	4.08681e-152	4.58376e-150	SHD	NC_003075.7	12551552	12556058	-	3033	protein_coding	Chaperone protein htpG family protein && sp|Q9STX5|ENPL_ARATH Endoplasmin homolog OS=Arabidopsis thaliana OX=3702 GN=HSP90-7 PE=1 SV=1 && PF02518:Histidine kinase-, DNA gyrase B-, and HSP90-like ATPase|PF00183:Hsp90 protein	bZIP	14374	13066	9745	12063	10114	15553	15165	11167	9470	9145	7356	7293	183.708	186.166	186.173	189.411	194.449	184.972	126.216	123.423	122.78	121.65	122.362
838046	3205.11	3349.59	3430.75	3447.47	3622.6	3515.57	1703.24	1659.4	1567.9	1668.24	1532.53	1507.01	3428.51	1606.39	1.09011	4.59533e-152	5.13132e-150	AT1G14810	NC_003070.9	5102424	5104850	-	1635	protein_coding	semialdehyde dehydrogenase family protein && sp|Q55512|DHAS_SYNY3 Aspartate-semialdehyde dehydrogenase OS=Synechocystis sp. (strain PCC 6803 / Kazusa) OX=1111708 GN=asd PE=3 SV=2 && PF01118:Semialdehyde dehydrogenase, NAD binding domain|PF02774:Semialdehyde dehydrogenase, dimerisation domain	-	3524	3280	2511	3068	2631	4124	2884	2117	1705	1765	1296	1280	83.549	86.6934	88.989	89.3636	93.8337	90.9839	44.5268	43.4045	41.0069	43.5541	39.9914
821492	551.163	605.581	575.207	527.009	587.933	618.038	1397.91	1358.4	1413.41	1328.92	1454.48	1435.19	577.488	1398.05	-1.27308	6.01037e-152	6.68184e-150	PUT5	NC_003074.8	6790731	6792988	-	1992	protein_coding	Amino acid permease family protein && sp|Q9LH39|PHSD_ARATH Probable polyamine transporter At3g19553 OS=Arabidopsis thaliana OX=3702 GN=At3g19553 PE=3 SV=1 && PF13520:Amino acid permease	-	606	593	421	469	427	725	2367	1733	1537	1406	1230	1219	11.7925	12.8646	12.2462	11.2126	12.4995	13.1284	29.9953	29.1636	30.3413	28.4773	31.1526
820076	16773.2	16124	16720.6	18407.1	17861	18203.6	8327.8	7154.94	6939.23	7510.37	7585.77	7153.57	17348.2	7445.28	1.21999	1.06974e-151	1.18404e-149	AT3G09200	NC_003074.8	2823088	2825241	-	1460	protein_coding	Ribosomal protein L10 family protein && sp|Q42112|RLA02_ARATH 60S acidic ribosomal protein P0-2 OS=Arabidopsis thaliana OX=3702 GN=RPP0B PE=1 SV=2 && PF17777:Insertion domain in 60S ribosomal protein L10P|PF00466:Ribosomal protein L10|PF00428:60s Acidic ribosomal protein	-	18442	15789	12238	16381	12972	21354	14101	9128	7546	7946	6415	6076	489.641	467.339	485.697	534.332	518.095	527.582	243.804	209.582	203.242	219.583	221.678
817854	2052.76	1938.27	1990.68	2151.86	2113.53	2011.82	972.689	888.097	904.878	999.052	924.719	898.317	2043.15	931.292	1.13136	1.5583e-151	1.71726e-149	PDIL2-3	NC_003071.7	13962213	13965531	-	1737	protein_coding	PDI-like 2-3 && sp|O48773|PDI23_ARATH Protein disulfide-isomerase 2-3 OS=Arabidopsis thaliana OX=3702 GN=PDIL2-3 PE=2 SV=1 && PF00085:Thioredoxin	C3H	2257	1898	1457	1915	1535	2360	1647	1133	984	1057	782	763	50.368	47.22	48.6035	52.504	51.5305	49.009	23.9352	21.8656	22.2764	24.5515	22.7136
824930	3494.34	3525.24	3570.11	3618.27	3793.34	3626.39	2066.45	1974.51	1960.57	1945.17	1987.79	1889.64	3604.61	1970.69	0.868451	3.36048e-151	3.68718e-149	ADSS	NC_003074.8	21334191	21336720	-	1918	protein_coding	adenylosuccinate synthase && sp|Q96529|PURA_ARATH Adenylosuccinate synthetase, chloroplastic OS=Arabidopsis thaliana OX=3702 GN=PURA PE=1 SV=1 && PF00709:Adenylosuccinate synthetase	-	3842	3452	2613	3220	2755	4254	3499	2519	2132	2058	1681	1605	77.6483	77.7771	78.9402	79.9522	83.7585	80.0042	46.051	44.0262	43.7108	43.2911	44.2179
839814	1038.66	1125.38	1124.45	1110.2	1100.14	991.418	2333.98	2288.83	2329.32	2545.36	2426.5	2485.38	1081.71	2401.56	-1.15247	6.69259e-151	7.31144e-149	COR314-TM2	NC_003070.9	10286067	10288103	-	1329	protein_coding	cold regulated 314 thylakoid membrane 2 && sp|F4I1G5|CRIM2_ARATH Cold-regulated 413 inner membrane protein 2, chloroplastic OS=Arabidopsis thaliana OX=3702 GN=COR413IM2 PE=1 SV=1 && PF05562:Cold acclimation protein WCOR413	C2H2	1142	1102	823	988	799	1163	3952	2920	2533	2693	2052	2111	33.3092	35.8333	35.8825	35.4042	35.0572	31.5659	75.0647	73.6528	74.948	81.7548	77.8989
820140	8229.24	8302.49	8797.52	9152.42	8945.66	8649.12	4950.85	4609.8	4701.87	4617.19	4695.73	4776.5	8679.41	4725.32	0.876318	1.30762e-150	1.42238e-148	ADK1	NC_003074.8	3011780	3014944	+	1988	protein_coding	adenosine kinase 1 && sp|Q9SF85|ADK1_ARATH Adenosine kinase 1 OS=Arabidopsis thaliana OX=3702 GN=ADK1 PE=1 SV=1 && PF00294:pfkB family carbohydrate kinase	-	9048	8130	6439	8145	6497	10146	8383	5881	5113	4885	3971	4057	176.425	176.727	187.676	195.118	190.569	184.095	106.445	99.1668	101.137	99.1403	100.777
841384	3677.15	3707.02	3497.69	3786.82	3761.67	3781.54	1948.92	1743.27	1823.55	1850.66	1894.37	1685.96	3701.98	1824.46	1.01973	4.47516e-150	4.847e-148	RBP47A	NC_003070.9	18356799	18360447	-	2498	protein_coding	RNA-binding protein 47A && sp|F4I3B3|RB47A_ARATH Polyadenylate-binding protein RBP47A OS=Arabidopsis thaliana OX=3702 GN=RBP47A PE=2 SV=1 && PF00076:RNA recognition motif. (a.k.a. RRM, RBD, or RNP domain)	WOX	4043	3630	2560	3370	2732	4436	3300	2224	1983	1958	1602	1432	62.7385	62.7977	59.382	64.2482	63.774	64.0565	33.3477	29.8452	31.2162	31.6244	32.3556
842672	2560.27	2309.99	2513.97	2504.7	2515.58	2604.28	1244.95	1221.23	1279.15	1255.19	1178.96	1176.17	2501.46	1225.94	1.02726	6.54667e-150	7.06033e-148	MURE	NC_003070.9	23614340	23617912	+	3105	protein_coding	ALBINO OR PALE-GREEN 13 && sp|F4I3P9|MURE_ARATH UDP-N-acetylmuramoyl-L-alanyl-D-glutamate--2,6-diaminopimelate ligase MurE homolog, chloroplastic OS=Arabidopsis thaliana OX=3702 GN=MURE PE=1 SV=1 && PF02875:Mur ligase family, glutamate ligase domain|PF08245:Mur ligase middle domain	-	2815	2262	1840	2229	1827	3055	2108	1558	1391	1328	997	999	35.1431	31.4819	34.3371	34.1878	34.3109	35.4906	17.1377	16.8204	17.6163	17.2559	16.1999
824034	8513.01	8379.08	9204.67	9641.23	9848.9	8949.19	4176.01	3817.33	3697.68	4054.81	3904.63	3620.35	9089.35	3878.47	1.22755	7.11028e-150	7.63553e-148	GSA2	NC_003074.8	18049571	18051778	+	1773	protein_coding	glutamate-1-semialdehyde 2%2C1-aminomutase 2 && sp|Q42522|GSA2_ARATH Glutamate-1-semialdehyde 2,1-aminomutase 2, chloroplastic OS=Arabidopsis thaliana OX=3702 GN=GSA2 PE=1 SV=2 && PF00202:Aminotransferase class-III	ERF	9360	8205	6737	8580	7153	10498	7071	4870	4021	4290	3302	3075	204.64	199.986	220.174	230.463	235.253	213.581	100.674	92.0771	89.1816	97.6227	93.9609
824350	1430.66	1275.5	1367.65	1524.84	1427.84	1555.75	510.854	412.303	430.369	465.027	417.424	413.249	1430.37	441.538	1.69043	7.29366e-150	7.79927e-148	AT3G51870	NC_003074.8	19243902	19246936	+	1547	protein_coding	Mitochondrial substrate carrier family protein && sp|O65023|EAAC_ARATH Probable envelope ADP,ATP carrier protein, chloroplastic OS=Arabidopsis thaliana OX=3702 GN=EAAC PE=2 SV=2 && PF00153:Mitochondrial carrier protein	B3	1573	1249	1001	1357	1037	1825	865	526	468	492	353	351	39.415	34.8901	37.4931	41.7746	39.0881	42.5536	14.1146	11.398	11.8961	12.8315	11.5123
819224	1461.58	1515.48	1542.54	1570.91	1544.87	1444.08	725.826	653.727	688.774	669.185	652.743	667.557	1513.24	676.302	1.15612	1.89027e-149	2.01277e-147	AT2G46170	NC_003071.7	18965068	18967271	+	1691	protein_coding	Reticulon family protein && sp|O82352|RTNLE_ARATH Reticulon-like protein B5 OS=Arabidopsis thaliana OX=3702 GN=RTNLB5 PE=1 SV=1 && PF02453:Reticulon	Dof	1607	1484	1129	1398	1122	1694	1229	834	749	708	552	567	36.8379	37.9245	38.6864	39.3719	38.6906	36.1355	18.3465	16.5331	17.4176	16.8924	16.4693
817575	224.649	247.134	202.21	197.769	224.433	207.149	773.073	974.32	894.762	878.069	1002.76	1011.34	217.224	922.388	-2.08126	5.83893e-149	6.19122e-147	WRKY25	NC_003071.7	12903208	12905338	-	1776	protein_coding	WRKY DNA-binding protein 25 && sp|O22921|WRK25_ARATH Probable WRKY transcription factor 25 OS=Arabidopsis thaliana OX=3702 GN=WRKY25 PE=1 SV=1 && PF03106:WRKY DNA -binding domain	WRKY	247	242	148	176	163	243	1309	1243	973	929	848	859	5.3911	5.88847	4.82866	4.71947	5.35181	4.93545	18.6055	23.4617	21.5437	21.1045	24.0897
839203	16421.2	17110.5	17242.5	17968.9	18323.7	17915.4	10367.1	9842.75	10134.8	10140.8	10086.8	9834.39	17497	10067.8	0.796976	5.8972e-149	6.22685e-147	FBR12	NC_003070.9	9205800	9207417	+	989	protein_coding	Eukaryotic translation initiation factor 5A-1 (eIF-5A 1) protein && sp|Q93VP3|IF5A2_ARATH Eukaryotic translation initiation factor 5A-2 OS=Arabidopsis thaliana OX=3702 GN=ELF5A-2 PE=1 SV=1 && PF01287:Eukaryotic elongation factor 5A hypusine, DNA-binding OB fold	bHLH	18055	16755	12620	15991	13308	21016	17554	12557	11021	10729	8530	8353	707.659	732.113	739.385	770.021	784.643	766.51	448.047	425.619	438.202	437.688	435.143
830807	228.287	299.216	244.565	259.571	279.509	256.592	812.642	820.686	798.205	837.427	854.951	894.785	261.29	836.449	-1.67896	8.12777e-149	8.54635e-147	AT5G09480	NC_003076.8	2950862	2951701	-	840	protein_coding	hydroxyproline-rich glycoprotein family protein && - && -	-	251	293	179	231	203	301	1376	1047	868	886	723	760	11.5829	15.0736	12.3476	13.0965	14.092	12.9256	41.3507	41.7829	40.6341	42.5556	43.4248
842086	3807.21	3824.45	3986.82	4359.9	4127.92	4189.02	1883.37	1836.55	1821.71	1942.34	1925.12	2030.93	4049.22	1906.67	1.0877	8.56269e-149	8.96631e-147	SAR1B	NC_003070.9	21086501	21088554	-	1002	protein_coding	secretion-associated RAS 1B && sp|Q01474|SAR1B_ARATH GTP-binding protein SAR1B OS=Arabidopsis thaliana OX=3702 GN=SAR1B PE=1 SV=1 && PF00025:ADP-ribosylation factor family	MYB_related	4186	3745	2918	3880	2998	4914	3189	2343	1981	2055	1628	1725	161.94	161.515	168.743	184.411	174.47	176.901	80.3398	78.3856	77.744	82.7459	81.972
826873	2437.49	2415.18	2369.14	2556.39	2647.76	2782.45	1012.85	902.99	857.978	957.464	792.278	874.77	2534.73	899.722	1.49046	2.34938e-148	2.44995e-146	AT4G12600	NC_003075.7	7453196	7454546	+	990	protein_coding	Ribosomal protein L7Ae/L30e/S12e/Gadd45 family protein && sp|Q21568|NH2L1_CAEEL NHP2-like protein 1 homolog OS=Caenorhabditis elegans OX=6239 GN=M28.5 PE=3 SV=1 && PF01248:Ribosomal protein L7Ae/L30e/S12e/Gadd45 family	MYB_related	2680	2365	1734	2275	1923	3264	1715	1152	933	1013	670	743	104.936	103.235	101.49	109.438	113.266	118.927	43.7293	39.0076	37.0592	41.2835	34.1443
819725	11951	11532.6	12206.4	13113.4	12398.9	12974.5	6242.46	5497.89	5499.15	5828.91	5623.99	5279.23	12362.8	5661.94	1.1259	4.42662e-148	4.59713e-146	RPL18	NC_003074.8	1621355	1623052	+	1275	protein_coding	ribosomal protein L18 && sp|P42791|RL182_ARATH 60S ribosomal protein L18-2 OS=Arabidopsis thaliana OX=3702 GN=RPL18B PE=1 SV=2 && PF17135:Ribosomal protein 60S L18 and 50S L18e	-	13140	11293	8934	11670	9005	15220	10570	7014	5980	6167	4756	4484	399.492	382.762	406.016	435.897	411.841	430.594	209.271	184.411	184.434	195.149	188.196
843189	7463.44	7608.06	8565.25	8263.59	8323.31	7809.44	4189	3888.66	3922.98	3990.54	4046.53	4074.8	8005.51	4018.75	0.99334	5.07159e-148	5.24535e-146	PSRP3/1	NC_003070.9	25757404	25758411	-	932	protein_coding	Ribosomal protein PSRP-3/Ycf65 && sp|Q9SX22|RRP31_ARATH 30S ribosomal protein 3-1, chloroplastic OS=Arabidopsis thaliana OX=3702 GN=At1g68590 PE=1 SV=1 && PF04839:Plastid and cyanobacterial ribosomal protein (PSRP-3 / Ycf65)	MYB	8206	7450	6269	7354	6045	9161	7093	4961	4266	4222	3422	3461	341.302	345.438	389.753	375.778	378.213	354.561	192.114	178.437	179.993	182.77	185.244
818858	1056.85	1086.57	1205.06	1173.13	1210.29	1151.68	2341.66	2404.05	2456.23	2517.95	2571.95	2534.83	1147.26	2471.11	-1.10864	7.07815e-148	7.29078e-146	TTL3	NC_003071.7	17728479	17731836	+	2827	protein_coding	tetratricopetide-repeat thioredoxin-like 3 && sp|Q9SIN1|TTL3_ARATH Inactive TPR repeat-containing thioredoxin TTL3 OS=Arabidopsis thaliana OX=3702 GN=TTL3 PE=1 SV=2 && PF00085:Thioredoxin	-	1162	1064	882	1044	879	1351	3965	3067	2671	2664	2175	2153	15.9332	16.2647	18.078	17.5872	18.1309	17.2383	35.4047	36.368	37.1534	38.0199	38.8161
830399	9763.59	9979.33	10028.5	10098.6	10165.6	10175.9	16750.7	18262	18697.1	18293.9	19030.1	19295.6	10035.2	18388.2	-0.873364	1.14162e-147	1.17114e-145	CEV1	NC_003076.8	1530132	1535558	-	3825	protein_coding	Cellulose synthase family protein && sp|Q941L0|CESA3_ARATH Cellulose synthase A catalytic subunit 3 [UDP-forming] OS=Arabidopsis thaliana OX=3702 GN=CESA3 PE=1 SV=2 && PF03552:Cellulose synthase|PF14569:Zinc-binding RING-finger	LBD	10735	9772	7340	8987	7383	11937	28363	23298	20332	19355	16093	16389	108.791	110.403	111.192	111.894	112.553	112.571	187.182	204.183	209.025	204.157	212.268
821422	5450.69	5194.93	5682.39	5085.8	5398.79	5029.55	2781.64	2869.66	2777.16	2663.51	2800.17	2673.76	5307.02	2760.98	0.94136	3.68864e-147	3.76868e-145	Tic62	NC_003074.8	6510982	6515108	+	2492	protein_coding	NAD(P)-binding Rossmann-fold superfamily protein && sp|Q8H0U5|TIC62_ARATH Protein TIC 62, chloroplastic OS=Arabidopsis thaliana OX=3702 GN=TIC62 PE=1 SV=1 && PF13460:NAD(P)H-binding	-	5993	5087	4159	4526	3921	5900	4710	3661	3020	2818	2368	2271	93.2222	88.2152	96.7049	86.4948	91.7497	85.402	47.7108	49.2474	47.655	45.6242	47.9416
821368	5449.78	5094.85	5456.95	5180.19	5338.21	5384.17	3212.77	3223.17	3175.35	3079.39	3210.5	3123.51	5317.36	3170.78	0.745272	6.90297e-147	7.02433e-145	EMB1865	NC_003074.8	6313471	6318062	+	3126	protein_coding	CRS1 / YhbY (CRM) domain-containing protein && sp|A7XN92|CFM3_MAIZE CRM-domain containing factor CFM3, chloroplastic/mitochondrial OS=Zea mays OX=4577 GN=CFM3 PE=1 SV=1 && PF01985:CRS1 / YhbY (CRM) domain	bHLH	5992	4989	3994	4610	3877	6316	5440	4112	3453	3258	2715	2653	74.3029	68.9691	74.0332	70.232	72.3207	72.8814	43.9293	44.0956	43.4368	42.0498	43.8187
816293	1481.59	1649.26	1586.26	1610.24	1674.3	1542.11	3168.48	3263.93	3208.45	3158.78	3393.79	3510.85	1590.63	3284.05	-1.04648	9.12349e-147	9.2466e-145	ERD7	NC_003071.7	7755605	7757929	-	1905	protein_coding	Senescence/dehydration-associated protein-like protein && sp|O48832|ERD7_ARATH Protein EARLY-RESPONSIVE TO DEHYDRATION 7, chloroplastic OS=Arabidopsis thaliana OX=3702 GN=ERD7 PE=1 SV=1 && PF06911:Senescence-associated protein	bZIP	1629	1615	1161	1433	1216	1809	5365	4164	3489	3342	2870	2982	33.1474	36.6359	35.3138	35.824	37.2215	34.2537	71.0917	73.2736	72.0205	70.7805	76.0091
838111	529.335	570.86	569.741	579.822	506.696	559.218	1304.01	1294.13	1385.82	1362.94	1481.68	1384.56	552.612	1368.86	-1.30495	1.57832e-146	1.59321e-144	AT1G15410	NC_003070.9	5298324	5300927	+	2306	protein_coding	aspartate-glutamate racemase family && - && PF01177:Asp/Glu/Hydantoin racemase	-	582	559	417	516	368	656	2208	1651	1507	1442	1253	1176	9.78333	10.4757	10.4781	10.6565	9.3056	10.2614	24.1704	24.0004	25.6983	25.2295	27.4139
830359	4201.93	4023.59	4219.09	4616.1	4487.29	4847.97	1894	1612.37	1588.13	1696.59	1761.93	1614.15	4399.33	1694.53	1.37541	5.53323e-146	5.56322e-144	AT5G04800	NC_003076.8	1387909	1389887	+	1424	protein_coding	Ribosomal S17 family protein && sp|Q9LZ17|RS174_ARATH 40S ribosomal protein S17-4 OS=Arabidopsis thaliana OX=3702 GN=RPS17D PE=2 SV=3 && PF00833:Ribosomal S17	G2-like	4620	3940	3088	4108	3259	5687	3207	2057	1727	1795	1490	1371	125.764	119.568	125.654	137.386	133.454	144.058	56.8503	48.4235	47.6905	50.8577	52.7904
826885	3141.45	3323.04	3627.49	3417.13	3564.77	3512.16	6540.11	6995.82	7280.4	6983.91	6691.8	6922.81	3431.01	6902.48	-1.00949	5.79151e-146	5.79978e-144	FLA2	NC_003075.7	7491227	7493080	-	1854	protein_coding	FASCICLIN-like arabinogalactan 2 && sp|Q9SU13|FLA2_ARATH Fasciclin-like arabinogalactan protein 2 OS=Arabidopsis thaliana OX=3702 GN=FLA2 PE=2 SV=1 && PF02469:Fasciclin domain	HSF	3454	3254	2655	3041	2589	4120	11074	8925	7917	7389	5659	5880	72.2164	75.8469	82.9779	78.1142	81.4288	80.1588	150.778	161.373	167.919	160.797	153.996
825462	11069.6	10762.6	11101.1	12499.9	12042.3	12824.5	5417.41	4830.06	4742.33	4702.25	4857.73	4756.49	11716.7	4884.38	1.26177	3.12615e-145	3.11824e-143	AT3G62870	NC_003074.8	23242561	23244397	-	1196	protein_coding	Ribosomal protein L7Ae/L30e/S12e/Gadd45 family protein && sp|Q9LZH9|RL7A2_ARATH 60S ribosomal protein L7a-2 OS=Arabidopsis thaliana OX=3702 GN=RPL7AB PE=1 SV=1 && PF01248:Ribosomal protein L7Ae/L30e/S12e/Gadd45 family	MYB_related	12171	10539	8125	11124	8746	15044	9173	6162	5157	4975	4108	4040	394.474	380.801	393.64	442.948	426.417	453.728	193.608	172.712	169.557	167.828	173.292
827451	8619.42	8460.78	8768.83	9140.06	9223.8	9415.49	4105.73	3368.97	3288.46	3524.56	3314.56	3205.92	8938.06	3468.03	1.36436	5.5635e-145	5.52758e-143	AT4G17390	NC_003075.7	9714092	9715648	-	1033	protein_coding	Ribosomal protein L23/L15e family protein && sp|Q8VYF1|RL152_ARATH 60S ribosomal protein L15-2 OS=Arabidopsis thaliana OX=3702 GN=RPL15B PE=2 SV=1 && PF00827:Ribosomal L15	-	9477	8285	6418	8134	6699	11045	6952	4298	3576	3729	2803	2723	355.626	346.595	360.004	374.996	378.151	385.682	169.884	139.475	136.128	145.645	136.899
831638	3967.28	4036.87	4665.87	4772.29	4576.79	4492.5	1832.58	1580.23	1650.67	1617.2	1495.87	1536.44	4418.6	1618.83	1.44572	8.91867e-145	8.82633e-143	EMB1241	NC_003076.8	5839163	5841858	-	1588	protein_coding	Co-chaperone GrpE family protein && sp|Q8DJB3|GRPE_THEEB Protein GrpE OS=Thermosynechococcus elongatus (strain BP-1) OX=197221 GN=grpE PE=3 SV=1 && PF01025:GrpE	ARF	4362	3953	3415	4247	3324	5270	3103	2016	1795	1711	1265	1305	106.478	107.574	124.609	127.366	122.058	119.708	49.3259	42.5571	44.4492	43.4712	40.1901
840916	21477.2	21516	21646.1	23346.8	22587.9	23501.6	11830.5	11052.2	10619.4	11103	10475.8	10027.5	22345.9	10851.4	1.0416	9.8688e-145	9.72848e-143	RP1	NC_003070.9	16266553	16268945	+	1742	protein_coding	ribosomal protein 1 && sp|P17094|RL31_ARATH 60S ribosomal protein L3-1 OS=Arabidopsis thaliana OX=3702 GN=ARP1 PE=1 SV=5 && PF00297:Ribosomal protein L3	-	23614	21069	15843	20777	16405	27569	20032	14100	11548	11747	8859	8517	525.466	522.668	526.983	568.013	549.141	570.869	290.282	271.333	260.681	272.07	256.576
824858	4169.19	3773.39	4078.36	3946.38	3997.12	3797.74	2094.8	1964.32	1832.74	1894.13	1967.69	1870.81	3960.36	1937.41	1.02929	1.10684e-144	1.08685e-142	PSRP5	NC_003074.8	21069411	21070356	-	693	protein_coding	plastid-specific 50S ribosomal protein 5 && sp|Q9LER7|PSRP5_ARATH 50S ribosomal protein 5, chloroplastic OS=Arabidopsis thaliana OX=3702 GN=PSRP5 PE=1 SV=1 && -	-	4584	3695	2985	3512	2903	4455	3547	2506	1993	2004	1664	1589	256.41	230.415	249.585	241.348	244.27	231.888	129.203	121.221	113.09	116.672	121.143
825494	4823.13	4806.87	4743.75	5072.32	5280.38	4860.76	2600.34	2364.86	2355.07	2376.17	2217.2	2445.35	4931.2	2393.17	1.0409	3.14898e-144	3.08015e-142	RRF	NC_003074.8	23342550	23344801	-	1300	protein_coding	ribosome recycling factor%2C chloroplast precursor && sp|Q9M1X0|RRFC_ARATH Ribosome-recycling factor, chloroplastic OS=Arabidopsis thaliana OX=3702 GN=RRF PE=2 SV=2 && PF01765:Ribosome recycling factor	ZF-HD	5303	4707	3472	4514	3835	5702	4403	3017	2561	2514	1875	2077	158.125	156.47	154.755	165.364	172.02	158.215	85.4967	77.7971	77.4669	78.0233	72.7674
835985	2894.97	2836.94	2944.35	3135.08	3150.33	3145.6	1550.28	1530.85	1440.08	1491.49	1494.69	1547.04	3017.88	1509.07	0.998974	4.60201e-144	4.48403e-142	ROC7	NC_003076.8	23717775	23719778	+	963	protein_coding	rotamase CYP 7 && sp|Q9SP02|CP20A_ARATH Peptidyl-prolyl cis-trans isomerase CYP20-1 OS=Arabidopsis thaliana OX=3702 GN=CYP20-1 PE=1 SV=1 && PF00160:Cyclophilin type peptidyl-prolyl cis-trans isomerase/CLD	C3H	3183	2778	2155	2790	2288	3690	2625	1953	1566	1578	1264	1314	128.125	124.662	129.667	137.975	138.543	138.218	68.8093	67.9841	63.9463	66.1124	66.2216
830541	227.377	234.88	203.577	221.366	217.549	214.821	660.271	721.138	681.417	677.692	754.438	738.198	219.928	705.526	-1.67454	1.52497e-143	1.48016e-141	ABCG22	NC_003076.8	1989650	1994961	-	3324	protein_coding	ABC-2 type transporter family protein && sp|Q93YS4|AB22G_ARATH ABC transporter G family member 22 OS=Arabidopsis thaliana OX=3702 GN=ABCG22 PE=1 SV=1 && -	MYB_related	250	230	149	197	158	252	1118	920	741	717	638	627	2.91543	2.99018	2.59736	2.82246	2.77174	2.73466	8.49033	9.27809	8.76611	8.70283	9.68364
823827	5867.25	5375.68	5491.11	5549.88	5983.97	6169.3	2636.95	2565.53	2449.79	2428.16	2205.37	2259.33	5739.53	2424.19	1.24146	2.14632e-143	2.07526e-141	TOC75-III	NC_003074.8	17215813	17219411	-	2863	protein_coding	translocon at the outer envelope membrane of chloroplasts 75-III && sp|Q9STE8|TC753_ARATH Protein TOC75-3, chloroplastic OS=Arabidopsis thaliana OX=3702 GN=TOC75-3 PE=1 SV=1 && PF01103:Surface antigen	C2H2	6451	5264	4019	4939	4346	7237	4465	3273	2664	2569	1865	1919	87.3431	79.4556	81.34	82.1563	88.5165	91.1803	39.3681	38.3227	36.59	36.203	32.8652
830027	2443.85	2423.35	2313.12	2417.05	2610.59	2643.5	1184.12	1095.03	1082.36	1051.98	1005.13	1047.84	2475.24	1077.74	1.19603	1.00324e-142	9.66328e-141	AT4G38710	NC_003075.7	18077790	18080228	-	1975	protein_coding	glycine-rich protein && sp|Q9SZP8|IF4B3_ARATH Eukaryotic translation initiation factor 4B3 OS=Arabidopsis thaliana OX=3702 GN=EIF4B3 PE=1 SV=1 && PF06273:Plant specific eukaryotic initiation factor 4B	-	2687	2373	1693	2151	1896	3101	2005	1397	1177	1113	850	890	52.738	51.9231	49.6704	51.8676	55.9792	56.6368	25.6266	23.7116	23.4347	22.7368	21.7135
838761	3610.75	3640.64	4067.43	3892.45	3888.34	3829.28	1999.12	2027.02	1842.86	1886.57	1925.12	1909.66	3821.48	1931.73	0.981842	1.83258e-142	1.75844e-140	PTAC6	NC_003070.9	7570845	7573847	-	1721	protein_coding	plastid transcriptionally active 6 && sp|Q9XI19|PTAC6_ARATH PLASTID TRANSCRIPTIONALLY ACTIVE protein 6, chloroplastic OS=Arabidopsis thaliana OX=3702 GN=PTAC6 PE=1 SV=1 && -	-	3970	3565	2977	3464	2824	4492	3385	2586	2004	1996	1628	1622	89.4196	89.5176	100.232	95.8562	95.684	94.1505	49.6503	50.3708	45.7896	46.7931	47.7257
838138	27712.8	27551.4	28407.8	27782	28498.9	26755.5	17867.5	18572.4	18677.8	18382.7	18468.4	18620.9	27784.7	18431.6	0.592052	2.05508e-142	1.96447e-140	AVP1	NC_003070.9	5398926	5402733	+	3050	protein_coding	Inorganic H pyrophosphatase family protein && sp|P31414|AVP1_ARATH Pyrophosphate-energized vacuolar membrane proton pump 1 OS=Arabidopsis thaliana OX=3702 GN=AVP1 PE=1 SV=1 && PF03030:Inorganic H+ pyrophosphatase	B3	30470	26979	20792	24724	20698	31386	30254	23694	20311	19449	15618	15816	387.254	382.257	395.006	386.049	395.717	371.193	250.396	260.417	261.867	257.276	258.348
832150	5665.34	5508.44	6170.15	5686.97	5950.92	5669.75	10531.9	11490.4	11837	11922.5	12289.8	11718.2	5775.26	11631.6	-1.01029	3.25328e-142	3.09811e-140	SPS1F	NC_003076.8	6844712	6850237	-	3654	protein_coding	sucrose phosphate synthase 1F && sp|Q94BT0|SPSA1_ARATH Sucrose-phosphate synthase 1 OS=Arabidopsis thaliana OX=3702 GN=SPS1 PE=1 SV=1 && PF00534:Glycosyl transferases group 1|PF05116:Sucrose-6F-phosphate phosphohydrolase	HD-ZIP	6229	5394	4516	5061	4322	6651	17833	14659	12872	12614	10393	9953	66.0804	63.7929	71.6132	65.9616	68.9719	65.6572	123.197	134.483	138.525	139.279	143.5
831756	14977.8	13946.8	14373.3	15600.1	15677.3	16460.3	7301.96	6379.72	6271.61	6317.56	6165.58	6097.49	15172.6	6422.32	1.23964	8.48329e-142	8.04829e-140	AT5G02870	NC_003076.8	657675	659800	+	1653	protein_coding	Ribosomal protein L4/L1 family && sp|P49691|RL4B_ARATH 60S ribosomal protein L4-2 OS=Arabidopsis thaliana OX=3702 GN=RPL4D PE=1 SV=2 && PF14374:60S ribosomal protein L4 C-terminal domain|PF00573:Ribosomal protein L4/L1 family	AP2	16468	13657	10520	13883	11386	19309	12364	8139	6820	6684	5214	5179	386.181	357.036	368.766	399.976	401.656	421.358	188.812	165.055	162.241	163.142	159.139
843419	3239.67	3290.36	3654.82	3184.53	3300.41	2781.6	8059.68	7775.75	8164.13	7935.7	8996.5	8308.55	3241.9	8206.72	-1.34096	1.04948e-141	9.91933e-140	AT1G70820	NC_003070.9	26705420	26708265	+	2355	protein_coding	phosphoglucomutase%2C putative / glucose phosphomutase && sp|Q88BD4|ALGC_PSESM Phosphomannomutase/phosphoglucomutase OS=Pseudomonas syringae pv. tomato (strain ATCC BAA-871 / DC3000) OX=223283 GN=algC PE=3 SV=1 && PF02880:Phosphoglucomutase/phosphomannomutase, alpha/beta/alpha domain III|PF02878:Phosphoglucomutase/phosphomannomutase, alpha/beta/alpha domain I|PF02879:Phosphoglucomutase/phosphoman…	ARF	3562	3222	2675	2834	2397	3263	13647	9920	8878	8396	7608	7057	58.6308	59.1241	65.8174	57.3102	59.3517	49.9793	146.282	141.206	148.243	143.841	162.989
831434	1964.54	1964.82	1986.58	1914.76	2187.88	2007.56	801.421	877.123	891.084	747.635	756.803	766.454	2004.36	806.753	1.30927	1.08073e-141	1.01766e-139	AT5G15780	NC_003076.8	5144629	5146458	-	1636	protein_coding	Pollen Ole e 1 allergen and extensin family protein && - && PF01190:Pollen proteins Ole e I like	Nin-like	2160	1924	1454	1704	1589	2355	1357	1119	969	791	640	651	51.1792	50.822	51.4978	49.6032	56.6365	51.9244	20.9383	22.9286	23.2911	19.5072	19.7367
816673	1437.03	1350.05	1546.64	1410.23	1354.86	1369.06	2852.51	3084.43	3206.61	3218.33	3337.03	3233	1411.31	3155.32	-1.16029	2.01161e-141	1.88718e-139	AT2G21340	NC_003071.7	9132381	9136787	+	2479	protein_coding	MATE efflux family protein && sp|Q8W4G3|DTX46_ARATH Protein DETOXIFICATION 46, chloroplastic OS=Arabidopsis thaliana OX=3702 GN=DTX46 PE=2 SV=1 && PF01554:MatE	-	1580	1322	1132	1255	984	1606	4830	3935	3487	3405	2822	2746	24.7061	23.0454	26.4592	24.1096	23.1459	23.3686	49.1829	53.2108	55.3128	55.417	57.4327
819924	584.815	565.754	603.899	632.635	594.817	620.595	1415.04	1482.25	1436.4	1594.51	1492.32	1344.53	600.419	1460.84	-1.28301	5.1293e-141	4.79419e-139	PUB9	NC_003074.8	2354640	2356884	+	2245	protein_coding	plant U-box 9 && sp|Q9SRT0|PUB9_ARATH U-box domain-containing protein 9 OS=Arabidopsis thaliana OX=3702 GN=PUB9 PE=1 SV=1 && -	HSF	643	554	442	563	432	728	2396	1891	1562	1687	1262	1142	11.1024	10.6641	11.4081	11.9431	11.2208	11.6971	26.941	28.2362	27.3599	30.318	28.361
818256	1769.91	1748.32	1905.97	1899.03	1777.57	1843.03	832.721	797.955	769.698	897.918	831.301	862.997	1823.97	832.098	1.13313	6.68961e-141	6.22949e-139	AT2G36835	NC_003071.7	15449580	15451532	-	859	protein_coding	hypothetical protein && - && -	MYB	1946	1712	1395	1690	1291	2162	1410	1018	837	950	703	733	87.8158	86.1272	94.0998	93.6951	87.6373	90.7876	41.4352	39.727	38.3162	44.6203	41.2896
825215	868.582	807.782	797.911	878.722	921.14	866.105	313.599	290.807	310.822	271.266	267.246	264.903	856.707	286.441	1.57112	6.98963e-141	6.48494e-139	AT3G60440	NC_003074.8	22337791	22339520	+	1455	protein_coding	Phosphoglycerate mutase family protein && - && PF00300:Histidine phosphatase superfamily (branch 1)	-	955	791	584	782	669	1016	531	371	338	287	226	225	25.4427	23.4933	23.2572	25.5957	26.8114	25.1881	9.21246	8.54757	9.1349	7.95831	7.83654
832151	23275.3	21945.9	23158.6	24945.8	24296.6	25040.3	12333.1	10914.3	10592.8	11313.8	10657.9	10699.7	23777.1	11085.3	1.10052	7.38877e-141	6.83014e-139	AT5G20290	NC_003076.8	6851341	6853106	-	1117	protein_coding	Ribosomal protein S8e family protein && sp|Q93VG5|RS81_ARATH 40S ribosomal protein S8-1 OS=Arabidopsis thaliana OX=3702 GN=RPS8A PE=1 SV=1 && PF01201:Ribosomal protein S8e	bZIP	25591	21490	16950	22200	17646	29374	20883	13924	11519	11970	9013	9088	888.09	831.406	879.274	946.505	921.189	948.58	471.937	417.871	405.519	432.358	407.094
820605	11926.4	11548.9	11449.5	12045.9	12119.4	12134.9	7149.59	7572.73	6969.58	7231.55	6982.69	7118.25	11870.8	7170.73	0.726943	9.12992e-141	8.40885e-139	EIF4A1	NC_003074.8	4592248	4595080	-	2565	protein_coding	eukaryotic translation initiation factor 4A1 && sp|P41376|IF4A1_ARATH Eukaryotic initiation factor 4A-1 OS=Arabidopsis thaliana OX=3702 GN=EIF4A1 PE=1 SV=1 && PF00271:Helicase conserved C-terminal domain|PF00270:DEAD/DEAH box helicase	Whirly	13113	11309	8380	10720	8802	14235	12106	9661	7579	7651	5905	6046	198.17	190.531	189.306	199.036	200.101	200.186	119.14	126.26	116.192	120.346	116.148
819236	3196.02	3204.58	3217.6	3395.78	3235.69	3293.08	1924.12	1827.14	1905.39	1833.64	1829.34	1791.92	3257.12	1851.93	0.812729	1.0972e-140	1.00687e-138	TRIP-1	NC_003071.7	19003158	19005732	-	1917	protein_coding	TGF-beta receptor interacting protein 1 && sp|Q38884|EIF3I_ARATH Eukaryotic translation initiation factor 3 subunit I OS=Arabidopsis thaliana OX=3702 GN=TIF3I1 PE=2 SV=2 && PF00400:WD domain, G-beta repeat	-	3514	3138	2355	3022	2350	3863	3258	2331	2072	1940	1547	1522	71.0563	70.7393	71.183	75.075	71.4828	72.6886	42.9015	40.7617	42.5028	40.8302	40.7143
819611	4546.64	4840.57	5019.74	4776.79	4927.89	4767.84	2694.24	2668.99	2688.88	2767.48	2671.28	2495.98	4813.24	2664.48	0.851251	1.54348e-140	1.41128e-138	AT3G04550	NC_003074.8	1225919	1227436	+	1515	protein_coding	rubisco accumulation factor-like protein && sp|Q9SR19|RAF2_ARATH Rubisco accumulation factor 1.2, chloroplastic OS=Arabidopsis thaliana OX=3702 GN=RAF1.2 PE=1 SV=1 && PF18578:Rubisco accumulation factor 1 alpha helical domain|PF18579:Rubisco accumulation factor 1 helix turn helix domain|PF18087:Rubisco Assembly chaperone C-terminal domain	-	4999	4740	3674	4251	3579	5593	4562	3405	2924	2928	2259	2120	127.907	135.206	140.519	133.629	137.754	133.167	76.0128	75.3418	75.8953	77.9759	75.2285
819883	4163.74	4185.97	4242.32	4173.37	4457	4341.61	2616.28	2582.77	2526.12	2559.54	2564.85	2523.06	4260.67	2562.1	0.732282	1.80715e-140	1.6464e-138	AT3G06980	NC_003074.8	2201432	2205171	+	2954	protein_coding	DEA(D/H)-box RNA helicase family protein && sp|Q8GUG7|RH50_ARATH DEAD-box ATP-dependent RNA helicase 50 OS=Arabidopsis thaliana OX=3702 GN=RH50 PE=2 SV=2 && PF00270:DEAD/DEAH box helicase|PF00271:Helicase conserved C-terminal domain	WRKY	4578	4099	3105	3714	3237	5093	4430	3295	2747	2708	2169	2143	60.0742	59.9649	60.9058	59.8763	63.8981	62.1909	37.8562	37.3918	36.5677	36.9863	37.0449
829611	1066.85	1036.53	1155.88	1155.15	1036.8	1085.19	2223.54	2304.51	2466.34	2320.41	2277.5	2201.64	1089.4	2298.99	-1.07852	2.53017e-140	2.29681e-138	GBF6	NC_003075.7	16521861	16523230	+	1370	protein_coding	G-box binding factor 6 && sp|O65683|BZP11_ARATH bZIP transcription factor 11 OS=Arabidopsis thaliana OX=3702 GN=BZIP11 PE=1 SV=1 && PF00170:bZIP transcription factor	bZIP	1173	1015	846	1028	753	1273	3765	2940	2682	2455	1926	1870	33.1895	32.0166	35.7814	35.7352	32.0502	33.5175	69.3727	71.938	76.9818	72.2991	70.9275
823906	4039.13	4025.63	4254.62	4299.22	4320.69	4599.05	2198.15	2286.48	2116.9	2180.52	2178.17	2181.63	4256.39	2190.31	0.958055	4.80405e-140	4.34534e-138	MDH	NC_003074.8	17512816	17515155	+	2129	protein_coding	malate dehydrogenase && sp|Q9SN86|MDHP_ARATH Malate dehydrogenase, chloroplastic OS=Arabidopsis thaliana OX=3702 GN=At3g47520 PE=1 SV=1 && PF02866:lactate/malate dehydrogenase, alpha/beta C-terminal domain|PF00056:lactate/malate dehydrogenase, NAD binding domain	-	4441	3942	3114	3826	3138	5395	3722	2917	2302	2307	1842	1853	80.859	80.0149	84.7521	85.584	85.9474	91.407	44.1311	45.9296	42.5187	43.7194	43.6509
832439	4788.57	4525.01	4955.52	5228.51	4735.13	5384.17	2151.49	1838.9	1794.12	1969.75	1769.03	1750.72	4936.15	1879	1.39145	5.59753e-140	5.04498e-138	RPS11-BETA	NC_003076.8	8007921	8009436	-	916	protein_coding	ribosomal protein S11-beta && sp|P42733|RS113_ARATH 40S ribosomal protein S11-3 OS=Arabidopsis thaliana OX=3702 GN=RPS11C PE=2 SV=2 && PF16205:Ribosomal_S17 N-terminal|PF00366:Ribosomal protein S17	MIKC_MADS	5265	4431	3627	4653	3439	6316	3643	2346	1951	2084	1496	1487	222.806	209.043	229.435	241.914	218.924	248.72	100.394	85.8547	83.7552	91.7919	82.3977
830812	636.657	664.812	501.427	518.019	706.345	491.02	2069.99	2257.48	2296.22	2191.87	2229.02	2426.52	586.38	2245.18	-1.93761	1.09037e-139	9.79239e-138	PELPK1	NC_003076.8	2959734	2961382	-	1649	protein_coding	hydroxyproline-rich glycoprotein family protein && - && -	-	700	651	367	461	513	576	3505	2880	2497	2319	1885	2061	16.4551	17.0604	12.8959	13.3138	18.1406	12.5999	53.6551	58.5468	59.5453	56.7391	57.6726
824247	782.178	845.567	860.76	855.125	817.873	826.039	1775.88	1932.96	1848.38	1951.79	2016.17	2106.28	831.257	1938.58	-1.22039	1.19428e-139	1.06876e-137	COR413-PM2	NC_003074.8	18893739	18895587	-	1214	protein_coding	cold-regulated 413-plasma membrane 2 && sp|Q9SVL6|CRPM2_ARATH Cold-regulated 413 plasma membrane protein 2 OS=Arabidopsis thaliana OX=3702 GN=COR413PM2 PE=2 SV=1 && PF05562:Cold acclimation protein WCOR413	C2H2	860	828	630	761	594	969	3007	2466	2010	2065	1705	1789	27.4601	29.4742	30.0697	29.8531	28.5314	28.7918	62.5257	68.0936	65.1069	68.6283	70.8573
838779	5863.61	5744.34	6114.13	6375.79	6253.84	6264.77	3534.05	3395.62	3368.46	3412.09	3509.68	3467.29	6102.75	3447.86	0.823351	1.47967e-139	1.31947e-137	PDIL1-1	NC_003070.9	7645610	7648855	+	2004	protein_coding	PDI-like 1-1 && sp|Q9XI01|PDI11_ARATH Protein disulfide isomerase-like 1-1 OS=Arabidopsis thaliana OX=3702 GN=PDIL1-1 PE=1 SV=1 && PF00085:Thioredoxin|PF13848:Thioredoxin-like domain	GeBP	6447	5625	4475	5674	4542	7349	5984	4332	3663	3610	2968	2945	124.705	121.298	129.391	134.839	132.162	132.28	75.3768	72.464	71.8769	72.6794	74.7214
827787	253.753	327.81	255.496	231.479	254.725	216.526	1048.28	1082.49	1060.29	1204.16	1070.17	1315.1	256.632	1130.08	-2.13847	1.58809e-139	1.41116e-137	AT4G20390	NC_003075.7	11006815	11008076	+	1054	protein_coding	Uncharacterized protein family (UPF0497) && sp|Q9SUP0|CSPLQ_ARATH CASP-like protein 1B2 OS=Arabidopsis thaliana OX=3702 GN=At4g20390 PE=2 SV=1 && PF04535:Domain of unknown function (DUF588)	NAC	279	321	187	206	185	254	1775	1381	1153	1274	905	1117	10.2609	13.1612	10.2804	9.30786	10.235	8.69275	42.511	43.9223	43.0169	48.7676	43.3198
836459	3420.67	3400.65	3576.94	3699.17	3439.47	3478.06	1920.57	1856.15	1699.4	1827.97	1844.71	1749.54	3502.49	1816.39	0.945157	1.95775e-139	1.73354e-137	ADK1	NC_003076.8	25392920	25394907	-	1185	protein_coding	adenylate kinase 1 && sp|O82514|KAD4_ARATH Adenylate kinase 4 OS=Arabidopsis thaliana OX=3702 GN=ADK1 PE=1 SV=2 && PF00406:Adenylate kinase|PF05191:Adenylate kinase, active site lid	-	3761	3330	2618	3292	2498	4080	3252	2368	1848	1934	1560	1486	123.029	121.438	128.014	132.301	122.922	124.195	69.2749	66.9877	61.3244	65.8476	66.4179
838565	1084.14	1133.55	1154.51	1072	1109.77	1148.27	2136.73	2302.15	2263.11	2291.11	2419.41	2406.5	1117.04	2303.17	-1.04182	2.89107e-139	2.55102e-137	PUP14	NC_003070.9	6832325	6833837	+	1418	protein_coding	purine permease 14 && sp|Q9FXH5|PUP14_ARATH Purine permease 14 OS=Arabidopsis thaliana OX=3702 GN=PUP14 PE=1 SV=1 && PF16913:Purine nucleobase transmembrane transport	STAT	1192	1110	845	954	806	1347	3618	2937	2461	2424	2046	2044	32.5854	33.828	34.5293	32.0402	33.1447	34.2654	64.4075	69.4319	68.2473	68.9697	72.7961
843057	408.37	467.717	423.549	494.422	549.38	497.84	1302.83	1414.84	1469.51	1534.02	1428.47	1452.85	473.546	1433.75	-1.59931	7.25776e-139	6.38177e-137	AT1G67360	NC_003070.9	25236781	25238216	-	1317	protein_coding	Rubber elongation factor protein (REF) && sp|Q9FYF7|Y1736_ARATH REF/SRPP-like protein At1g67360 OS=Arabidopsis thaliana OX=3702 GN=At1g67360 PE=2 SV=1 && PF05755:Rubber elongation factor protein (REF)	-	449	458	310	440	399	584	2206	1805	1598	1623	1208	1234	13.2155	15.0283	13.639	15.9107	17.6662	15.9952	42.2828	45.9434	47.7135	49.7204	46.2765
819897	5694.44	5395.09	5398.2	6302.75	6158.84	6398.61	2379.46	2016.05	1841.94	2175.8	1980.7	2054.47	5891.32	2074.74	1.50451	7.81918e-139	6.85156e-137	AT3G07110	NC_003074.8	2251946	2253597	+	1035	protein_coding	Ribosomal protein L13 family protein && sp|Q9SFU1|R13A1_ARATH 60S ribosomal protein L13a-1 OS=Arabidopsis thaliana OX=3702 GN=RPL13AA PE=2 SV=1 && PF00572:Ribosomal protein L13	bHLH	6261	5283	3951	5609	4473	7506	4029	2572	2003	2302	1675	1745	234.491	220.582	221.194	258.088	252.008	261.597	98.2655	83.3033	76.101	89.7361	81.6495
844035	2680.33	2725.63	2983.97	2631.67	2584.43	2634.97	5132.16	4866.11	5233.39	5234.39	5080.04	5199.17	2706.83	5124.21	-0.921444	2.28725e-138	1.99727e-136	ACR3	NC_003070.9	28932119	28936371	+	3822	protein_coding	ACT domain repeat 3 && sp|O49285|ACR3_ARATH ACT domain-containing protein ACR3 OS=Arabidopsis thaliana OX=3702 GN=ACR3 PE=2 SV=1 && PF01842:ACT domain	TCP	2947	2669	2184	2342	1877	3091	8690	6208	5691	5538	4296	4416	29.8891	30.1778	33.1108	29.1823	28.6371	29.1724	57.3949	54.4493	58.5528	58.4608	56.7091
834154	6424.78	6274.35	6461.17	6900.56	6800.47	7333.76	3431.28	3119.71	3097.18	3188.08	3167.93	3023.43	6699.18	3171.27	1.07809	2.57754e-138	2.24299e-136	RPS10B	NC_003076.8	16609021	16610692	-	1008	protein_coding	RNA binding Plectin/S10 domain-containing protein && sp|Q9FFS8|RS102_ARATH 40S ribosomal protein S10-2 OS=Arabidopsis thaliana OX=3702 GN=RPS10B PE=2 SV=1 && PF03501:Plectin/S10 domain	MYB	7064	6144	4729	6141	4939	8603	5810	3980	3368	3373	2679	2568	271.652	263.403	271.842	290.136	285.716	307.86	145.499	132.359	131.39	135.008	134.088
838052	302.867	359.468	286.92	341.601	279.509	267.674	1028.79	1054.27	1040.98	1125.71	1046.52	1240.93	306.34	1089.53	-1.82773	4.35633e-138	3.77788e-136	PCR2	NC_003070.9	5128344	5129731	-	1092	protein_coding	PLANT CADMIUM RESISTANCE 2 && sp|Q9LQU4|PCR2_ARATH Protein PLANT CADMIUM RESISTANCE 2 OS=Arabidopsis thaliana OX=3702 GN=PCR2 PE=1 SV=1 && PF04749:PLAC8 family	B3	333	352	210	304	203	314	1742	1345	1132	1191	885	1054	11.8207	13.93	11.1431	13.2579	10.84	10.3722	40.2689	41.2887	40.7637	44.0039	40.8883
838107	304.686	302.28	303.316	338.229	274.001	312.003	1023.48	1144.41	1291.11	1316.63	1001.58	1163.22	305.752	1156.74	-1.91693	7.88046e-138	6.81066e-136	GLYI4	NC_003070.9	5290582	5292582	+	1193	protein_coding	Lactoylglutathione lyase / glyoxalase I family protein && - && PF00903:Glyoxalase/Bleomycin resistance protein/Dioxygenase superfamily	NAC	335	296	222	301	199	366	1733	1460	1404	1393	847	988	10.885	10.7221	10.7825	12.0157	9.72676	11.0664	36.6693	41.0246	46.2782	47.11	35.8197
817125	1712.61	1764.66	1885.48	1763.06	1809.24	1808.93	927.805	910.828	914.993	946.122	896.339	884.189	1790.66	913.379	0.96783	9.01859e-138	7.76769e-136	AT2G25830	NC_003071.7	11018716	11021903	-	1609	protein_coding	YebC-like protein && sp|O82314|U082_ARATH Probable transcriptional regulatory protein At2g25830 OS=Arabidopsis thaliana OX=3702 GN=At2g25830 PE=2 SV=2 && PF01709:Transcriptional regulator	MYB_related	1883	1728	1380	1569	1314	2122	1571	1162	995	1001	758	751	45.3646	46.4106	49.6971	46.4398	47.6206	47.5722	24.647	24.2093	24.3174	25.1004	23.768
833725	1038.66	1110.06	1194.13	1160.77	1142.82	1234.37	448.843	439.737	428.529	452.74	456.447	481.536	1146.8	451.305	1.3475	9.8134e-138	8.4235e-136	AT5G37475	NC_003076.8	14866057	14868775	-	1975	protein_coding	Translation initiation factor eIF3 subunit && sp|Q54KI0|EIF3J_DICDI Eukaryotic translation initiation factor 3 subunit J OS=Dictyostelium discoideum OX=44689 GN=eif3J PE=3 SV=1 && PF08597:Translation initiation factor eIF3 subunit	-	1142	1087	874	1033	830	1448	760	561	466	479	386	409	22.4141	23.7844	25.642	24.909	24.5057	26.4463	9.71383	9.52198	9.27831	9.78522	9.8605
824383	2030.94	1948.48	2328.15	2379.97	2123.17	2403.1	5362.49	5822.4	5605.83	5992.42	6429.28	6151.65	2202.3	5894.01	-1.41982	1.80282e-137	1.54224e-135	SEX4	NC_003074.8	19349600	19353728	-	1988	protein_coding	dual specificity protein phosphatase (DsPTP1) family protein && sp|Q9FEB5|DSP4_ARATH Phosphoglucan phosphatase DSP4, chloroplastic OS=Arabidopsis thaliana OX=3702 GN=DSP4 PE=1 SV=1 && PF00782:Dual specificity phosphatase, catalytic domain	MYB_related	2233	1908	1704	2118	1542	2819	9080	7428	6096	6340	5437	5225	43.5407	41.4755	49.6662	50.7379	45.2297	51.1496	115.296	125.253	120.581	128.669	137.982
836238	5948.19	5899.57	6084.07	6917.41	6460.37	7137.7	2795.82	2407.97	2353.23	2481.09	2450.15	2400.61	6407.89	2481.48	1.3677	2.74025e-137	2.33625e-135	AT5G61170	NC_003076.8	24611032	24612564	+	920	protein_coding	Ribosomal protein S19e family protein && sp|Q9FNP8|RS193_ARATH 40S ribosomal protein S19-3 OS=Arabidopsis thaliana OX=3702 GN=RPS19C PE=2 SV=1 && PF01090:Ribosomal protein S19e	NAC	6540	5777	4453	6156	4692	8373	4734	3072	2559	2625	2072	2039	275.558	271.359	280.461	318.665	297.39	328.29	129.893	111.935	109.379	115.118	113.627
827419	6107.36	5840.34	6248.03	6276.91	5780.19	5566.6	11774.4	11535.1	13141	13235.3	12787.6	12497.6	5969.9	12495.2	-1.0656	3.19272e-137	2.71285e-135	CT-BMY	NC_003075.7	9604962	9607402	-	2103	protein_coding	chloroplast beta-amylase && sp|O23553|BAM3_ARATH Beta-amylase 3, chloroplastic OS=Arabidopsis thaliana OX=3702 GN=BAM3 PE=1 SV=3 && PF01373:Glycosyl hydrolase family 14	BES1	6715	5719	4573	5586	4198	6530	19937	14716	14290	14003	10814	10615	123.774	117.52	126	126.498	116.402	112.005	239.312	234.575	267.204	268.648	259.433
843397	11988.2	11504	11748.7	13482	12818.9	14081	5362.49	4547.09	4598.87	4810	4319.69	4468.04	12603.8	4684.36	1.42722	4.02339e-137	3.40719e-135	AT1G70600	NC_003070.9	26620821	26621779	-	959	protein_coding	Ribosomal protein L18e/L15 superfamily protein && sp|P49637|R27A3_ARATH 60S ribosomal protein L27a-3 OS=Arabidopsis thaliana OX=3702 GN=RPL27AC PE=2 SV=2 && PF00828:Ribosomal proteins 50S-L15, 50S-L18e, 60S-L27A	MIKC_MADS	13181	11265	8599	11998	9310	16518	9080	5801	5001	5089	3653	3795	532.786	507.624	519.561	595.818	566.092	621.302	239.007	202.776	205.063	214.1	192.181
832224	1986.37	2123.11	2000.24	2148.49	2123.17	2068.93	1094.94	1046.43	1063.05	999.997	983.844	1010.17	2075.05	1033.07	1.00208	1.03833e-136	8.76367e-135	B73	NC_003076.8	7128475	7133512	-	2950	protein_coding	molybdopterin biosynthesis CNX1 protein / molybdenum cofactor biosynthesis enzyme CNX1 (CNX1) && sp|Q39054|CNX1_ARATH Molybdopterin biosynthesis protein CNX1 OS=Arabidopsis thaliana OX=3702 GN=CNX1 PE=1 SV=2 && -	-	2184	2079	1464	1912	1542	2427	1854	1335	1156	1058	832	858	28.6981	30.4553	28.7559	30.8666	30.4802	29.6764	15.8647	15.1702	15.4094	14.4699	14.2292
818069	3239.67	2972.76	3238.1	3253.07	3245.33	3496.82	1591.62	1523.8	1486.06	1390.36	1387.08	1434.01	3240.96	1468.82	1.13922	1.04207e-136	8.76587e-135	AT2G35040	NC_003071.7	14765145	14768329	-	2072	protein_coding	AICARFT/IMPCHase bienzyme family protein && sp|Q0AW31|PUR9_SYNWW Bifunctional purine biosynthesis protein PurH OS=Syntrophomonas wolfei subsp. wolfei (strain DSM 2245B / Goettingen) OX=335541 GN=purH PE=3 SV=1 && PF01808:AICARFT/IMPCHase bienzyme|PF02142:MGS-like domain	-	3562	2911	2370	2895	2357	4102	2695	1944	1616	1471	1173	1218	66.6388	60.7131	66.2775	66.5399	66.3324	71.4118	32.8332	31.4513	30.6691	28.6434	28.5619
839858	289.224	251.219	300.583	300.024	275.378	295.806	833.312	796.387	766.019	874.289	808.833	846.514	285.372	820.892	-1.52426	1.4045e-136	1.17754e-134	AT1G29800	NC_003070.9	10432599	10435441	+	2023	protein_coding	RING/FYVE/PHD-type zinc finger family protein && sp|Q9URW6|YIE2_SCHPO SH3 domain-containing protein PJ696.02 OS=Schizosaccharomyces pombe (strain 972 / ATCC 24843) OX=284812 GN=SPAPJ696.02 PE=1 SV=1 && PF04366:Las17-binding protein actin regulator|PF01363:FYVE zinc finger	-	318	246	220	267	200	347	1411	1016	833	925	684	719	6.09332	5.25496	6.30136	6.28548	5.76487	6.18725	17.6066	16.8356	16.1919	18.4479	17.0584
830369	5842.69	5634.05	6081.34	6094.87	6332.32	6285.23	3425.38	3357.21	3444.79	3349.71	3435.18	3289.51	6045.08	3383.63	0.836504	1.95959e-136	1.63749e-134	AT5G01590	NC_003076.8	224134	226926	+	2005	protein_coding	histone-lysine N-methyltransferase ATXR3-like protein && sp|Q7Y1W1|TIC56_ARATH Protein TIC 56, chloroplastic OS=Arabidopsis thaliana OX=3702 GN=TIC56 PE=1 SV=1 && PF14237:GYF domain 2	-	6424	5517	4451	5424	4599	7373	5800	4283	3746	3544	2905	2794	124.198	118.91	128.633	128.833	133.753	132.646	73.0226	71.6086	73.4689	71.3151	73.0989
837386	3122.35	3306.7	3546.88	3494.66	3482.16	3273.47	1645.95	1433.65	1463.07	1637.05	1504.15	1521.13	3371.04	1534.17	1.13349	3.00183e-136	2.50013e-134	CJD1	NC_003070.9	2748361	2751620	-	1649	protein_coding	Chloroplast J-like domain 1 && - && PF11833:Protein CHAPERONE-LIKE PROTEIN OF POR1-like	MYB	3433	3238	2596	3110	2529	3840	2787	1829	1591	1732	1272	1292	80.7005	84.8567	91.2203	89.8179	89.4301	83.9991	42.6639	37.1813	37.9402	42.3769	38.9175
817513	11038.7	10900.5	12102.6	11778.5	11112.9	10684.8	21667.3	23390.7	23365	23309	25893.3	23007.8	11269.7	23438.8	-1.05656	4.80986e-136	3.99282e-134	THIC	NC_003071.7	12666935	12671055	+	3510	protein_coding	thiaminC && sp|O82392|THIC_ARATH Phosphomethylpyrimidine synthase, chloroplastic OS=Arabidopsis thaliana OX=3702 GN=THIC PE=1 SV=1 && PF01964:Radical SAM ThiC family	-	12137	10674	8858	10482	8071	12534	36688	29841	25408	24661	21897	19542	134.038	131.416	146.23	142.22	134.084	128.809	263.852	284.995	284.651	283.469	314.743
825434	2133.71	2124.13	2157.37	2138.37	2186.5	2229.2	1202.43	1109.14	1091.55	1113.42	1090.27	1059.61	2161.55	1111.07	0.955916	5.4368e-136	4.49847e-134	ATERDJ3B	NC_003074.8	23150779	23153649	-	1603	protein_coding	DNAJ heat shock family protein && sp|Q9LZK5|DNJ19_ARATH DnaJ protein ERDJ3B OS=Arabidopsis thaliana OX=3702 GN=ERDJ3B PE=1 SV=1 && PF01556:DnaJ C terminal domain|PF00226:DnaJ domain	MYB	2346	2080	1579	1903	1588	2615	2036	1415	1187	1178	922	900	56.7306	56.0738	57.0763	56.5364	57.7661	58.844	32.0618	29.5907	29.1184	29.6493	29.0186
829113	1616.2	1820.83	1535.71	1642.83	1652.27	1511.42	610.072	609.048	629.92	636.104	522.667	651.074	1629.88	609.814	1.41698	5.53867e-136	4.56777e-134	AT4G29905	NC_003075.7	14626921	14627631	-	711	protein_coding	hypothetical protein && - && -	MYB	1777	1783	1124	1462	1200	1773	1033	777	685	673	442	553	96.8815	108.371	91.6019	97.9267	98.4164	89.9504	36.6754	36.6339	37.8853	38.1898	31.364
843502	1407.92	1367.41	1452.36	1364.15	1367.25	1396.34	668.539	610.616	603.252	556.709	642.1	602.803	1392.57	614.003	1.17804	2.19973e-135	1.80822e-133	PDE338	NC_003070.9	26983615	26985990	+	1800	protein_coding	Nucleic acid-binding proteins superfamily && sp|Q9M9H4|PD338_ARATH Protein PIGMENT DEFECTIVE 338, chloroplastic OS=Arabidopsis thaliana OX=3702 GN=PDE338 PE=1 SV=1 && PF00575:S1 RNA binding domain	-	1548	1339	1063	1214	993	1638	1132	779	656	589	543	512	33.3366	32.1468	34.2191	32.1195	32.1686	32.825	15.8752	14.5076	14.3312	13.2022	15.2197
820750	8153.75	8067.61	8874.03	8345.62	8951.17	8366.1	4891.8	4606.66	4575.88	4645.54	4510.07	4451.56	8459.71	4613.59	0.873052	2.67819e-135	2.19438e-133	PRPS20	NC_003074.8	5116021	5117615	+	1007	protein_coding	chloroplast 30S ribosomal protein S20 && sp|Q9ASV6|RR20_ARATH 30S ribosomal protein S20, chloroplastic OS=Arabidopsis thaliana OX=3702 GN=RPS20 PE=2 SV=1 && PF01649:Ribosomal protein S20	NAC	8965	7900	6495	7427	6501	9814	8283	5877	4976	4915	3814	3781	345.099	339.022	373.729	351.243	376.449	351.545	207.636	195.64	194.313	196.923	191.087
827011	5015.04	4941.67	4911.8	4541.94	4916.88	4602.46	9197.14	8383.23	8814.28	9068.03	8723.34	8547.55	4821.63	8788.93	-0.866733	3.72367e-135	3.04112e-133	CYP83A1	NC_003075.7	7990429	7992429	-	1909	protein_coding	cytochrome P450%2C family 83%2C subfamily A%2C polypeptide 1 && sp|P48421|C83A1_ARATH Cytochrome P450 83A1 OS=Arabidopsis thaliana OX=3702 GN=CYP83A1 PE=1 SV=2 && PF00067:Cytochrome P450	G2-like	5514	4839	3595	4042	3571	5399	15573	10695	9585	9594	7377	7260	111.965	109.542	109.119	100.836	109.079	102.017	205.926	187.805	197.44	202.766	194.963
815963	1533.43	1445.02	1423.67	1366.4	1409.94	1382.7	3273.6	2843.79	3214.89	3425.32	3158.47	3337.78	1426.86	3208.98	-1.16824	4.38398e-135	3.56884e-133	APK	NC_003071.7	6313883	6316047	+	1622	protein_coding	APS kinase && sp|Q43295|APK1_ARATH Adenylyl-sulfate kinase 1, chloroplastic OS=Arabidopsis thaliana OX=3702 GN=APK1 PE=1 SV=1 && PF01583:Adenylylsulphate kinase	-	1686	1415	1042	1216	1024	1622	5543	3628	3496	3624	2671	2835	40.293	37.6995	37.2241	35.7031	36.8133	36.0715	86.2657	74.9804	84.756	90.1446	83.081
816467	4764.01	4737.42	4842.12	5016.13	5192.26	5179.58	2883.81	2799.9	2790.04	2793	2845.11	2853.89	4955.25	2827.62	0.809035	4.76322e-135	3.8651e-133	NAP1%3B2	NC_003071.7	8438393	8441501	+	1809	protein_coding	nucleosome assembly protein 1%3B2 && sp|Q9ZUP3|NAP1B_ARATH Nucleosome assembly protein 1;2 OS=Arabidopsis thaliana OX=3702 GN=NAP1;2 PE=1 SV=1 && PF00956:Nucleosome assembly protein (NAP)	TCP	5238	4639	3544	4464	3771	6076	4883	3572	3034	2955	2406	2424	112.241	110.819	113.517	117.519	121.555	121.155	68.1384	66.1918	65.9518	65.9054	67.1021
827659	715.784	833.312	855.295	860.743	848.165	808.99	1857.38	1896.91	1850.22	1898.86	2043.37	2048.59	820.382	1932.55	-1.2379	1.02118e-134	8.25978e-133	ATI2	NC_003075.7	154635	156376	+	1742	protein_coding	mesoderm induction early response protein && sp|Q8VY98|ATI2_ARATH ATG8-interacting protein 2 OS=Arabidopsis thaliana OX=3702 GN=ATI2 PE=1 SV=1 && -	-	787	816	626	766	616	949	3145	2420	2012	2009	1728	1740	17.5126	20.2429	20.8225	20.9413	20.62	19.6509	45.5739	46.5692	45.4182	46.5301	50.0466
818766	4374.74	4751.72	4615.32	4828.48	4915.5	4727.78	2724.95	2610.21	2630.03	2564.26	2666.55	2611.36	4702.26	2634.56	0.834593	1.14384e-134	9.22238e-133	NTRC	NC_003071.7	17376155	17379059	-	1815	protein_coding	NADPH-dependent thioredoxin reductase C && sp|O22229|TRXB3_ARATH NADPH-dependent thioredoxin reductase 3 OS=Arabidopsis thaliana OX=3702 GN=NTRC PE=1 SV=2 && PF07992:Pyridine nucleotide-disulphide oxidoreductase|PF00085:Thioredoxin	-	4810	4653	3378	4297	3570	5546	4614	3330	2860	2713	2255	2218	102.729	110.786	107.843	112.749	114.696	110.222	64.1719	61.5034	61.964	60.3081	62.6829
841284	4427.49	4322.81	4187.67	4629.59	4700.71	5046.6	2005.62	1666.46	1653.42	1772.21	1679.16	1600.02	4552.48	1729.48	1.39446	1.75465e-134	1.4102e-132	RACK1B_AT	NC_003070.9	17981636	17983377	-	1431	protein_coding	receptor for activated C kinase 1B && sp|Q9C4Z6|GPLPB_ARATH Receptor for activated C kinase 1B OS=Arabidopsis thaliana OX=3702 GN=RACK1B PE=1 SV=1 && PF00400:WD domain, G-beta repeat	MYB	4868	4233	3065	4120	3414	5920	3396	2126	1798	1875	1420	1359	131.866	127.832	124.108	137.114	139.117	149.226	59.9062	49.803	49.4083	52.8645	50.0642
838339	776.721	769.997	750.091	780.962	772.436	868.663	1695.56	1921.21	1918.27	1821.36	1758.39	1920.26	786.478	1839.17	-1.22166	4.00341e-134	3.2073e-132	AT1G17620	NC_003070.9	6061895	6063362	+	1468	protein_coding	Late embryogenesis abundant (LEA) hydroxyproline-rich glycoprotein family && - && PF03168:Late embryogenesis abundant protein	G2-like	854	754	549	695	561	1019	2871	2451	2086	1927	1487	1631	22.5504	22.196	21.6697	22.5466	22.284	25.0387	49.3686	55.9692	55.8777	52.9612	51.1051
831524	2885.87	2809.37	3037.25	3042.94	3109.02	3306.72	1376.06	1328.62	1344.44	1430.05	1364.61	1203.25	3031.86	1341.17	1.17532	4.2129e-134	3.36445e-132	TIC40	NC_003076.8	5450620	5454577	+	1853	protein_coding	hydroxyproline-rich glycoprotein family protein && sp|Q9FMD5|TIC40_ARATH Protein TIC 40, chloroplastic OS=Arabidopsis thaliana OX=3702 GN=TIC40 PE=1 SV=1 && PF17830:STI1 domain	-	3173	2751	2223	2708	2258	3879	2330	1695	1462	1513	1154	1022	66.377	64.1571	69.5139	69.598	71.0566	75.5106	31.7413	30.6638	31.0257	32.9432	31.4202
817103	124.603	123.567	151.658	193.274	163.85	164.526	669.721	670.972	755.904	761.813	817.111	724.07	153.58	733.265	-2.25859	1.24779e-133	9.93349e-132	AT2G25625	NC_003071.7	10906215	10907350	+	1057	protein_coding	histone deacetylase-like protein && - && -	-	137	121	111	172	119	193	1134	856	822	806	691	615	5.02422	4.94698	6.08493	7.74955	6.56489	6.58637	27.0821	27.1475	30.5807	30.7654	32.9824
817440	4008.21	3997.04	4078.36	3855.37	3988.85	4142.13	6328.09	6360.91	6330.46	6216.43	6216.43	6133.99	4011.66	6264.38	-0.643152	1.6591e-133	1.31664e-131	CXIP4	NC_003071.7	12415668	12417615	-	1948	protein_coding	CAX interacting protein 4 && sp|Q84Y18|CXIP4_ARATH CAX-interacting protein 4 OS=Arabidopsis thaliana OX=3702 GN=CXIP4 PE=1 SV=2 && PF13917:Zinc knuckle	-	4407	3914	2985	3431	2897	4859	10715	8115	6884	6577	5257	5210	87.6955	86.8284	88.7898	83.8793	86.7192	89.975	138.85	139.647	138.964	136.22	136.153
818263	365.623	450.356	519.189	394.414	469.52	433.053	1381.37	1343.51	1376.63	1320.41	1521.88	1502.3	438.692	1407.68	-1.68746	2.5948e-133	2.05274e-131	AT2G36895	NC_003071.7	15488535	15490449	-	1574	protein_coding	D-tagatose-1%2C6-bisphosphate aldolase subunit && - && -	-	402	441	380	351	341	508	2339	1714	1497	1397	1287	1276	9.90021	12.1078	13.989	10.62	12.633	11.6419	37.5119	36.5038	37.3996	35.8091	41.2527
832071	7233.33	7382.37	7367.02	8011.88	7840.02	7991.87	4238.61	3932.55	3889.87	3930.05	3890.44	3700.41	7637.75	3930.32	0.957287	3.06618e-133	2.41806e-131	AT5G19510	NC_003076.8	6581658	6583248	-	982	protein_coding	Translation elongation factor EF1B/ribosomal protein S6 family protein && sp|Q9SCX3|EF1B2_ARATH Elongation factor 1-beta 2 OS=Arabidopsis thaliana OX=3702 GN=At5g19510 PE=1 SV=1 && PF00736:EF-1 guanine nucleotide exchange domain	Dof	7953	7229	5392	7130	5694	9375	7177	5017	4230	4158	3290	3143	313.937	318.124	318.16	345.781	338.113	344.369	184.491	171.263	169.387	170.834	169.03
833748	230.106	199.137	166.687	197.769	262.986	176.46	839.808	836.363	763.261	810.017	778.088	886.544	205.524	819.013	-1.99875	8.15872e-133	6.41413e-131	AT5G37690	NC_003076.8	14973353	14976229	-	1442	protein_coding	SGNH hydrolase-type esterase superfamily protein && sp|Q9FHQ1|GDL80_ARATH GDSL esterase/lipase At5g37690 OS=Arabidopsis thaliana OX=3702 GN=At5g37690 PE=2 SV=1 && PF00657:GDSL-like Lipase/Acylhydrolase	ERF	253	195	122	176	191	207	1422	1067	830	857	658	753	6.80109	5.84385	4.90233	5.8126	7.72367	5.17808	24.8931	24.8045	22.6341	23.9783	23.0218
828392	1479.77	1591.05	1672.33	1651.82	1594.44	1591.55	747.678	736.031	709.005	739.128	795.826	689.926	1596.83	736.266	1.11522	8.77147e-133	6.87443e-131	PYR4	NC_003075.7	12018829	12021782	+	1891	protein_coding	pyrimidin 4 && sp|O04904|PYRC_ARATH Dihydroorotase, mitochondrial OS=Arabidopsis thaliana OX=3702 GN=PYR4 PE=1 SV=1 && -	-	1627	1558	1224	1470	1158	1867	1266	939	771	782	673	586	33.3518	35.6046	37.5057	37.0211	35.7086	35.6137	16.9	16.6458	16.0329	16.6847	17.9557
837372	2222.84	2300.8	2397.83	2290.07	2311.8	2303.36	3913.79	3995.26	4077.47	3895.07	4125.76	4266.71	2304.45	4045.68	-0.811814	9.2345e-133	7.21492e-131	FATB	NC_003070.9	2691062	2694547	-	2241	protein_coding	fatty acyl-ACP thioesterases B && sp|Q9SJE2|FATB_ARATH Palmitoyl-acyl carrier protein thioesterase, chloroplastic OS=Arabidopsis thaliana OX=3702 GN=FATB PE=1 SV=1 && PF12590:Acyl-ATP thioesterase|PF01643:Acyl-ACP thioesterase	-	2444	2253	1755	2038	1679	2702	6627	5097	4434	4121	3489	3624	42.2749	43.4459	45.3777	43.3097	43.6882	43.4918	74.6482	76.2438	77.8043	74.193	78.5485
835180	2236.48	2799.15	2807.72	2403.56	2234.69	2292.28	6444.44	7325.04	7369.6	7313.78	8064.68	7751.66	2462.32	7378.2	-1.58337	1.35303e-132	1.05386e-130	ERD1	NC_003076.8	20764096	20768764	+	3504	protein_coding	Clp ATPase && sp|P42762|CLPD_ARATH Chaperone protein ClpD, chloroplastic OS=Arabidopsis thaliana OX=3702 GN=CLPD PE=1 SV=1 && PF10431:C-terminal, D2-small domain, of ClpB protein|PF07724:AAA domain (Cdc48 subfamily)|PF17871:AAA lid domain|PF00004:ATPase family associated with various cellular activities (AAA)|PF02861:Clp amino terminal domain, pathogenicity island component	ARF	2459	2741	2055	2139	1623	2689	10912	9345	8014	7738	6820	6584	27.203	33.8045	33.9825	29.0717	27.0091	27.6816	78.6112	89.4019	89.9363	89.0978	98.1972
828903	348.342	416.656	363.432	395.537	422.706	486.758	1296.92	1349	1275.47	1248.58	1471.04	1404.58	405.572	1340.93	-1.72078	2.51543e-132	1.95322e-130	AT4G27900	NC_003075.7	13890472	13893073	+	1468	protein_coding	CCT motif family protein && sp|Q9FHH8|COL5_ARATH Zinc finger protein CONSTANS-LIKE 5 OS=Arabidopsis thaliana OX=3702 GN=COL5 PE=2 SV=2 && PF06203:CCT motif	CO-like	383	408	266	352	307	571	2196	1721	1387	1321	1244	1193	10.1134	12.0106	10.4994	11.4193	12.1946	14.0305	37.7616	39.2994	37.1536	36.306	42.7537
835772	5675.34	5995.56	6086.81	6354.44	6189.13	6654.35	3003.11	2570.23	2522.44	2673.91	2607.42	2438.29	6159.27	2635.9	1.22289	2.7051e-132	2.09405e-130	AT5G56710	NC_003076.8	22943707	22944993	-	752	protein_coding	Ribosomal protein L31e family protein && sp|P51420|RL313_ARATH 60S ribosomal protein L31-3 OS=Arabidopsis thaliana OX=3702 GN=RPL31C PE=3 SV=2 && PF01198:Ribosomal protein L31e	-	6240	5871	4455	5655	4495	7806	5085	3279	2743	2829	2205	2071	321.655	337.384	343.271	358.128	348.552	374.433	170.694	146.169	143.436	151.781	147.935
832202	637.566	549.414	788.347	925.917	707.722	729.711	103.943	90.1422	90.1199	87.9014	115.885	118.912	723.113	101.151	2.84426	2.92921e-132	2.2606e-130	AT5G20790	NC_003076.8	7039674	7040919	-	1246	protein_coding	transmembrane protein && - && -	-	701	538	577	824	514	856	176	115	98	93	98	101	21.8084	18.6592	26.8328	31.4943	24.0547	24.781	3.56565	3.09394	3.09284	3.01139	3.96814
822506	1859.95	2352.88	3053.65	2812.59	2110.77	2519.89	174.222	250.831	201.39	177.693	236.501	163.651	2451.62	200.715	3.61054	3.02432e-132	2.32688e-130	CYP81D11	NC_003074.8	10788698	10790553	-	1597	protein_coding	Cytochrome P450 superfamily protein && sp|Q9LHA1|C8D11_ARATH Cytochrome P450 81D11 OS=Arabidopsis thaliana OX=3702 GN=CYP81D11 PE=2 SV=1 && PF00067:Cytochrome P450	G2-like	2045	2304	2235	2503	1533	2956	295	320	219	188	200	139	49.6377	62.3458	81.0924	74.6413	55.9749	66.7672	4.66295	6.71702	5.39249	4.74958	6.31835
821865	90.0415	70.4639	91.5412	87.6475	64.7139	73.3121	391.556	435.034	503.016	495.273	471.82	476.826	79.62	462.254	-2.53282	3.44202e-132	2.64021e-130	CML11	NC_003074.8	8124020	8125931	-	1826	protein_coding	calmodulin-like 11 && sp|Q9LIK5|CML11_ARATH Calmodulin-like protein 11 OS=Arabidopsis thaliana OX=3702 GN=CML11 PE=2 SV=1 && PF00036:EF hand|PF13499:EF-hand domain pair	HSF	99	69	67	78	47	86	663	555	547	524	399	405	2.10164	1.63297	2.12609	2.03431	1.5009	1.69888	9.16551	10.1888	11.7798	11.578	11.0243
820366	3531.63	3471.11	3859.76	3571.07	3241.2	3449.93	1710.92	1465.79	1500.77	1533.08	1489.96	1630.63	3520.78	1555.19	1.17744	3.64199e-132	2.78513e-130	AT3G11930	NC_003074.8	3776177	3777751	+	1236	protein_coding	Adenine nucleotide alpha hydrolases-like superfamily protein && sp|Q8LGG8|USPAL_ARATH Universal stress protein A-like protein OS=Arabidopsis thaliana OX=3702 GN=At3g01520 PE=1 SV=2 && PF00582:Universal stress protein family	-	3883	3399	2825	3178	2354	4047	2897	1870	1632	1622	1260	1385	121.779	118.84	132.436	122.45	111.056	118.108	59.1662	50.7171	51.922	52.9462	51.4317
844129	5335.18	4982.51	5037.5	5386.95	5353.35	5729.42	2390.68	2103.84	1852.06	2071.83	2018.54	1869.63	5304.15	2051.09	1.36884	7.65969e-132	5.83988e-130	AT1G77940	NC_003070.9	29303864	29305411	-	714	protein_coding	Ribosomal protein L7Ae/L30e/S12e/Gadd45 family protein && sp|Q8VZ19|RL302_ARATH 60S ribosomal protein L30-2 OS=Arabidopsis thaliana OX=3702 GN=RPL30B PE=3 SV=1 && PF01248:Ribosomal protein L7Ae/L30e/S12e/Gadd45 family	-	5866	4879	3687	4794	3888	6721	4048	2684	2014	2192	1707	1588	318.469	295.299	299.214	319.759	317.529	339.547	143.115	126.013	110.92	123.864	120.619
822335	8404.78	8502.65	9346.77	9270.41	9401.41	8655.94	4901.24	4382.48	4517.03	4534.01	4481.69	4365.61	8930.33	4530.35	0.977698	1.11588e-131	8.48202e-130	GHS1	NC_003074.8	10017321	10019442	+	1350	protein_coding	Ribosomal protein S21 family protein && sp|P82024|RR21_SPIOL 30S ribosomal protein S21, chloroplastic OS=Spinacia oleracea OX=3562 GN=rps21 PE=1 SV=2 && PF01165:Ribosomal protein S21	-	9241	8326	6841	8250	6828	10154	8299	5591	4912	4797	3790	3708	265.343	266.522	293.625	291.034	294.928	271.311	155.18	138.831	143.079	143.363	141.639
836222	228.287	216.498	224.071	226.985	280.886	288.986	817.366	927.289	855.22	953.683	973.202	987.796	244.285	919.093	-1.90792	1.90584e-131	1.44431e-129	EXO70E2	NC_003076.8	24553744	24557043	+	3300	protein_coding	exocyst subunit exo70 family protein E2 && sp|Q9FNR3|E70E2_ARATH Exocyst complex component EXO70E2 OS=Arabidopsis thaliana OX=3702 GN=EXO70E2 PE=1 SV=1 && PF03081:Exo70 exocyst complex subunit	WRKY	251	212	164	202	204	339	1384	1183	930	1009	823	839	2.94838	2.77621	2.87964	2.91515	3.60472	3.70552	10.5868	12.0172	11.082	12.3361	12.5824
830863	1440.66	1523.65	1381.32	1433.82	1454	1479.88	700.431	674.107	613.367	603.023	635.005	614.576	1452.22	640.085	1.17733	2.22423e-131	1.68056e-129	AT5G10010	NC_003076.8	3127828	3131803	+	1926	protein_coding	myosin-H heavy protein && sp|A2RVJ8|HIT4_ARATH Protein HEAT INTOLERANT 4 OS=Arabidopsis thaliana OX=3702 GN=HIT4 PE=1 SV=1 && -	-	1584	1492	1011	1276	1056	1736	1186	860	667	638	537	522	31.8803	33.4767	30.416	31.5513	31.9715	32.513	15.5443	14.9683	13.6182	13.3649	14.0669
840300	3638.95	3546.68	3757.29	4201.46	3886.96	4228.23	1710.92	1551.23	1475.02	1692.81	1588.1	1642.4	3876.6	1610.08	1.2673	2.28788e-131	1.72349e-129	AT1G34030	NC_003070.9	12370065	12371554	-	768	protein_coding	Ribosomal protein S13/S18 family && sp|P34788|RS18_ARATH 40S ribosomal protein S18 OS=Arabidopsis thaliana OX=3702 GN=RPS18A PE=1 SV=1 && PF00416:Ribosomal protein S13/S18	Dof	4001	3473	2750	3739	2823	4960	2897	1979	1604	1791	1343	1395	201.944	195.422	207.481	231.856	214.341	232.962	95.2207	86.3806	82.1284	94.0885	88.2254
824438	1188.73	1117.21	1446.9	1404.61	1474.65	1235.22	406.911	335.486	336.57	345.935	329.919	314.352	1311.22	344.862	1.91782	8.64566e-131	6.49351e-129	ACA1	NC_003074.8	19538540	19542286	-	2940	protein_coding	alpha carbonic anhydrase 1 && sp|O04846|ATCA1_ARATH Alpha carbonic anhydrase 1, chloroplastic OS=Arabidopsis thaliana OX=3702 GN=ACA1 PE=1 SV=2 && PF00194:Eukaryotic-type carbonic anhydrase	GATA	1307	1094	1059	1250	1071	1449	689	428	366	366	279	267	17.2326	16.0805	20.8716	20.2482	21.2421	17.7781	5.91583	4.88009	4.89535	5.02268	4.7878
831470	6151.92	6225.33	6295.85	6611.77	6438.34	6852.97	3337.97	2803.82	2748.66	2909.25	2852.2	2804.44	6429.37	2909.39	1.14257	1.13175e-130	8.47501e-129	AT5G16130	NC_003076.8	5268421	5270199	+	989	protein_coding	Ribosomal protein S7e family protein && sp|Q8LD03|RS73_ARATH 40S ribosomal protein S7-3 OS=Arabidopsis thaliana OX=3702 GN=RPS7C PE=1 SV=2 && PF01251:Ribosomal protein S7e	MYB	6764	6096	4608	5884	4676	8039	5652	3577	2989	3078	2412	2382	265.113	266.366	269.975	283.335	275.698	293.204	144.261	121.242	118.845	125.567	123.044
817947	11203.3	11221.1	12440	12381.9	12615.1	12107.6	6763.94	6485.54	6406.79	6233.44	6384.34	6370.63	11994.8	6440.78	0.896246	4.10752e-130	3.06679e-128	EMB3113	NC_003071.7	14300672	14302496	-	1309	protein_coding	Ribosomal protein S5 family protein && sp|P93014|RR5_ARATH 30S ribosomal protein S5, chloroplastic OS=Arabidopsis thaliana OX=3702 GN=rps5 PE=2 SV=1 && PF00333:Ribosomal protein S5, N-terminal domain|PF03719:Ribosomal protein S5, C-terminal domain	C2H2	12318	10988	9105	11019	9162	14203	11453	8274	6967	6595	5399	5411	364.774	362.751	403.04	400.891	408.137	391.385	220.863	211.889	209.294	203.272	208.091
833476	3088.69	3027.91	3123.33	3048.56	3194.39	2907.76	1609.93	1466.57	1525.6	1509.45	1488.77	1330.4	3065.11	1488.45	1.03817	4.33612e-130	3.22792e-128	EGY1	NC_003076.8	13484403	13487594	-	1898	protein_coding	Peptidase M50 family protein && sp|Q949Y5|EGY1_ARATH Probable zinc metalloprotease EGY1, chloroplastic OS=Arabidopsis thaliana OX=3702 GN=EGY1 PE=2 SV=1 && PF02163:Peptidase family M50	-	3396	2965	2286	2713	2320	3411	2726	1871	1659	1597	1259	1130	69.3577	67.5085	69.7891	68.0733	71.2767	64.826	36.2555	33.0453	34.3716	33.9477	33.4664
831270	4623.95	4388.17	4209.53	4670.04	4680.05	4406.4	9022.92	8202.94	8594.5	9166.32	8268.08	8366.24	4496.36	8603.5	-0.936434	4.45825e-130	3.30907e-128	IMD1	NC_003076.8	4576123	4578402	+	1706	protein_coding	isopropylmalate dehydrogenase 1 && sp|Q9FMT1|LEU31_ARATH 3-isopropylmalate dehydrogenase 1, chloroplastic OS=Arabidopsis thaliana OX=3702 GN=IMDH1 PE=1 SV=1 && PF00180:Isocitrate/isopropylmalate dehydrogenase	FAR1	5084	4297	3081	4156	3399	5169	15278	10465	9346	9698	6992	7106	115.518	108.847	104.645	116.016	116.179	109.293	226.064	205.633	215.425	229.353	206.777
832195	23489	23185.7	27093.5	28578.7	26633.2	26130.6	11304.3	9234.48	9390.86	10241.9	9421.02	9795.54	25851.8	9898.03	1.38469	6.17588e-130	4.57051e-128	CPN20	NC_003076.8	7014662	7016698	+	1182	protein_coding	chaperonin 20 && sp|O65282|CH20_ARATH 20 kDa chaperonin, chloroplastic OS=Arabidopsis thaliana OX=3702 GN=CPN20 PE=1 SV=2 && PF00166:Chaperonin 10 Kd subunit	ARF	25826	22704	19830	25433	19343	30653	19141	11781	10212	10836	7967	8320	846.96	830.07	972.104	1024.72	954.25	935.447	408.781	334.115	339.737	369.874	340.061
818029	3096.88	2898.21	3014.03	3287.9	3232.94	3427.77	1500.67	1392.11	1290.19	1287.33	1305.49	1303.33	3159.62	1346.52	1.22802	7.44347e-130	5.4925e-128	PTAC12	NC_003071.7	14581835	14584797	-	2084	protein_coding	plastid transcriptionally active 12 && sp|F4IHY7|PTA12_ARATH Protein PLASTID TRANSCRIPTIONALLY ACTIVE 12, chloroplastic OS=Arabidopsis thaliana OX=3702 GN=PTAC12 PE=1 SV=1 && -	ZF-HD	3405	2838	2206	2926	2348	4021	2541	1776	1403	1362	1104	1107	63.3348	58.8497	61.336	66.8652	65.6986	69.5986	30.7787	28.5678	26.4734	26.3683	26.727
828024	4684.88	4351.4	4866.71	4738.58	4452.87	3944.36	11176.2	9891.35	10303.1	10484.8	10404.9	9598.93	4506.47	10309.9	-1.19488	4.01254e-129	2.9522e-127	XTH9	NC_003075.7	1415617	1417444	+	1526	protein_coding	xyloglucan endotransglucosylase/hydrolase 9 && sp|Q8LDW9|XTH9_ARATH Xyloglucan endotransglucosylase/hydrolase protein 9 OS=Arabidopsis thaliana OX=3702 GN=XTH9 PE=2 SV=2 && PF00722:Glycosyl hydrolases family 16|PF06955:Xyloglucan endo-transglycosylase (XET) C-terminus	GRAS	5151	4261	3562	4217	3234	4627	18924	12619	11204	11093	8799	8153	130.846	120.667	135.253	131.605	123.578	109.373	313.042	277.206	288.714	293.29	290.909
828940	1823.57	1938.27	1750.21	1845.09	1941.42	1735.62	781.931	704.677	717.281	605.858	618.45	672.266	1839.03	683.411	1.42206	4.45034e-129	3.26479e-127	EXPB3	NC_003075.7	13999625	14002124	-	2089	protein_coding	expansin B3 && sp|Q9M0I2|EXPB3_ARATH Expansin-B3 OS=Arabidopsis thaliana OX=3702 GN=EXPB3 PE=2 SV=2 && PF03330:Lytic transglycolase|PF01357:Pollen allergen	MYB_related	2005	1898	1281	1642	1410	2036	1324	899	780	641	523	571	37.2048	39.2634	35.5319	37.4333	39.3583	35.1563	15.999	14.4262	14.6827	12.38	12.6311
823795	482.04	515.714	580.672	541.617	528.726	570.3	1363.66	1335.67	1461.23	1623.81	1521.88	1491.7	536.511	1466.33	-1.45036	5.11305e-129	3.74008e-127	AT3G46450	NC_003074.8	17092848	17095729	-	2265	protein_coding	SEC14 cytosolic factor family protein / phosphoglyceride transfer family protein && - && PF00650:CRAL/TRIO domain	-	530	505	425	482	384	669	2309	1704	1589	1718	1287	1267	9.07049	9.63503	10.8725	10.1345	9.88596	10.6542	25.7335	25.2193	27.5871	30.6025	28.6675
828426	856.758	803.697	908.58	842.764	848.165	890.827	1684.93	1832.63	1766.53	1767.48	1713.45	1855.5	858.465	1770.09	-1.04359	6.55098e-129	4.77805e-127	CRK19	NC_003075.7	12170955	12174297	+	2619	protein_coding	cysteine-rich RLK (RECEPTOR-like protein kinase) 19 && sp|Q8GWJ7|CRK19_ARATH Cysteine-rich receptor-like protein kinase 19 OS=Arabidopsis thaliana OX=3702 GN=CRK19 PE=1 SV=2 && PF07714:Protein tyrosine kinase|PF01657:Salt stress response/antifungal	MYB_related	942	787	665	750	616	1045	2853	2338	1921	1870	1449	1576	13.9424	12.9858	14.7127	13.6379	13.7152	14.3928	27.4986	29.9254	28.8431	28.8077	27.9133
834749	5653.51	5691.24	6060.85	6293.76	6205.65	6022.67	3436.6	3495.17	3372.14	3480.14	3377.23	3402.54	5987.95	3427.3	0.803902	7.4651e-129	5.42908e-127	AT5G47030	NC_003076.8	19090150	19092416	+	1228	protein_coding	ATPase%2C F1 complex%2C delta/epsilon subunit && sp|Q96252|ATP4_ARATH ATP synthase subunit delta', mitochondrial OS=Arabidopsis thaliana OX=3702 GN=At5g47030 PE=1 SV=1 && PF02823:ATP synthase, Delta/Epsilon chain, beta-sandwich domain	-	6216	5573	4436	5601	4507	7065	5819	4459	3667	3682	2856	2890	196.217	196.119	209.315	217.215	214.015	207.528	119.617	121.722	117.426	120.973	117.338
838812	859.487	808.803	803.376	885.464	879.834	914.696	1865.65	1808.33	1867.69	1871.45	2072.93	2007.38	858.61	1915.57	-1.15394	1.73956e-128	1.26148e-126	TGA3	NC_003070.9	7789133	7792139	+	1991	protein_coding	transcription factor TGA3 && sp|Q39234|TGA3_ARATH Transcription factor TGA3 OS=Arabidopsis thaliana OX=3702 GN=TGA3 PE=1 SV=1 && PF14144:Seed dormancy control	bZIP	945	792	588	788	639	1073	3159	2307	2031	1980	1753	1705	18.3985	17.1903	17.1125	18.8486	18.7148	19.4398	40.0518	38.8426	40.1133	40.1232	44.4211
827479	5306.08	5461.46	5803.98	5609.44	5767.8	5451.52	3284.82	3010.75	2964.76	3026.46	3088.7	2938.66	5566.71	3052.36	0.864733	2.31436e-128	1.6735e-126	LIL3_1	NC_003075.7	9803624	9805410	+	1620	protein_coding	Chlorophyll A-B binding family protein && sp|Q9SYX1|LIL31_ARATH Light-harvesting complex-like protein 3 isotype 1, chloroplastic OS=Arabidopsis thaliana OX=3702 GN=LIL3.1 PE=1 SV=1 && -	GATA	5834	5348	4248	4992	4189	6395	5562	3841	3224	3202	2612	2496	139.596	142.661	151.942	146.752	150.783	142.393	86.6682	79.4806	78.2582	79.7459	81.3462
835955	6177.39	6131.38	5936.51	6584.8	6452.11	6942.48	3248.2	2800.68	2774.41	2785.44	2914.88	2849.18	6370.78	2895.46	1.13698	2.45901e-128	1.77302e-126	AT5G58420	NC_003076.8	23619459	23621094	+	1127	protein_coding	Ribosomal protein S4 (RPS4A) family protein && sp|Q8VYK6|RS43_ARATH 40S ribosomal protein S4-3 OS=Arabidopsis thaliana OX=3702 GN=RPS4D PE=2 SV=2 && PF01479:S4 domain|PF08071:RS4NT (NUC023) domain|PF16121:40S ribosomal protein S4 C-terminus|PF00467:KOW motif|PF00900:Ribosomal family S4e	NAC	6792	6004	4345	5860	4686	8144	5500	3573	3017	2947	2465	2420	233.613	230.222	223.395	247.626	242.457	260.662	123.192	106.277	105.269	105.501	110.35
828893	3698.98	3738.67	4019.61	3671.08	3506.94	3487.44	8340.8	7749.88	7850.55	8007.54	9298.04	8878.39	3687.12	8354.2	-1.17994	3.04079e-128	2.18625e-126	TAP38	NC_003075.7	13851777	13854237	-	1637	protein_coding	thylakoid-associated phosphatase 38 && sp|P49599|P2C57_ARATH Protein phosphatase 2C 57 OS=Arabidopsis thaliana OX=3702 GN=PPH1 PE=1 SV=2 && PF00481:Protein phosphatase 2C	HSF	4067	3661	2942	3267	2547	4091	14123	9887	8537	8472	7863	7541	96.3049	96.6453	104.136	95.0438	90.7269	90.1456	217.782	202.464	205.072	208.804	242.336
819360	4006.39	4102.23	4149.41	4239.67	4185.75	4152.36	2625.14	2505.17	2557.38	2543.47	2448.97	2584.28	4139.3	2544.07	0.700631	4.20644e-128	3.01573e-126	UNE5	NC_003071.7	19481254	19484015	+	1680	protein_coding	thioredoxin family protein && sp|O22263|PDI21_ARATH Protein disulfide-isomerase like 2-1 OS=Arabidopsis thaliana OX=3702 GN=PDIL2-1 PE=2 SV=1 && PF00085:Thioredoxin|PF07749:Endoplasmic reticulum protein ERp29, C-terminal domain	MYB_related	4405	4017	3037	3773	3040	4871	4445	3196	2781	2691	2071	2195	101.639	103.329	104.747	106.955	105.516	104.586	66.7892	63.7719	65.0941	64.6259	62.1942
839542	784.907	796.549	864.859	786.58	787.582	757.842	1581.58	1658.62	1613.88	1689.98	1769.03	1695.38	796.387	1668.08	-1.06749	6.61649e-128	4.73014e-126	AT1G04350	NC_003070.9	1164910	1167135	+	2066	protein_coding	2-oxoglutarate (2OG) and Fe(II)-dependent oxygenase superfamily protein && sp|P93824|ACCH6_ARATH 1-aminocyclopropane-1-carboxylate oxidase homolog 6 OS=Arabidopsis thaliana OX=3702 GN=At1g04350 PE=2 SV=1 && PF03171:2OG-Fe(II) oxygenase superfamily|PF14226:non-haem dioxygenase in morphine synthesis N-terminal	NAC	863	780	633	700	572	889	2678	2116	1755	1788	1496	1440	16.1921	16.3153	17.7534	16.1358	16.1444	15.5216	32.7208	34.3334	33.4039	34.9172	36.5326
830600	10038.3	10396	10557.3	11517.8	10998.6	11413.7	5718.02	5058.16	5020.05	5398.85	5124.98	4987.25	10820.3	5217.88	1.05147	2.02335e-127	1.44241e-125	AT5G07090	NC_003076.8	2202364	2204150	+	1400	protein_coding	Ribosomal protein S4 (RPS4A) family protein && sp|P49204|RS42_ARATH 40S ribosomal protein S4-2 OS=Arabidopsis thaliana OX=3702 GN=RPS4B PE=2 SV=4 && PF01479:S4 domain|PF08071:RS4NT (NUC023) domain|PF00900:Ribosomal family S4e|PF16121:40S ribosomal protein S4 C-terminus|PF00467:KOW motif	NAC	11037	10180	7727	10250	7988	13389	9682	6453	5459	5712	4334	4236	305.595	314.231	319.809	348.674	332.71	344.972	174.575	154.513	153.333	164.612	156.185
829167	2283.78	2396.79	2736.67	2557.51	2515.58	2496.87	4975.66	5120.86	5140.51	5229.66	5596.8	5599.47	2497.87	5277.16	-1.07967	2.33437e-127	1.65944e-125	GAE1	NC_003075.7	14881689	14883583	-	1895	protein_coding	UDP-D-glucuronate 4-epimerase 1 && sp|Q9M0B6|GAE1_ARATH UDP-glucuronate 4-epimerase 1 OS=Arabidopsis thaliana OX=3702 GN=GAE1 PE=1 SV=1 && PF16363:GDP-mannose 4,6 dehydratase	FAR1	2511	2347	2003	2276	1827	2929	8425	6533	5590	5533	4733	4756	51.3642	53.5222	61.2462	57.1987	56.2193	55.7537	112.229	115.567	115.999	117.802	126.01
820974	2080.96	1962.78	2072.66	2174.33	2153.46	2113.26	969.737	812.064	769.698	848.769	775.723	766.454	2092.91	823.741	1.33939	3.45286e-127	2.44765e-125	RFC3	NC_003074.8	5853059	5854906	-	1125	protein_coding	Translation elongation factor EF1B/ribosomal protein S6 family protein && sp|Q0VMF9|RS6_ALCBS 30S ribosomal protein S6 OS=Alcanivorax borkumensis (strain ATCC 700651 / DSM 11573 / NCIMB 13689 / SK2) OX=393595 GN=rpsF PE=3 SV=1 && PF01250:Ribosomal protein S6	-	2288	1922	1517	1935	1564	2479	1642	1036	837	898	656	651	78.8364	73.8296	78.1341	81.9128	81.0662	79.4855	36.8438	30.8702	29.2565	32.2052	29.4192
836107	4301.07	4202.3	4031.91	4473.39	4298.65	4684.3	2023.34	1597.48	1615.72	1693.76	1657.87	1612.97	4331.94	1700.19	1.34748	5.72344e-127	4.04584e-125	AT5G59850	NC_003076.8	24112156	24113617	-	847	protein_coding	Ribosomal protein S8 family protein && sp|P42798|R15A1_ARATH 40S ribosomal protein S15a-1 OS=Arabidopsis thaliana OX=3702 GN=RPS15AA PE=2 SV=2 && PF00410:Ribosomal protein S8	NF-YA	4729	4115	2951	3981	3122	5495	3426	2038	1757	1792	1402	1370	216.426	209.95	201.88	223.837	214.934	234.017	102.105	80.6589	81.5715	85.3605	83.511
838163	5857.24	5614.65	5615.44	6102.74	5868.31	6315.92	2761.56	2315.48	2405.65	2437.61	2212.47	2112.16	5895.72	2374.16	1.31029	6.65037e-127	4.68796e-125	AT1G15930	NC_003070.9	5471316	5473048	+	1128	protein_coding	Ribosomal protein L7Ae/L30e/S12e/Gadd45 family protein && sp|Q9S9P1|RS121_ARATH 40S ribosomal protein S12-1 OS=Arabidopsis thaliana OX=3702 GN=RPS12A PE=2 SV=1 && PF01248:Ribosomal protein L7Ae/L30e/S12e/Gadd45 family	BES1	6440	5498	4110	5431	4262	7409	4676	2954	2616	2579	1871	1794	221.309	210.633	211.125	229.295	220.323	236.927	104.643	87.7876	91.1966	92.2453	83.6842
844333	4010.94	4125.71	4011.42	3911.55	4112.77	4060.3	2415.48	2340.56	2255.76	2322.3	2124.96	2326.44	4038.78	2297.58	0.811572	7.65379e-127	5.38025e-125	HSP91	NC_003070.9	30063448	30067589	-	3086	protein_coding	heat shock protein 91 && sp|Q9S7C0|HSP7O_ARATH Heat shock 70 kDa protein 14 OS=Arabidopsis thaliana OX=3702 GN=HSP70-14 PE=1 SV=1 && PF00012:Hsp70 protein	LBD	4410	4040	2936	3481	2987	4763	4090	2986	2453	2457	1797	1976	55.3944	56.5738	55.1274	53.7194	56.441	55.6735	33.4558	32.4359	31.2573	32.1227	29.3786
827438	1454.31	1336.77	1334.86	1488.88	1489.8	1454.31	2747.98	2671.35	2788.2	2890.35	2795.44	2644.33	1426.49	2756.27	-0.949739	4.26562e-126	2.9902e-124	GATL6	NC_003075.7	944324	947249	-	2926	protein_coding	galacturonosyltransferase 6 && sp|O04253|GATL6_ARATH Probable galacturonosyltransferase-like 6 OS=Arabidopsis thaliana OX=3702 GN=GATL6 PE=2 SV=1 && PF01501:Glycosyl transferase family 8	C2H2	1599	1309	977	1325	1082	1706	4653	3408	3032	3058	2364	2246	21.1835	19.3328	19.3476	21.5658	21.563	21.0314	40.1423	39.0442	40.7479	42.1663	40.7617
832305	3463.41	3222.96	3184.81	3493.54	3416.07	3663.9	1743.4	1514.39	1512.73	1524.57	1546.72	1484.64	3407.45	1554.41	1.13071	6.06177e-126	4.23753e-124	AT5G22440	NC_003076.8	7435065	7436769	-	1200	protein_coding	Ribosomal protein L1p/L10e family && sp|P59231|R10A3_ARATH 60S ribosomal protein L10a-3 OS=Arabidopsis thaliana OX=3702 GN=RPL10AC PE=1 SV=1 && PF00687:Ribosomal protein L1p/L10e family	bZIP	3808	3156	2331	3109	2481	4298	2952	1932	1645	1613	1308	1261	123.01	113.654	112.556	123.385	120.559	129.196	62.0982	53.9706	53.9057	54.232	54.9927
826640	4399.3	4181.88	4309.27	4609.36	4626.36	4824.1	2277.88	1900.04	1922.86	2004.72	1985.43	1970.88	4491.71	2010.3	1.15845	8.92665e-126	6.22301e-124	AT4G10480	NC_003075.7	6477876	6479171	-	944	protein_coding	Nascent polypeptide-associated complex (NAC)%2C alpha subunit family protein && sp|Q9SZY1|NACA4_ARATH Nascent polypeptide-associated complex subunit alpha-like protein 4 OS=Arabidopsis thaliana OX=3702 GN=At4g10480 PE=1 SV=1 && PF01849:NAC domain	ZF-HD	4837	4095	3154	4102	3360	5659	3857	2424	2091	2121	1679	1674	198.622	187.461	193.596	206.941	207.55	216.238	103.139	86.078	87.1028	90.6506	89.7341
837848	30541.3	31608.7	34422.2	33158.8	33298.7	30438.1	17806.7	15912.1	16327.3	16650.2	17630	16342.8	32244.7	16778.2	0.942254	9.27902e-126	6.45084e-124	GAPA-2	NC_003070.9	4392438	4394454	-	1617	protein_coding	glyceraldehyde 3-phosphate dehydrogenase A subunit 2 && sp|Q9LPW0|G3PA2_ARATH Glyceraldehyde-3-phosphate dehydrogenase GAPA2, chloroplastic OS=Arabidopsis thaliana OX=3702 GN=GAPA2 PE=2 SV=1 && PF02800:Glyceraldehyde 3-phosphate dehydrogenase, C-terminal domain|PF00044:Glyceraldehyde 3-phosphate dehydrogenase, NAD binding domain	GRAS	33580	30952	25194	29509	24184	35706	30151	20300	17755	17616	14909	13881	804.996	827.196	902.806	869.096	872.115	796.517	470.691	420.841	431.778	439.541	465.176
824508	518.421	432.996	460.439	470.824	466.766	458.627	1159.31	1479.9	1428.12	1455.57	1475.77	1434.01	468.012	1405.45	-1.58312	1.04118e-125	7.21846e-124	AT3G53400	NC_003074.8	19798107	19800136	+	2030	protein_coding	peptide upstream protein && - && -	-	570	424	337	419	339	538	1963	1888	1553	1540	1248	1218	10.8843	9.02609	9.61925	9.82972	9.73777	9.55983	24.41	31.1772	30.0833	30.6074	31.0168
837619	15492.6	15803.3	16727.4	15130.4	15378.5	15081.8	27631.6	30103.6	30035.7	30446	33139.7	30579.3	15602.4	30322.6	-0.958588	1.28175e-125	8.86199e-124	SEX1	NC_003070.9	3580830	3590928	-	5040	protein_coding	Pyruvate phosphate dikinase%2C PEP/pyruvate binding domain-containing protein && sp|Q9SAC6|GWD1_ARATH Alpha-glucan water dikinase 1, chloroplastic OS=Arabidopsis thaliana OX=3702 GN=GWD1 PE=1 SV=2 && PF01326:Pyruvate phosphate dikinase, PEP/pyruvate binding domain	LSD	17034	15475	12243	13465	11169	17692	46787	38405	32662	32212	28025	25973	131.011	132.687	140.755	127.233	129.223	126.622	234.336	255.44	254.837	257.863	280.539
823492	2696.7	2684.78	2903.36	2927.2	2785.45	2843.83	1614.65	1541.82	1504.45	1520.79	1507.69	1498.77	2806.89	1531.36	0.871111	1.52018e-125	1.04817e-123	CAM7	NC_003074.8	15663000	15666469	-	2572	protein_coding	calmodulin 7 && sp|A2Y609|CALM2_ORYSI Calmodulin-2 OS=Oryza sativa subsp. indica OX=39946 GN=CAM2 PE=3 SV=1 && -	HSF	2965	2629	2125	2605	2023	3336	2734	1967	1636	1609	1275	1273	44.6865	44.1722	47.8735	48.2347	45.8649	46.7863	26.8331	25.6369	25.0128	25.2399	25.0103
839731	1387.91	1366.39	1374.48	1524.84	1372.76	1495.23	641.963	593.371	544.398	623.817	591.253	543.935	1420.27	589.789	1.2643	1.77245e-125	1.21879e-123	AT1G28350	NC_003070.9	9943737	9949835	+	3077	protein_coding	Nucleotidylyl transferase superfamily protein && sp|F4HWL4|SYYC2_ARATH Tyrosine--tRNA ligase 2, cytoplasmic OS=Arabidopsis thaliana OX=3702 GN=At1g28350 PE=1 SV=1 && PF00579:tRNA synthetases class I (W and Y)	AP2	1526	1338	1006	1357	997	1754	1087	757	592	660	500	462	19.2243	18.7914	18.9443	21.0027	18.894	20.562	8.91756	8.24708	7.56561	8.65403	8.19825
818234	4765.83	4571.99	4562.03	5174.57	4919.63	5396.11	2419.03	2124.22	2119.66	2167.29	2146.25	2125.11	4898.36	2183.59	1.16466	2.14561e-125	1.47137e-123	RPL24A	NC_003071.7	15350268	15352013	-	969	protein_coding	ribosomal protein L24 && sp|Q42347|RL241_ARATH 60S ribosomal protein L24-1 OS=Arabidopsis thaliana OX=3702 GN=RPL24A PE=1 SV=2 && PF01246:Ribosomal protein L24e	-	5240	4477	3339	4605	3573	6330	4096	2710	2305	2293	1815	1805	209.619	199.661	199.664	226.323	215.013	235.637	106.704	93.7513	93.5399	95.4734	94.5
821415	2246.49	2301.82	2554.96	2557.51	2545.87	2414.18	4512.05	4549.44	4595.2	4853.48	4767.86	4637.58	2436.81	4652.6	-0.934555	3.4058e-125	2.32924e-123	RAB7B	NC_003074.8	6484068	6486264	+	1078	protein_coding	RAB GTPase homolog G3F && sp|Q9LS94|RAG3F_ARATH Ras-related protein RABG3f OS=Arabidopsis thaliana OX=3702 GN=RABG3F PE=1 SV=1 && PF00071:Ras family	TALE	2470	2254	1870	2276	1849	2832	7640	5804	4997	5135	4032	3939	88.818	90.3577	100.515	100.549	100.017	94.7629	178.903	180.485	182.281	192.187	188.704
828865	1060.49	1073.3	1065.7	1067.5	1031.29	965.844	1939.47	2020.75	2025.86	2134.21	2039.82	2083.91	1044.02	2040.67	-0.966945	4.13382e-125	2.81949e-123	AT4G27560	NC_003075.7	13759800	13761603	-	1804	protein_coding	UDP-Glycosyltransferase superfamily protein && sp|Q9T080|U79B2_ARATH UDP-glycosyltransferase 79B2 OS=Arabidopsis thaliana OX=3702 GN=UGT79B2 PE=2 SV=1 && PF00201:UDP-glucoronosyl and UDP-glucosyl transferase	SBP	1166	1051	780	950	749	1133	3284	2578	2203	2258	1725	1770	25.0545	25.1765	25.0533	25.079	24.2103	22.6546	45.9526	47.9047	48.0206	50.4998	48.2427
821137	6612.14	6815.6	7032.28	6639.86	6911.99	6647.53	4195.5	3999.18	3910.1	4127.59	4290.13	4060.68	6776.57	4097.2	0.725477	5.10303e-125	3.47116e-123	CYP38	NC_003074.8	188321	190892	+	1866	protein_coding	cyclophilin 38 && sp|Q9SSA5|CYP38_ARATH Peptidyl-prolyl cis-trans isomerase CYP38, chloroplastic OS=Arabidopsis thaliana OX=3702 GN=CYP38 PE=1 SV=1 && PF00160:Cyclophilin type peptidyl-prolyl cis-trans isomerase/CLD	-	7270	6674	5147	5909	5020	7798	7104	5102	4252	4367	3628	3449	151.024	154.563	159.827	150.808	156.873	150.742	96.1026	91.6559	89.6049	94.4221	98.0922
836752	1081.41	1132.53	1120.35	1173.13	1135.94	1128.66	2006.8	2175.96	2058.96	2131.37	2171.08	2156.9	1128.67	2116.85	-0.906501	1.1239e-124	7.62439e-123	ARO2	NC_003076.8	26453276	26456154	-	2879	protein_coding	armadillo repeat only 2 && - && PF00514:Armadillo/beta-catenin-like repeat	WRKY	1189	1109	820	1044	825	1324	3398	2776	2239	2255	1836	1832	16.009	16.6464	16.5036	17.2696	16.7097	16.5886	29.7938	32.3228	30.5818	31.6015	32.1744
837836	7793.59	7532.49	8357.57	8014.13	7963.94	7714.82	4718.16	4426.38	4228.28	4495.26	4489.97	4264.36	7896.09	4437.07	0.830171	3.58552e-124	2.42585e-122	AT1G12800	NC_003070.9	4361551	4365414	-	2756	protein_coding	Nucleic acid-binding%2C OB-fold-like protein && - && PF00575:S1 RNA binding domain	-	8569	7376	6117	7132	5784	9050	7989	5647	4598	4756	3797	3622	120.524	115.657	128.608	123.241	122.378	118.449	73.1741	68.6863	65.6054	69.6249	69.5089
817719	7039.61	6736.96	7025.44	7353.4	7757.41	7672.19	3786.22	3173.01	3300.41	3413.98	3346.49	3323.66	7264.17	3390.63	1.09829	5.69436e-124	3.84232e-122	AT2G31610	NC_003071.7	13450241	13451982	+	1209	protein_coding	Ribosomal protein S3 family protein && sp|Q9SIP7|RS31_ARATH 40S ribosomal protein S3-1 OS=Arabidopsis thaliana OX=3702 GN=RPS3A PE=1 SV=1 && PF07650:KH domain|PF00189:Ribosomal protein S3, C-terminal domain	MYB_related	7740	6597	5142	6544	5634	9000	6411	4048	3589	3612	2830	2823	248.163	235.803	246.441	257.775	271.735	268.522	133.858	112.24	116.734	120.538	118.097
835342	5899.99	6022.11	6111.4	6700.54	6673.79	6869.17	3023.78	2509.09	2486.57	2512.28	2575.5	2445.35	6379.5	2592.1	1.29786	6.0114e-124	4.04543e-122	AT5G52650	NC_003076.8	21355541	21357219	-	996	protein_coding	RNA binding Plectin/S10 domain-containing protein && sp|Q9LTF2|RS103_ARATH 40S ribosomal protein S10-3 OS=Arabidopsis thaliana OX=3702 GN=RPS10C PE=1 SV=2 && PF03501:Plectin/S10 domain	MYB_related	6487	5897	4473	5963	4847	8058	5120	3201	2704	2658	2178	2077	252.469	255.86	260.224	285.121	283.772	291.831	129.764	107.735	106.757	107.671	110.326
835690	1881.78	1725.86	1763.88	1914.76	1871.2	2062.12	805.555	713.299	745.788	678.637	650.378	771.163	1869.93	727.47	1.35986	6.56298e-124	4.40488e-122	OLI2	NC_003076.8	22645448	22649517	-	2477	protein_coding	S-adenosyl-L-methionine-dependent methyltransferases superfamily protein && sp|Q9FG73|NOP2A_ARATH 25S rRNA (cytosine-C(5))-methyltransferase NOP2A OS=Arabidopsis thaliana OX=3702 GN=NOP2A PE=1 SV=1 && PF17125:N-terminal domain of 16S rRNA methyltransferase RsmF|PF01189:16S rRNA methyltransferase RsmB/F	-	2069	1690	1291	1704	1359	2419	1364	910	811	718	550	655	32.3786	29.4843	30.2001	32.7617	31.9926	35.2268	13.9006	12.3154	12.8749	11.695	11.2025
842759	8089.18	8256.53	9505.25	9224.34	9204.52	8684.92	4661.47	4336.23	4329.43	4404.52	4485.24	4405.64	8827.46	4437.09	0.991469	1.1423e-123	7.64641e-122	AT1G64510	NC_003070.9	23954800	23956304	-	916	protein_coding	Translation elongation factor EF1B/ribosomal protein S6 family protein && sp|Q8VY91|RR6_ARATH 30S ribosomal protein S6 alpha, chloroplastic OS=Arabidopsis thaliana OX=3702 GN=RPS6 PE=2 SV=1 && PF01250:Ribosomal protein S6	-	8894	8085	6957	8209	6685	10188	7893	5532	4708	4660	3793	3742	376.378	381.43	440.082	426.794	425.561	401.197	217.516	202.45	202.111	205.254	208.913
838367	4526.63	4685.34	4698.66	4963.32	4879.7	4958.79	2692.47	2467.55	2329.32	2521.73	2362.65	2503.04	4785.41	2479.46	0.946955	1.1861e-123	7.91861e-122	BTF3	NC_003070.9	6152384	6153982	-	803	protein_coding	basic transcription factor 3 && sp|Q9SMW7|BTF3_ARATH Basic transcription factor 3 OS=Arabidopsis thaliana OX=3702 GN=BTF3 PE=1 SV=1 && PF01849:NAC domain	C3H	4977	4588	3439	4417	3544	5817	4559	3148	2533	2668	1998	2126	240.256	246.909	248.156	261.96	257.356	261.305	143.317	131.417	124.042	134.052	125.533
816388	826.744	839.44	867.592	905.691	863.311	901.056	1762.3	1719.76	1880.56	1913.98	1961.78	1934.38	867.306	1862.13	-1.09994	1.30169e-123	8.6674e-122	DGK3	NC_003071.7	8118736	8121947	+	1965	protein_coding	diacylglycerol kinase 3 && sp|Q8VZG1|DGK3_ARATH Diacylglycerol kinase 3 OS=Arabidopsis thaliana OX=3702 GN=DGK3 PE=1 SV=1 && PF00781:Diacylglycerol kinase catalytic domain|PF00609:Diacylglycerol kinase accessory domain	-	909	822	635	806	627	1057	2984	2194	2045	2025	1659	1643	17.9318	18.0775	18.7249	19.5342	18.6063	19.4033	38.3337	37.4288	40.9242	41.5781	42.5954
830768	12666.7	12104.5	12654.5	13037	13267.7	12962.6	8076.81	8239.78	7976.53	7771.24	7785.61	7749.31	12782.2	7933.22	0.687435	1.42035e-123	9.43265e-122	AT5G08670	NC_003076.8	2818091	2821251	-	2077	protein_coding	ATP synthase alpha/beta family protein && sp|P83483|ATPBM_ARATH ATP synthase subunit beta-1, mitochondrial OS=Arabidopsis thaliana OX=3702 GN=At5g08670 PE=1 SV=1 && PF00006:ATP synthase alpha/beta family, nucleotide-binding domain|PF11421:ATP synthase F1 beta subunit|PF02874:ATP synthase alpha/beta family, beta-barrel domain	bHLH	13927	11853	9262	11602	9636	15206	13676	10512	8674	8222	6584	6582	259.923	246.616	258.39	266.023	270.53	264.084	166.214	169.66	164.223	159.714	159.931
831769	2886.78	2948.25	3208.04	3042.94	3180.62	3265.8	5587.5	6019.15	6251.38	6092.61	6199.87	5767.83	3088.74	5986.39	-0.954885	1.45467e-123	9.63519e-122	SBE2.2	NC_003076.8	931762	937702	+	2812	protein_coding	starch branching enzyme 2.2 && sp|Q9LZS3|GLGB2_ARATH 1,4-alpha-glucan-branching enzyme 2-2, chloroplastic/amyloplastic OS=Arabidopsis thaliana OX=3702 GN=SBE2.2 PE=1 SV=1 && PF00128:Alpha amylase, catalytic domain|PF02806:Alpha amylase, C-terminal all-beta domain|PF02922:Carbohydrate-binding module 48 (Isoamylase N-terminal domain)	MYB_related	3174	2887	2348	2708	2310	3831	9461	7679	6798	6446	5243	4899	43.7537	44.3671	48.3827	45.8624	47.9019	49.1429	84.9309	91.5421	95.0639	92.4862	94.0683
818531	7848.16	7939.96	8014.64	8737.78	8532.6	9095.81	4042.54	3231.01	3379.5	3638.93	3469.47	3442.57	8361.49	3534	1.24174	2.67472e-123	1.76699e-121	RPL23AA	NC_003071.7	16474149	16476141	+	1592	protein_coding	ribosomal protein L23AA && sp|Q8LD46|R23A1_ARATH 60S ribosomal protein L23a-1 OS=Arabidopsis thaliana OX=3702 GN=RPL23AA PE=2 SV=2 && PF03939:Ribosomal protein L23, N-terminal domain|PF00276:Ribosomal protein L23	bHLH	8629	7775	5866	7776	6197	10670	6845	4122	3675	3850	2934	2924	210.107	211.051	213.504	232.614	226.983	241.76	108.536	86.7954	90.7746	97.5708	92.9814
838387	4148.27	4142.05	4236.85	4208.2	4306.92	4326.26	2585.57	2589.04	2409.33	2413.04	2593.23	2437.11	4228.09	2504.55	0.754315	4.3837e-123	2.88844e-121	AT1G18070	NC_003070.9	6213651	6218384	-	2290	protein_coding	Translation elongation factor EF1A/initiation factor IF2gamma family protein && sp|Q8R050|ERF3A_MOUSE Eukaryotic peptide chain release factor GTP-binding subunit ERF3A OS=Mus musculus OX=10090 GN=Gspt1 PE=1 SV=2 && PF03144:Elongation factor Tu domain 2|PF00009:Elongation factor Tu GTP binding domain|PF03143:Elongation factor Tu C-terminal domain	-	4561	4056	3101	3745	3128	5075	4378	3303	2620	2553	2193	2070	77.2054	76.5407	78.4646	77.8824	79.6502	79.94	48.2597	48.3509	44.99	44.9798	48.315
841607	1608.92	1725.86	1783	1637.21	1666.04	1539.55	3217.49	3317.23	3356.51	3250.46	3410.34	3669.8	1660.1	3370.31	-1.02247	5.49828e-123	3.6134e-121	AT1G51805	NC_003070.9	19220236	19225797	-	3813	protein_coding	Leucine-rich repeat protein kinase family protein && sp|C0LGG3|Y5182_ARATH Probable LRR receptor-like serine/threonine-protein kinase At1g51820 OS=Arabidopsis thaliana OX=3702 GN=At1g51820 PE=1 SV=1 && PF12819:Malectin-like domain|PF13855:Leucine rich repeat|PF00069:Protein kinase domain	NF-YB	1769	1690	1305	1457	1210	1806	5448	4232	3650	3439	2884	3117	17.9839	19.1536	19.8313	18.1977	18.5044	17.085	36.0674	37.2058	37.6423	36.3888	38.1599
820827	4526.63	5228.63	5746.6	5131.87	4863.18	4553.87	11597.9	11870.6	11876.5	12354.4	13309.1	13146.3	5008.46	12359.1	-1.3036	5.53331e-123	3.62697e-121	PIFI	NC_003074.8	5356587	5358596	-	1293	protein_coding	post-illumination chlorophyll fluorescence increase && sp|Q9LVZ5|PIFI_ARATH Protein POST-ILLUMINATION CHLOROPHYLL FLUORESCENCE INCREASE, chloroplastic OS=Arabidopsis thaliana OX=3702 GN=PIFI PE=2 SV=1 && -	-	4977	5120	4206	4567	3532	5342	19638	15144	12915	13071	11255	11166	149.208	171.12	188.486	168.212	159.286	149.028	383.392	392.621	392.777	407.861	439.163
838435	8962.31	8507.75	8744.23	9364.8	9679.55	10142.6	4745.92	4195.93	4172.18	4265.58	4178.97	4168.99	9233.55	4287.93	1.1059	8.55172e-123	5.59096e-121	AT1G18540	NC_003070.9	6376639	6378580	-	1543	protein_coding	Ribosomal protein L6 family protein && sp|Q9FZ76|RL61_ARATH 60S ribosomal protein L6-1 OS=Arabidopsis thaliana OX=3702 GN=RPL6A PE=2 SV=1 && -	FAR1	9854	8331	6400	8334	7030	11898	8036	5353	4537	4513	3534	3541	247.554	233.325	240.338	257.224	265.672	278.145	131.467	116.296	115.625	118.005	115.553
836579	3276.05	2868.6	3234	3041.82	3248.09	3341.67	1598.12	1432.87	1436.4	1378.07	1400.09	1364.55	3168.37	1435.01	1.13992	9.52009e-123	6.20798e-121	EMB3144	NC_003076.8	25816918	25821567	-	3034	protein_coding	AAA-type ATPase family protein && sp|F4KF14|FTSI4_ARATH Probable inactive ATP-dependent zinc metalloprotease FTSHI 4, chloroplastic OS=Arabidopsis thaliana OX=3702 GN=FTSHI4 PE=1 SV=1 && PF17862:AAA+ lid domain|PF00004:ATPase family associated with various cellular activities (AAA)	FAR1	3602	2809	2367	2707	2359	3920	2706	1828	1562	1458	1184	1159	46.0205	40.0098	45.2054	42.4909	45.3386	46.6052	22.5142	20.1972	20.2449	19.3885	19.6886
844000	2161	2264.04	2310.39	2337.27	2339.34	2255.62	3845.87	4026.61	4181.38	4059.53	4332.7	4092.46	2277.94	4089.76	-0.844301	9.59117e-123	6.23822e-121	AT1G76670	NC_003070.9	28772563	28775002	-	1804	protein_coding	Nucleotide-sugar transporter family protein && sp|Q9SRE4|URGT1_ARATH UDP-rhamnose/UDP-galactose transporter 1 OS=Arabidopsis thaliana OX=3702 GN=URGT1 PE=1 SV=1 && PF03151:Triose-phosphate Transporter family	NAC	2376	2217	1691	2080	1699	2646	6512	5137	4547	4295	3664	3476	51.0544	53.1079	54.3144	54.9098	54.9177	52.9075	91.1217	95.4563	99.1148	96.0569	102.47
829195	1768.09	1724.83	1839.02	1793.4	1798.22	1910.38	928.396	921.018	838.667	825.139	845.491	895.962	1805.66	875.779	1.04102	2.82597e-122	1.83332e-120	PDE327	NC_003075.7	14971833	14975528	-	2570	protein_coding	FAD/NAD(P)-binding oxidoreductase family protein && sp|Q05627|Y202_CLOB8 Uncharacterized protein Cbei_0202 OS=Clostridium beijerinckii (strain ATCC 51743 / NCIMB 8052) OX=290402 GN=Cbei_0202 PE=4 SV=2 && PF00070:Pyridine nucleotide-disulphide oxidoreductase	bZIP	1944	1689	1346	1596	1306	2241	1572	1175	912	873	715	761	29.3215	28.4005	30.3473	29.5749	29.6323	31.4538	15.4406	15.3263	13.9544	13.7051	14.0363
826985	653.028	792.464	676.312	658.48	720.114	669.186	1534.92	1615.51	1589.05	1697.54	1722.91	1688.32	694.931	1641.37	-1.239	2.86444e-122	1.85351e-120	AT4G13530	NC_003075.7	7866328	7869176	+	1914	protein_coding	transmembrane protein && - && -	-	718	776	495	586	523	785	2599	2061	1728	1796	1457	1434	14.5414	17.5206	14.9855	14.5807	15.9337	14.7942	34.2774	36.0967	35.5019	37.8588	38.4058
819722	6378.39	6701.22	6996.75	7425.32	6837.64	7509.37	3487.39	2897.88	2957.4	3015.11	3040.22	2977.52	6974.78	3062.59	1.1864	3.11569e-122	2.01093e-120	AT3G05560	NC_003074.8	1614178	1615563	+	1063	protein_coding	Ribosomal L22e protein family && sp|Q9M9W1|RL222_ARATH 60S ribosomal protein L22-2 OS=Arabidopsis thaliana OX=3702 GN=RPL22B PE=2 SV=1 && PF01776:Ribosomal L22e protein family	-	7013	6562	5121	6608	4966	8809	5905	3697	3216	3190	2571	2529	255.737	266.767	279.145	296.047	272.414	298.922	140.227	116.586	118.969	121.076	122.025
831117	430.198	468.738	355.234	373.064	421.329	358.036	1139.23	1183.61	1203.74	1261.81	1238.08	1373.97	401.1	1233.41	-1.61729	3.72763e-122	2.39976e-120	AT5G12420	NC_003076.8	4024286	4026849	-	1947	protein_coding	O-acyltransferase (WSD1-like) family protein && sp|Q94CK0|WSD7_ARATH Wax ester synthase/diacylglycerol acyltransferase 7 OS=Arabidopsis thaliana OX=3702 GN=WSD7 PE=1 SV=1 && PF06974:Protein of unknown function (DUF1298)|PF03007:Wax ester synthase-like Acyl-CoA acyltransferase domain	-	473	459	260	332	306	420	1929	1510	1309	1335	1047	1167	9.41712	10.1877	7.73775	8.12074	9.16455	7.78121	25.0098	25.9982	26.4377	27.6642	27.1306
826900	2118.25	2320.2	2419.69	2588.97	2563.77	2426.12	1089.03	1001.75	1015.23	1099.24	1048.88	1083.16	2406.17	1056.22	1.18663	4.32364e-122	2.77637e-120	ENODL19	NC_003075.7	7544381	7545512	-	923	protein_coding	early nodulin-like protein 19 && sp|Q39131|LAML_ARATH Lamin-like protein OS=Arabidopsis thaliana OX=3702 GN=At5g15350 PE=2 SV=1 && PF02298:Plastocyanin-like domain	C2H2	2329	2272	1771	2304	1862	2846	1844	1278	1104	1163	887	920	97.8117	106.374	111.179	118.879	117.634	111.224	50.4316	46.4153	47.0346	50.837	48.4843
841627	6096.44	6014.96	6722.13	6666.83	6231.81	6255.39	3730.71	3548.47	3659.05	3561.43	3633.84	3595.62	6331.26	3621.52	0.804924	4.74114e-122	3.03674e-120	AT1G51980	NC_003070.9	19323055	19326918	-	2296	protein_coding	Insulinase (Peptidase family M16) protein && sp|Q9ZU25|MPPA1_ARATH Probable mitochondrial-processing peptidase subunit alpha-1, mitochondrial OS=Arabidopsis thaliana OX=3702 GN=MPPalpha1 PE=1 SV=1 && PF05193:Peptidase M16 inactive domain|PF00675:Insulinase (Peptidase family M16)	-	6703	5890	4920	5933	4526	7338	6317	4527	3979	3768	3073	3054	113.167	110.86	124.165	123.062	114.947	115.284	69.4517	66.0952	68.1478	66.2127	67.5258
842454	1590.73	1650.29	1710.59	1781.04	1810.61	1992.21	725.826	597.29	606.01	594.516	617.268	625.172	1755.91	627.68	1.48089	6.15439e-122	3.93195e-120	RPL3B	NC_003070.9	22720560	22723152	-	1486	protein_coding	R-protein L3 B && sp|P22738|RL32_ARATH 60S ribosomal protein L3-2 OS=Arabidopsis thaliana OX=3702 GN=ARP2 PE=2 SV=4 && PF00297:Ribosomal protein L3	-	1749	1616	1252	1585	1315	2337	1229	762	659	629	522	531	45.6241	46.9951	48.8195	50.7965	51.6015	56.7288	20.8774	17.1897	17.4388	17.0779	17.7227
843875	450.207	425.847	531.485	482.061	470.897	505.512	1126.83	1167.93	1266.28	1136.1	1210.89	1206.78	477.668	1185.8	-1.31296	7.18289e-122	4.57746e-120	bZIP44	NC_003070.9	28291698	28293008	+	1311	protein_coding	basic leucine-zipper 44 && sp|C0Z2L5|BZP44_ARATH bZIP transcription factor 44 OS=Arabidopsis thaliana OX=3702 GN=BZIP44 PE=1 SV=1 && PF00170:bZIP transcription factor	bZIP	495	417	389	429	342	593	1908	1490	1377	1202	1024	1025	14.6361	13.7456	17.1931	15.584	15.2117	16.3161	36.7383	38.0991	41.303	36.9917	39.4073
822181	3765.37	3607.96	3710.83	3698.05	3836.02	3629.8	2259.57	2260.61	2222.65	2204.15	2103.68	2098.04	3708.01	2191.45	0.755627	9.2054e-122	5.85157e-120	LTA2	NC_003074.8	9460433	9463013	+	2070	protein_coding	2-oxoacid dehydrogenases acyltransferase family protein && sp|Q9SQI8|ODP24_ARATH Dihydrolipoyllysine-residue acetyltransferase component 4 of pyruvate dehydrogenase complex, chloroplastic OS=Arabidopsis thaliana OX=3702 GN=LTA2 PE=2 SV=1 && PF00198:2-oxoacid dehydrogenases acyltransferase (catalytic domain)|PF02817:e3 binding domain|PF00364:Biotin-requiring enzyme	NAC	4140	3533	2716	3291	2786	4258	3826	2884	2417	2332	1779	1782	77.527	73.757	76.0268	75.7148	78.4814	74.1992	46.6572	46.7043	45.9152	45.4528	43.3595
827607	6044.6	5990.45	6235.73	7199.46	6706.84	6977.43	3059.81	2601.58	2600.6	2773.15	2731.59	2654.92	6525.75	2736.94	1.25271	1.20168e-121	7.6195e-120	RPL16B	NC_003075.7	10302163	10303432	+	850	protein_coding	ribosomal protein L16B && sp|P42794|RL112_ARATH 60S ribosomal protein L11-2 OS=Arabidopsis thaliana OX=3702 GN=RPL11B PE=2 SV=2 && PF00673:ribosomal L5P family C-terminus|PF00281:Ribosomal protein L5	-	6646	5866	4564	6407	4871	8185	5181	3319	2828	2934	2310	2255	303.085	298.231	311.125	358.971	334.16	347.347	153.865	130.894	130.831	139.265	137.111
819623	1224.2	1233.63	1340.33	1242.8	1302.54	1290.63	556.329	547.124	505.775	435.727	484.827	493.309	1272.35	503.848	1.32891	2.54401e-121	1.60904e-119	AT3G04650	NC_003074.8	1261857	1264687	+	1965	protein_coding	FAD/NAD(P)-binding oxidoreductase family protein && - && PF13450:NAD(P)-binding Rossmann-like domain	GRAS	1346	1208	981	1106	946	1514	942	698	550	461	410	419	26.5525	26.5665	28.9277	26.805	28.0727	27.7925	12.1013	11.9076	11.0065	9.46543	10.5269
829298	12046.5	11730.7	12292.5	13782	13189.2	13663.3	5798.93	4741.48	4574.97	4505.66	4977.16	4615.21	12784	4868.9	1.392	2.66611e-121	1.68205e-119	RPS6	NC_003075.7	15345979	15347804	-	1180	protein_coding	ribosomal protein S6 && sp|O48549|RS61_ARATH 40S ribosomal protein S6-1 OS=Arabidopsis thaliana OX=3702 GN=RPS6A PE=1 SV=2 && PF01092:Ribosomal protein S6e	B3	13245	11487	8997	12265	9579	16028	9819	6049	4975	4767	4209	3920	435.104	420.682	441.798	495.004	473.363	489.961	210.053	171.844	165.791	162.992	179.96
3768764	1576.18	1423.58	1434.6	1510.23	1503.57	1546.37	732.322	744.653	764.18	731.567	678.758	701.7	1499.09	725.53	1.04533	3.1103e-121	1.95739e-119	AT3G08943	NC_003074.8	2718880	2722624	-	3165	protein_coding	ARM repeat superfamily protein && sp|Q9FJD4|IMB1_ARATH Importin subunit beta-1 OS=Arabidopsis thaliana OX=3702 GN=KPNB1 PE=1 SV=1 && -	-	1733	1394	1050	1344	1092	1814	1240	950	831	774	574	596	21.225	19.0335	19.2231	20.2231	20.1189	20.6741	9.8899	10.0619	10.3247	9.86664	9.14992
819374	9846.35	9194.01	9408.25	10013.2	9719.48	10476	5148.7	4446.76	4215.41	4454.62	4520.72	4236.1	9776.2	4503.72	1.11738	4.98078e-121	3.12674e-119	AT2G47610	NC_003071.7	19529743	19531677	+	1161	protein_coding	Ribosomal protein L7Ae/L30e/S12e/Gadd45 family protein && sp|P49692|RL7A1_ARATH 60S ribosomal protein L7a-1 OS=Arabidopsis thaliana OX=3702 GN=RPL7AA PE=2 SV=2 && PF01248:Ribosomal protein L7Ae/L30e/S12e/Gadd45 family	MYB_related	10826	9003	6886	8911	7059	12289	8718	5673	4584	4713	3823	3598	361.459	335.108	343.671	365.525	354.541	381.811	189.552	163.799	155.261	163.782	166.131
817184	355.618	416.656	485.032	478.69	483.289	554.955	1476.46	1729.95	1749.98	1786.38	1790.31	1822.54	462.373	1725.94	-1.90038	6.97903e-121	4.37029e-119	AT2G26440	NC_003071.7	11247160	11249620	+	2104	protein_coding	Plant invertase/pectin methylesterase inhibitor superfamily && sp|O48711|PME12_ARATH Probable pectinesterase/pectinesterase inhibitor 12 OS=Arabidopsis thaliana OX=3702 GN=PME12 PE=2 SV=1 && PF01095:Pectinesterase|PF04043:Plant invertase/pectin methylesterase inhibitor	MYB	391	408	355	426	351	651	2500	2207	1903	1890	1514	1548	7.20367	8.38	9.77665	9.64244	9.72786	11.1609	29.9943	35.1632	35.5667	36.2425	36.3044
821871	2241.94	2162.94	2028.94	2051.85	2106.64	1825.13	895.323	884.962	914.073	948.012	964.924	924.219	2069.57	921.919	1.16824	1.28823e-120	8.04697e-119	AT3G22970	NC_003074.8	8152038	8154149	+	1935	protein_coding	hypothetical protein (DUF506) && - && PF04720:PDDEXK-like family of unknown function	-	2465	2118	1485	1826	1530	2141	1516	1129	994	1003	816	785	49.3809	47.3015	44.4686	44.941	46.1069	39.9116	19.7771	19.5589	20.2002	20.9133	21.2759
844293	11602.6	10931.1	12483.8	12677.4	12352.1	11795.6	6755.67	6522.38	6589.79	6573.7	6763.93	6397.71	11973.8	6600.53	0.858683	1.33369e-120	8.31034e-119	PGK	NC_003070.9	29924023	29926636	-	1871	protein_coding	phosphoglycerate kinase && sp|Q9SAJ4|PGKY3_ARATH Phosphoglycerate kinase 3, cytosolic OS=Arabidopsis thaliana OX=3702 GN=PGK3 PE=1 SV=1 && PF00162:Phosphoglycerate kinase	NAC	12757	10704	9137	11282	8971	13837	11439	8321	7166	6955	5720	5434	264.3	247.231	282.968	287.168	279.591	266.767	154.333	149.085	150.61	149.977	154.241
829330	5536.19	5537.03	6201.57	6137.57	6011.51	5782.28	3337.38	3176.93	3088.91	3215.49	3055.59	3142.34	5867.69	3169.44	0.886671	1.55079e-120	9.63935e-119	ASP5	NC_003075.7	15470744	15473885	-	2072	protein_coding	aspartate aminotransferase 5 && sp|P46248|AAT5_ARATH Aspartate aminotransferase, chloroplastic OS=Arabidopsis thaliana OX=3702 GN=ASP5 PE=1 SV=2 && PF00155:Aminotransferase class I and II	-	6087	5422	4539	5462	4366	6783	5651	4053	3359	3402	2584	2669	113.877	113.084	126.934	125.541	122.871	118.085	68.8461	65.572	63.7485	66.244	62.919
819002	11304.3	11534.6	12135.4	12008.8	11944.5	12176.6	6774.57	7209.81	7230.74	7235.33	7381.2	7427.89	11850.7	7209.92	0.717555	1.62518e-120	1.00769e-118	LARP6b	NC_003071.7	18205235	18208218	-	2125	protein_coding	RNA-binding protein && sp|O80567|LRP6B_ARATH La-related protein 6B OS=Arabidopsis thaliana OX=3702 GN=LARP6B PE=1 SV=2 && PF05383:La domain	FAR1	12429	11295	8882	10687	8675	14284	11471	9198	7863	7655	6242	6309	226.725	229.698	242.192	239.508	238.049	242.468	136.266	145.1	145.505	145.341	148.198
820662	1606.19	1501.19	1527.51	1557.43	1551.76	1479.03	721.692	790.116	776.135	689.034	694.13	744.084	1537.18	735.865	1.06097	1.68226e-120	1.04053e-118	UBP25	NC_003074.8	4811486	4815515	-	2758	protein_coding	ubiquitin-specific protease 25 && sp|Q9FPS2|UBP25_ARATH Ubiquitin carboxyl-terminal hydrolase 25 OS=Arabidopsis thaliana OX=3702 GN=UBP25 PE=2 SV=1 && PF00443:Ubiquitin carboxyl-terminal hydrolase	C2H2	1766	1470	1118	1386	1127	1735	1222	1008	844	729	587	632	24.821	23.0331	23.4885	23.9327	23.8279	22.6918	11.1846	12.2517	12.0337	10.6644	10.738
842718	2476.59	2271.18	2587.75	2483.35	2405.43	2686.12	4766	5462.62	5384.21	5196.58	5080.04	4971.94	2485.07	5143.57	-1.04905	2.40675e-120	1.48501e-118	AT1G64140	NC_003070.9	23803793	23807159	-	2743	protein_coding	WRKY transcription factor && sp|Q9SZ67|WRK19_ARATH Probable WRKY transcription factor 19 OS=Arabidopsis thaliana OX=3702 GN=WRKY19 PE=1 SV=1 && -	WRKY	2723	2224	1894	2210	1747	3151	8070	6969	5855	5498	4296	4223	38.4809	35.038	40.0094	38.3698	37.1384	41.4368	74.2663	85.168	83.9365	80.8688	79.0164
827845	3039.58	3023.82	2921.12	3098	3070.47	3134.52	1802.46	1843.6	1721.47	1698.48	1727.64	1681.25	3047.92	1745.82	0.802174	4.96185e-120	3.05408e-118	AT4G20980	NC_003075.7	11216881	11219638	+	2571	protein_coding	Eukaryotic translation initiation factor 3 subunit 7 (eIF-3) && sp|P56820|EIF3D_ARATH Eukaryotic translation initiation factor 3 subunit D OS=Arabidopsis thaliana OX=3702 GN=TIF3D1 PE=1 SV=1 && PF05091:Eukaryotic translation initiation factor 3 subunit 7 (eIF-3)	bHLH	3342	2961	2138	2757	2230	3677	3052	2352	1872	1797	1461	1428	50.388	49.7698	48.1851	51.0691	50.5776	51.5888	29.9658	30.6667	28.6321	28.1999	28.67
814938	454.755	526.948	698.172	532.627	565.902	611.218	70.2793	87.7907	97.4766	95.4629	72.1328	109.493	564.937	88.7726	2.67862	5.57178e-120	3.42116e-118	DTX1	NC_003071.7	1334270	1336550	-	1845	protein_coding	MATE efflux family protein && sp|Q9SIA5|DTX1_ARATH Protein DETOXIFICATION 1 OS=Arabidopsis thaliana OX=3702 GN=DTX1 PE=2 SV=1 && PF01554:MatE	ARR-B	500	516	511	474	411	717	119	112	106	101	61	93	10.505	12.086	16.0484	12.235	12.9898	14.018	1.62815	2.03495	2.25922	2.20865	1.66806
826702	6479.35	6579.7	7567.86	7593.87	7107.51	6720.84	3470.26	3231.01	3147.76	3379.01	3436.36	3151.76	7008.19	3302.69	1.08443	6.50603e-120	3.9851e-118	NDPK3	NC_003075.7	6732420	6734454	-	1233	protein_coding	nucleoside diphosphate kinase 3 && sp|O49203|NDK3_ARATH Nucleoside diphosphate kinase III, chloroplastic/mitochondrial OS=Arabidopsis thaliana OX=3702 GN=NDPK3 PE=1 SV=1 && PF00334:Nucleoside diphosphate kinase	GRAS	7124	6443	5539	6758	5162	7884	5876	4122	3423	3575	2906	2677	223.967	225.816	260.301	261.023	244.124	230.647	120.299	112.067	109.168	116.981	118.908
819972	2021.84	2015.88	1992.05	2065.33	2062.58	2021.2	976.824	1113.84	1056.61	1051.04	1077.26	953.653	2029.81	1038.2	0.967292	1.07592e-119	6.57429e-118	AT3G07810	NC_003074.8	2492260	2495959	+	2740	protein_coding	RNA-binding (RRM/RBD/RNP motifs) family protein && sp|Q8W034|RNP1_ARATH Heterogeneous nuclear ribonucleoprotein 1 OS=Arabidopsis thaliana OX=3702 GN=RNP1 PE=1 SV=1 && PF00076:RNA recognition motif. (a.k.a. RRM, RBD, or RNP domain)	G2-like	2223	1974	1458	1838	1498	2371	1654	1421	1149	1112	911	810	31.4494	31.1334	30.8329	31.9461	31.8799	31.2137	15.238	17.385	16.49	16.3741	16.7744
816597	1603.47	1620.67	1837.66	1668.67	1829.89	1889.06	719.92	662.349	609.689	742.909	703.591	679.33	1741.57	686.298	1.34219	1.58181e-119	9.64219e-118	AT2G20690	NC_003071.7	8923305	8924974	+	1206	protein_coding	lumazine-binding family protein && sp|Q9Y7P0|RISA_SCHPO Riboflavin synthase OS=Schizosaccharomyces pombe (strain 972 / ATCC 24843) OX=284812 GN=rib5 PE=1 SV=1 && PF00677:Lumazine binding domain	B3	1763	1587	1345	1485	1329	2216	1219	845	663	786	595	577	56.6667	56.8669	64.6223	58.6411	64.2589	66.2806	25.5153	23.4877	21.618	26.2953	24.8914
822189	15252.5	15695.1	17759	17512.6	16805	16019.5	8931.38	8037.55	7991.25	8430.98	8451.36	8409.8	16507.3	8375.39	0.978429	4.04806e-119	2.46161e-117	RPL15	NC_003074.8	9491055	9492655	-	1144	protein_coding	ribosomal protein L15 && sp|P25873|RK15_ARATH 50S ribosomal protein L15, chloroplastic OS=Arabidopsis thaliana OX=3702 GN=RPL15 PE=1 SV=2 && PF00828:Ribosomal proteins 50S-L15, 50S-L18e, 60S-L27A	-	16770	15369	12998	15585	12205	18792	15123	10254	8690	8920	7147	7143	568.238	580.563	658.352	648.79	622.11	592.531	333.7	300.468	298.706	314.587	315.193
837356	6999.59	7190.38	7226.29	7870.3	7776.68	7860.59	4055.53	3585.31	3582.73	3791.1	3581.81	3487.31	7487.3	3680.63	1.02328	7.85462e-119	4.76489e-117	AT1G08360	NC_003070.9	2635939	2638004	+	1110	protein_coding	Ribosomal protein L1p/L10e family && sp|Q8VZB9|R10A1_ARATH 60S ribosomal protein L10a-1 OS=Arabidopsis thaliana OX=3702 GN=RPL10AA PE=1 SV=1 && PF00687:Ribosomal protein L1p/L10e family	bZIP	7696	7041	5289	7004	5648	9221	6867	4574	3896	4011	3029	2962	268.76	274.12	276.095	300.501	296.707	299.653	156.167	138.135	138.021	145.791	137.675
836259	3424.3	3440.48	3288.65	3298.02	3270.12	3287.96	5305.2	5439.1	5684.91	5234.39	5463.17	5598.29	3334.92	5454.18	-0.708506	1.93235e-118	1.16942e-116	TOC1	NC_003076.8	24674963	24678550	+	2808	protein_coding	CCT motif -containing response regulator protein && sp|Q9LKL2|APRR1_ARATH Two-component response regulator-like APRR1 OS=Arabidopsis thaliana OX=3702 GN=APRR1 PE=1 SV=1 && PF00072:Response regulator receiver domain|PF06203:CCT motif	ARR-B	3765	3369	2407	2935	2375	3857	8983	6939	6182	5538	4620	4755	51.9746	51.8482	49.6691	49.7776	49.3199	49.5469	80.7548	82.8383	86.5729	79.5716	83.0087
829626	1716.24	1864.74	1907.34	1860.82	1970.33	1968.34	900.048	883.394	917.752	796.784	864.411	807.661	1881.3	861.675	1.12288	2.07699e-118	1.25394e-116	ASE2	NC_003075.7	16574544	16576753	-	2210	protein_coding	GLN phosphoribosyl pyrophosphate amidotransferase 2 && sp|Q9STG9|ASE2_ARATH Amidophosphoribosyltransferase 2, chloroplastic OS=Arabidopsis thaliana OX=3702 GN=ASE2 PE=1 SV=1 && PF00156:Phosphoribosyl transferase domain|PF13537:Glutamine amidotransferase domain	-	1887	1826	1396	1656	1431	2309	1524	1127	998	843	731	686	33.0981	35.7058	36.6017	35.6855	37.7575	37.6873	17.4075	17.0948	17.7578	15.39	16.688
825151	1437.03	1351.07	1396.34	1440.57	1520.09	1512.27	670.311	695.271	664.864	644.611	733.153	636.946	1442.89	674.193	1.09823	2.31036e-118	1.39151e-116	LETM1	NC_003074.8	22097979	22102224	-	3060	protein_coding	LETM1-like protein && sp|Q5ZK33|LETM1_CHICK Mitochondrial proton/calcium exchanger protein OS=Gallus gallus OX=9031 GN=LETM1 PE=2 SV=1 && PF07766:LETM1-like protein	-	1580	1323	1022	1282	1104	1774	1135	887	723	682	620	541	20.0151	18.6839	19.3525	19.9522	21.0379	20.912	9.36307	9.71704	9.29109	8.99218	10.2223
824661	1430.66	1456.25	1440.07	1365.28	1381.02	1368.21	695.116	684.297	617.046	652.172	590.07	606.335	1406.91	640.839	1.1272	2.87338e-118	1.72649e-116	PDIL1-3	NC_003074.8	20363260	20366874	-	2215	protein_coding	PDI-like 1-3 && sp|Q8VX13|PDI13_ARATH Protein disulfide isomerase-like 1-3 OS=Arabidopsis thaliana OX=3702 GN=PDIL1-3 PE=2 SV=1 && PF00085:Thioredoxin|PF13848:Thioredoxin-like domain	C3H	1573	1426	1054	1215	1003	1605	1177	873	671	690	499	515	27.5282	27.8212	27.5724	26.1232	26.4048	26.1376	13.4136	13.2121	11.9124	12.5683	11.3659
820931	2761.27	2782.81	2910.19	3192.39	2979.59	3305.86	1409.13	1226.72	1259.84	1241.02	1190.78	1235.04	2988.69	1260.42	1.24337	3.3935e-118	2.03417e-116	AT3G16780	NC_003074.8	5708826	5710579	+	1116	protein_coding	Ribosomal protein L19e family protein && sp|Q9LUQ6|RL192_ARATH 60S ribosomal protein L19-2 OS=Arabidopsis thaliana OX=3702 GN=RPL19B PE=2 SV=1 && PF01280:Ribosomal protein L19e	-	3036	2725	2130	2841	2164	3878	2386	1565	1370	1313	1007	1049	105.453	105.519	110.592	121.236	113.07	125.345	53.9697	47.0091	48.2732	47.4682	45.5244
816651	3084.15	3450.69	3269.52	3475.56	3209.53	3212.94	1816.04	1703.3	1672.74	1672.02	1592.83	1641.22	3283.73	1683.03	0.961342	3.48019e-118	2.08119e-116	AT2G21160	NC_003071.7	9068252	9070473	+	1219	protein_coding	Translocon-associated protein (TRAP)%2C alpha subunit && sp|P45434|SSRA_ARATH Translocon-associated protein subunit alpha OS=Arabidopsis thaliana OX=3702 GN=At2g21160 PE=2 SV=3 && PF03896:Translocon-associated protein (TRAP), alpha subunit	-	3391	3379	2393	3093	2331	3769	3075	2173	1819	1769	1347	1394	107.832	119.788	113.749	120.837	111.505	111.529	63.6774	59.7568	58.6785	58.5499	55.7497
837904	38758.8	38355.9	44025.8	45412.6	42668.5	41376.1	22275	20447.4	20753.3	21598.2	20556.7	20495.3	41766.3	21021	0.990292	6.59913e-118	3.93171e-116	GAPC2	NC_003070.9	4608077	4610878	-	1789	protein_coding	glyceraldehyde-3-phosphate dehydrogenase C2 && sp|Q9FX54|G3PC2_ARATH Glyceraldehyde-3-phosphate dehydrogenase GAPC2, cytosolic OS=Arabidopsis thaliana OX=3702 GN=GAPC2 PE=1 SV=1 && PF00044:Glyceraldehyde 3-phosphate dehydrogenase, NAD binding domain|PF02800:Glyceraldehyde 3-phosphate dehydrogenase, C-terminal domain	Trihelix	42615	37559	32223	40414	30989	48537	37717	26086	22568	22851	17384	17408	923.369	907.264	1043.67	1075.83	1010.07	978.648	532.195	488.797	496.058	515.344	490.251
824588	12676.7	11993.2	13871.9	13313.4	13700.1	12926.8	7433.07	6874.33	6719.45	7208.86	6979.15	6999.34	13080.4	7035.7	0.893959	6.60582e-118	3.93171e-116	AT3G54210	NC_003074.8	20067540	20068614	-	997	protein_coding	Ribosomal protein L17 family protein && sp|Q9M385|RK17_ARATH 50S ribosomal protein L17, chloroplastic OS=Arabidopsis thaliana OX=3702 GN=RPL17 PE=2 SV=1 && PF01196:Ribosomal protein L17	-	13938	11744	10153	11848	9950	15164	12586	8770	7307	7627	5902	5945	541.911	509.039	590.074	565.944	581.947	548.634	318.667	294.874	288.2	308.646	298.664
832307	58.2086	58.2093	71.0469	71.9159	79.8597	75.017	362.618	507.932	555.433	476.369	533.31	450.925	69.0429	481.098	-2.8059	1.02996e-117	6.11578e-116	AT5G22460	NC_003076.8	7443460	7445639	-	1592	protein_coding	alpha/beta-Hydrolases superfamily protein && - && PF12146:Serine aminopeptidase, S33	bZIP	64	57	52	64	58	88	614	648	604	504	451	383	1.55833	1.54725	1.89264	1.91452	2.12442	1.9939	9.73575	13.6447	14.9191	12.7729	14.2926
838063	3602.57	3212.75	3469	3849.75	3571.66	3821.6	1769.39	1519.88	1517.33	1570.88	1547.9	1508.18	3587.89	1572.26	1.18857	1.16787e-117	6.9184e-116	CPN10	NC_003070.9	5165489	5166939	-	1281	protein_coding	chaperonin 10 && sp|P34893|CH10_ARATH 10 kDa chaperonin, mitochondrial OS=Arabidopsis thaliana OX=3702 GN=CPN10 PE=1 SV=1 && -	ARF	3961	3146	2539	3426	2594	4483	2996	1939	1650	1662	1309	1281	119.861	106.13	114.847	127.368	118.08	126.236	59.0387	50.7411	50.6506	52.3461	51.5548
832328	5635.32	5230.67	5012.9	5725.18	5467.64	5953.62	2648.17	2215.15	2184.03	2379.01	2133.24	2198.11	5504.22	2292.95	1.26202	1.2722e-117	7.51877e-116	HD2B	NC_003076.8	7533946	7536496	+	1537	protein_coding	histone deacetylase 2B && sp|Q56WH4|HDT2_ARATH Histone deacetylase HDT2 OS=Arabidopsis thaliana OX=3702 GN=HDT2 PE=1 SV=2 && PF17800:Nucleoplasmin-like domain	C2H2	6196	5122	3669	5095	3971	6984	4484	2826	2375	2517	1804	1867	156.265	144.011	138.319	157.868	150.654	163.906	73.6437	61.6354	60.7631	66.0711	59.2163
841514	4636.68	4482.12	4523.77	4588.01	4890.72	4970.73	2633.41	2561.61	2486.57	2483.92	2379.2	2314.67	4682	2476.56	0.916782	1.66147e-117	9.79647e-116	AT1G50920	NC_003070.9	18870059	18872968	+	2512	protein_coding	Nucleolar GTP-binding protein && sp|Q9C6I8|NOG1_ARATH Nucleolar GTP-binding protein 1 OS=Arabidopsis thaliana OX=3702 GN=At1g50920 PE=2 SV=1 && PF17835:NOG1 N-terminal helical domain|PF06858:Nucleolar GTP-binding protein 1 (NOG1)|PF08155:NOGCT (NUC087) domain	C3H	5098	4389	3311	4083	3552	5831	4459	3268	2704	2628	2012	1966	78.6689	75.505	76.3743	77.4075	82.4535	83.7312	44.8086	43.6108	42.3289	42.2093	40.4099
842541	773.083	820.037	758.289	789.951	775.19	695.612	1648.91	1704.08	1731.59	1620.03	1862.45	1843.73	768.694	1735.13	-1.17374	2.03783e-117	1.19875e-115	CDS1	NC_003070.9	23105905	23109534	-	1950	protein_coding	CDP-diacylglycerol synthase 1 && sp|O04928|CDS1_ARATH Phosphatidate cytidylyltransferase 1 OS=Arabidopsis thaliana OX=3702 GN=CDS1 PE=1 SV=1 && PF01148:Cytidylyltransferase family	-	850	803	555	703	563	816	2792	2174	1883	1714	1575	1566	16.8969	17.7955	16.4917	17.169	16.8356	15.0945	36.143	37.3729	37.9722	35.4632	40.7497
824336	1584.37	1730.96	1972.92	1809.13	1660.53	1669.98	3521.05	3721.7	3878.83	3963.13	3947.2	3880.54	1737.98	3818.74	-1.13678	2.07804e-117	1.21918e-115	AT3G51730	NC_003074.8	19186666	19188733	+	1142	protein_coding	saposin B domain-containing protein && - && PF05184:Saposin-like type B, region 1|PF03489:Saposin-like type B, region 2	-	1742	1695	1444	1610	1206	1959	5962	4748	4218	4193	3338	3296	59.1296	64.1407	73.267	67.1403	61.5796	61.8774	131.786	139.372	145.241	148.136	147.468
827471	6659.43	6869.72	7679.9	7528.7	7378.76	7341.44	3815.75	3376.02	3444.79	3677.68	3795.84	3504.97	7242.99	3602.51	1.00702	2.08221e-117	1.21918e-115	AT4G17560	NC_003075.7	9780224	9782183	+	1228	protein_coding	Ribosomal protein L19 family protein && sp|Q8W463|RK191_ARATH 50S ribosomal protein L19-1, chloroplastic OS=Arabidopsis thaliana OX=3702 GN=At4g17560 PE=2 SV=1 && PF01245:Ribosomal protein L19	-	7322	6727	5621	6700	5359	8612	6461	4307	3746	3891	3210	2977	231.129	236.73	265.23	259.836	254.473	252.97	132.814	117.573	119.955	127.839	131.882
824054	6951.38	7152.6	7376.58	7590.5	7327.82	7742.95	3899.62	3220.04	3161.55	3536.85	3319.29	3364.86	7356.97	3417.04	1.10532	2.82777e-117	1.65189e-115	EMB1080	NC_003074.8	18140771	18142281	-	821	protein_coding	Nucleic acid-binding%2C OB-fold-like protein && sp|P16181|RS111_ARATH 40S ribosomal protein S11-1 OS=Arabidopsis thaliana OX=3702 GN=RPS11A PE=2 SV=1 && PF16205:Ribosomal_S17 N-terminal|PF00366:Ribosomal protein S17	MIKC_MADS	7643	7004	5399	6755	5322	9083	6603	4108	3438	3742	2807	2858	360.864	368.666	381.046	391.837	377.996	399.071	203.022	167.733	164.669	183.892	172.496
834844	4382.02	4521.95	4414.47	4766.68	4750.28	5147.19	2381.23	2131.28	2024.02	2079.39	2091.85	2017.98	4663.76	2120.96	1.13523	2.99458e-117	1.74529e-115	AT5G47930	NC_003076.8	19406080	19407449	-	718	protein_coding	Zinc-binding ribosomal protein family protein && sp|Q8L953|RS273_ARATH 40S ribosomal protein S27-3 OS=Arabidopsis thaliana OX=3702 GN=RPS27D PE=2 SV=2 && -	-	4818	4428	3231	4242	3450	6038	4032	2719	2201	2200	1769	1714	260.115	266.51	260.747	281.365	280.189	303.342	141.756	126.945	120.544	123.623	124.303
829579	1893.6	1952.57	2007.07	2104.66	2169.98	2141.39	1003.4	876.339	888.325	921.547	826.571	901.849	2044.88	903.005	1.17484	4.18926e-117	2.43595e-115	AT4G34290	NC_003075.7	16410791	16412385	+	790	protein_coding	SWIB/MDM2 domain superfamily protein && sp|Q05024|TRI1_YEAST Protein TRI1 OS=Saccharomyces cerevisiae (strain ATCC 204508 / S288c) OX=559292 GN=TRI1 PE=1 SV=1 && PF02201:SWIB/MDM2 domain	C3H	2082	1912	1469	1873	1576	2512	1699	1118	966	975	699	766	102.159	104.59	107.746	112.91	116.328	114.698	54.2888	47.4402	48.0839	49.7943	44.6405
837874	1058.67	1131.51	1162.71	1202.34	1159.34	1180.67	511.445	483.633	496.579	499.999	512.025	420.314	1149.21	487.332	1.2328	7.42038e-117	4.30484e-115	AT1G13160	NC_003070.9	4484584	4488577	+	2654	protein_coding	ARM repeat superfamily protein && sp|Q6NV26|SDA1_DANRE Protein SDA1 homolog OS=Danio rerio OX=7955 GN=sdad1 PE=2 SV=1 && PF08158:NUC130/3NT domain|PF05285:SDA1	-	1164	1108	851	1070	842	1385	866	617	540	529	433	357	17.001	18.0413	18.5796	19.2002	18.4998	18.824	8.23685	7.7932	8.00097	8.04187	8.23125
841041	613.01	608.645	646.253	594.43	524.596	559.218	1285.7	1370.16	1282.83	1334.59	1339.78	1428.12	591.025	1340.2	-1.17957	7.63949e-117	4.42179e-115	AT1G44770	NC_003070.9	16907537	16909572	-	1276	protein_coding	elongation factor && - && -	-	674	596	473	529	381	656	2177	1748	1395	1412	1133	1213	20.4754	20.1848	21.4792	19.7437	17.4113	18.5446	43.0677	45.9222	42.9906	44.6464	44.798
839630	5008.67	4687.38	4786.1	5125.13	4809.48	5411.45	2694.83	2338.21	2365.19	2413.04	2447.79	2478.32	4971.37	2456.23	1.01698	8.42391e-117	4.86466e-115	AT1G27400	NC_003070.9	9515114	9517070	+	992	protein_coding	Ribosomal protein L22p/L17e family protein && sp|Q93VI3|RL171_ARATH 60S ribosomal protein L17-1 OS=Arabidopsis thaliana OX=3702 GN=RPL17A PE=2 SV=1 && PF00237:Ribosomal protein L22p/L17e	-	5507	4590	3503	4561	3493	6348	4563	2983	2572	2553	2070	2105	215.192	199.954	204.614	218.963	205.325	230.828	116.114	100.803	101.955	103.834	105.278
831853	2850.4	2844.09	3018.13	3376.68	2990.61	3350.19	1371.33	1102.09	1141.21	1182.42	1137.57	1119.66	3071.68	1175.71	1.3831	8.53556e-117	4.91789e-115	AT5G02610	NC_003076.8	587392	588859	+	972	protein_coding	Ribosomal L29 family protein && sp|Q9LZ41|RL354_ARATH 60S ribosomal protein L35-4 OS=Arabidopsis thaliana OX=3702 GN=RPL35D PE=2 SV=1 && PF00831:Ribosomal L29 protein	-	3134	2785	2209	3005	2172	3930	2322	1406	1241	1251	962	951	124.984	123.819	131.685	147.232	130.301	145.845	60.3031	48.4898	50.206	51.927	49.933
823580	185.54	231.816	192.646	207.882	239.579	160.264	684.485	726.625	734.753	655.953	729.606	732.311	202.955	710.622	-1.81732	1.28301e-116	7.37541e-115	FAR5	NC_003074.8	16137576	16142270	+	2971	protein_coding	fatty acid reductase 5 && sp|Q0WRB0|FACR5_ARATH Probable fatty acyl-CoA reductase 5 OS=Arabidopsis thaliana OX=3702 GN=FAR5 PE=1 SV=1 && -	-	204	227	141	185	174	188	1159	927	799	694	617	622	2.66165	3.30182	2.74995	2.96546	3.41509	2.28254	9.84747	10.4594	10.5753	9.42451	10.4776
830153	1526.16	1567.57	1340.33	1403.48	1509.07	1365.65	3467.9	3143.22	3190.06	3758.97	3199.86	3448.45	1452.04	3368.08	-1.2135	1.74504e-116	1.00086e-114	AKN2	NC_003075.7	18519599	18521605	+	1399	protein_coding	APS-kinase 2 && sp|O49196|APK2_ARATH Adenylyl-sulfate kinase 2, chloroplastic OS=Arabidopsis thaliana OX=3702 GN=APK2 PE=1 SV=1 && PF01583:Adenylylsulphate kinase	-	1678	1535	981	1249	1096	1602	5872	4010	3469	3977	2706	2929	46.494	47.4155	40.6311	42.5175	45.6824	41.3056	105.953	96.0856	97.5072	114.694	97.5863
818137	1318.79	1411.32	1431.87	1440.57	1370.01	1352.01	2475.13	2649.4	2608.88	2451.79	2461.98	2631.37	1387.43	2546.42	-0.877469	2.66712e-116	1.52624e-114	AT2G35680	NC_003071.7	14996713	14999125	-	1840	protein_coding	Phosphotyrosine protein phosphatases superfamily protein && sp|Q9ZQP1|TPMT1_ARATH Phosphatidylglycerophosphate phosphatase PTPMT1 OS=Arabidopsis thaliana OX=3702 GN=PTPMT1 PE=1 SV=2 && PF00782:Dual specificity phosphatase, catalytic domain	-	1450	1382	1048	1282	995	1586	4191	3380	2837	2594	2082	2235	30.5473	32.4579	33.0028	33.1813	31.5327	31.092	57.4968	61.5787	60.6305	56.8793	57.0876
836505	1320.61	1133.55	1084.83	1045.03	1089.12	1087.75	2637.54	2545.93	2991.43	2821.35	2737.5	2690.24	1126.81	2737.33	-1.27812	2.6747e-116	1.52712e-114	AAP4	NC_003076.8	25550937	25553656	+	2101	protein_coding	amino acid permease 4 && sp|Q9FN04|AAP4_ARATH Amino acid permease 4 OS=Arabidopsis thaliana OX=3702 GN=AAP4 PE=1 SV=1 && PF01490:Transmembrane amino acid transporter protein	MYB	1452	1110	794	930	791	1276	4466	3248	3253	2985	2315	2285	26.7894	22.8311	21.8979	21.0805	21.9536	21.9073	53.6583	51.8229	60.8847	57.3219	55.5909
818189	2213.75	2154.77	2317.22	2559.76	2280.13	2478.12	1070.14	998.619	929.706	1010.39	906.981	1056.08	2333.96	995.32	1.22781	2.70749e-116	1.54235e-114	AT2G36170	NC_003071.7	15172061	15173340	+	773	protein_coding	60S ribosomal protein L40-1 && sp|B9DHA6|RL40A_ARATH Ubiquitin-60S ribosomal protein L40-1 OS=Arabidopsis thaliana OX=3702 GN=RPL40A PE=2 SV=1 && PF01020:Ribosomal L40e family|PF00240:Ubiquitin family	FAR1	2434	2110	1696	2278	1656	2907	1812	1274	1011	1069	767	897	122.057	117.959	127.132	140.345	124.921	135.653	59.1729	55.2486	51.4306	55.7957	50.0605
824511	8374.77	8181.98	8849.44	9703.03	9188	9384.8	4352.59	3584.53	3505.48	3708.87	3625.56	3541.47	8947	3719.75	1.26509	3.355e-116	1.90691e-114	AT3G53430	NC_003074.8	19809313	19810520	-	1208	protein_coding	Ribosomal protein L11 family protein && sp|Q9LFH5|RL122_ARATH 60S ribosomal protein L12-2 OS=Arabidopsis thaliana OX=3702 GN=RPL12B PE=1 SV=1 && PF03946:Ribosomal protein L11, N-terminal domain|PF00298:Ribosomal protein L11, RNA binding domain	B3	9208	8012	6477	8635	6673	11009	7370	4573	3812	3924	3066	3008	295.475	286.618	310.681	340.423	322.114	328.734	154.008	126.901	124.09	131.058	128.051
841838	3024.12	3173.94	2328.15	2708.08	2803.35	2576.15	889.417	1001.75	1029.94	955.574	1026.41	918.332	2768.97	970.239	1.51463	3.68283e-116	2.08854e-114	GLL22	NC_003070.9	20154154	20156520	-	1725	protein_coding	GDSL-like Lipase/Acylhydrolase superfamily protein && sp|Q1H583|GDL18_ARATH GDSL esterase/lipase 22 OS=Arabidopsis thaliana OX=3702 GN=GLL22 PE=1 SV=1 && PF00657:GDSL-like Lipase/Acylhydrolase	HB-PHD	3325	3108	1704	2410	2036	3022	1506	1278	1120	1011	868	780	74.7181	77.8613	57.2385	66.5352	68.8247	63.193	22.0384	24.8355	25.5317	23.6464	25.3869
827177	3168.73	3215.81	3485.4	3400.27	3327.95	3153.27	1867.42	1715.05	1689.29	1744.8	1821.06	1676.54	3291.9	1752.36	0.907068	5.0771e-116	2.87277e-114	CYP97B3	NC_003075.7	8629647	8633118	-	2143	protein_coding	cytochrome P450%2C family 97%2C subfamily B%2C polypeptide 3 && sp|O23365|C97B3_ARATH Cytochrome P450 97B3, chloroplastic OS=Arabidopsis thaliana OX=3702 GN=CYP97B3 PE=1 SV=2 && PF00067:Cytochrome P450	bHLH	3484	3149	2551	3026	2417	3699	3162	2188	1837	1846	1540	1424	63.0201	63.501	68.9757	67.2465	65.7673	62.2624	37.2463	34.226	33.7083	34.7545	36.2558
828547	236.473	193.01	194.013	170.8	167.981	237.838	708.108	801.874	800.044	713.608	791.096	705.232	200.019	753.327	-1.89941	1.42175e-115	8.02671e-114	PWD	NC_003075.7	12635061	12642808	+	4517	protein_coding	phosphoglucan%2C water dikinase && sp|Q9STV0|GWD2_ARATH Alpha-glucan water dikinase 2 OS=Arabidopsis thaliana OX=3702 GN=GWD2 PE=2 SV=3 && PF01326:Pyruvate phosphate dikinase, PEP/pyruvate binding domain	HD-ZIP	260	189	142	152	122	279	1199	1023	870	755	669	599	2.23124	1.80818	1.82157	1.60257	1.57495	2.22801	6.70059	7.59202	7.57389	6.74371	7.47231
816722	1746.26	1806.53	1821.26	1795.65	1858.8	1890.77	973.871	942.182	1015.23	906.425	921.171	894.785	1819.88	942.277	0.946463	1.72109e-115	9.69494e-114	AT2G21860	NC_003071.7	9318122	9320024	-	1814	protein_coding	violaxanthin de-epoxidase-like protein && - && PF07137:VDE lipocalin domain|PF11965:Domain of unknown function (DUF3479)	-	1920	1769	1333	1598	1350	2218	1649	1202	1104	959	779	760	41.0286	42.1425	42.5795	41.953	43.3963	44.105	22.9471	22.2126	23.9322	21.3296	21.666
832839	3830.85	3853.05	3884.35	4427.32	4133.43	4157.48	2086.53	1867.9	1789.52	1746.69	1816.33	1795.46	4047.75	1850.4	1.12708	1.78491e-115	1.00321e-113	AT5G27770	NC_003076.8	9835884	9837428	+	788	protein_coding	Ribosomal L22e protein family && sp|Q9FE58|RL223_ARATH 60S ribosomal protein L22-3 OS=Arabidopsis thaliana OX=3702 GN=RPL22C PE=2 SV=1 && PF01776:Ribosomal L22e protein family	-	4212	3773	2843	3940	3002	4877	3533	2383	1946	1848	1536	1525	207.198	206.914	209.054	238.119	222.147	223.249	113.178	101.375	97.1106	94.6189	98.3431
835004	2265.59	2198.68	2270.77	2345.13	2274.62	2274.38	1267.39	1063.68	1124.66	1140.83	1092.63	1156.16	2271.53	1140.89	0.99056	1.99883e-115	1.12094e-113	AT5G49440	NC_003076.8	20048239	20049776	+	1538	protein_coding	hypothetical protein && - && -	-	2491	2153	1662	2087	1652	2668	2146	1357	1223	1207	924	982	62.7828	60.4947	62.6156	64.6233	62.6339	62.5739	35.2223	29.5771	31.2694	31.6631	30.3106
829440	6753.11	5924.08	7688.09	7880.41	7692.69	7082.29	2784.6	2470.68	2709.12	2836.48	2875.85	2614.89	7170.11	2715.27	1.40064	2.66029e-115	1.48858e-113	SQD1	NC_003075.7	15935373	15937833	+	1909	protein_coding	sulfoquinovosyldiacylglycerol 1 && sp|O48917|SQD1_ARATH UDP-sulfoquinovose synthase, chloroplastic OS=Arabidopsis thaliana OX=3702 GN=SQD1 PE=1 SV=1 && PF01370:NAD dependent epimerase/dehydratase family	-	7425	5801	5627	7013	5587	8308	4715	3152	2946	3001	2432	2221	150.77	131.319	170.796	174.953	170.659	156.984	62.3476	55.3493	60.6844	63.4253	64.2742
830762	3884.52	3703.95	3751.82	3749.74	4015.02	4037.28	1952.47	1761.3	1640.55	1800.56	1536.07	1800.17	3857.05	1748.52	1.13911	3.1519e-115	1.75977e-113	PDE340	NC_003076.8	2790243	2794219	+	2811	protein_coding	P-loop containing nucleoside triphosphate hydrolases superfamily protein && sp|Q9FNM7|RH26_ARATH DEAD-box ATP-dependent RNA helicase 26 OS=Arabidopsis thaliana OX=3702 GN=RH26 PE=1 SV=2 && PF00270:DEAD/DEAH box helicase|PF00271:Helicase conserved C-terminal domain	MYB_related	4271	3627	2746	3337	2916	4736	3306	2247	1784	1905	1299	1529	58.8968	55.7592	56.604	56.5352	60.4898	60.7736	29.6883	26.7962	24.9565	27.3424	23.3146
814978	2856.77	2997.27	3080.98	3149.69	3058.08	3127.7	1780.61	1719.76	1719.64	1649.33	1609.39	1704.8	3045.08	1697.25	0.840593	7.8738e-115	4.38639e-113	AT2G04390	NC_003071.7	1526889	1528577	+	895	protein_coding	Ribosomal S17 family protein && sp|P49205|RS171_ARATH 40S ribosomal protein S17-1 OS=Arabidopsis thaliana OX=3702 GN=RPS17A PE=2 SV=3 && PF00833:Ribosomal S17	G2-like	3141	2935	2255	2803	2221	3669	3015	2194	1870	1745	1361	1448	136.04	141.715	145.993	149.15	144.704	147.873	85.0371	82.176	82.1615	78.6637	76.721
823706	1173.27	1305.11	1390.88	1293.36	1350.73	1370.77	2649.94	2698.78	2693.48	2999.99	2829.73	2963.39	1314.02	2805.89	-1.09494	8.93336e-115	4.96569e-113	MPK3	NC_003074.8	16756571	16758874	+	1858	protein_coding	mitogen-activated protein kinase 3 && sp|Q39023|MPK3_ARATH Mitogen-activated protein kinase 3 OS=Arabidopsis thaliana OX=3702 GN=MPK3 PE=1 SV=2 && PF00069:Protein kinase domain	C3H	1290	1278	1018	1151	981	1608	4487	3443	2929	3174	2393	2517	26.9133	29.7245	31.7475	29.5021	30.7878	31.2179	60.9613	62.1188	61.9903	68.9229	64.9794
844199	13145.1	12813.2	14622	14810.2	14479.4	13169.7	7205.11	6274.68	6188.85	6587.88	6121.83	6247.01	13839.9	6437.56	1.10334	9.88798e-115	5.48424e-113	emb1473	NC_003070.9	29575806	29577880	+	1391	protein_coding	Ribosomal protein L13 family protein && sp|Q9SYL9|RK13_ARATH 50S ribosomal protein L13, chloroplastic OS=Arabidopsis thaliana OX=3702 GN=RPL13 PE=2 SV=1 && PF00572:Ribosomal protein L13	-	14453	12547	10702	13180	10516	15449	12200	8005	6730	6970	5177	5306	402.767	389.801	445.805	451.244	440.838	400.624	221.4	192.915	190.256	202.166	187.772
817866	8964.13	8857.01	9216.97	9819.89	9767.67	9166.57	5553.25	5664.07	5478	5235.33	5391.04	5421.69	9298.7	5457.23	0.767978	1.41713e-114	7.84272e-113	ATP3	NC_003071.7	14018610	14021185	-	1484	protein_coding	gamma subunit of Mt ATP synthase && sp|Q96250|ATPG3_ARATH ATP synthase subunit gamma, mitochondrial OS=Arabidopsis thaliana OX=3702 GN=ATPC PE=1 SV=1 && PF00231:ATP synthase	C2H2	9856	8673	6746	8739	7094	10753	9403	7226	5957	5539	4559	4605	257.448	252.56	263.403	280.447	278.749	261.372	159.947	163.228	157.85	150.591	154.994
834962	4925	5049.91	5202.82	5002.65	5077.98	4941.74	3163.75	3009.97	2994.19	3118.14	3227.06	2922.18	5033.35	3072.55	0.711043	5.53588e-114	3.05697e-112	OVA2	NC_003076.8	19874925	19883297	-	4624	protein_coding	tRNA synthetase class I (I%2C L%2C M and V) family protein && sp|Q8RXK8|SYIM_ARATH Isoleucine--tRNA ligase, chloroplastic/mitochondrial OS=Arabidopsis thaliana OX=3702 GN=OVA2 PE=2 SV=1 && PF08264:Anticodon-binding domain of tRNA|PF03018:Dirigent-like protein|PF00133:tRNA synthetases class I (I, L, M and V)	NAC	5415	4945	3808	4452	3688	5797	5357	3840	3256	3299	2729	2482	45.3945	46.2145	47.7185	45.8522	46.5081	45.222	29.2447	27.8384	27.6896	28.785	29.7759
838221	62.7562	67.4003	62.8492	58.4317	63.337	93.7712	384.469	413.087	370.595	467.863	488.375	434.442	68.0909	426.472	-2.62639	8.22062e-114	4.5296e-112	AT1G16510	NC_003070.9	5644572	5645443	-	872	protein_coding	SAUR-like auxin-responsive protein family && sp|Q9SA49|SAU41_ARATH Auxin-responsive protein SAUR41 OS=Arabidopsis thaliana OX=3702 GN=SAUR41 PE=2 SV=1 && PF02519:Auxin responsive protein	bHLH	69	66	46	52	46	110	651	527	403	495	413	369	3.0673	3.27082	3.05667	2.83995	3.07608	4.5503	18.8455	20.2594	18.1735	22.9029	23.8953
819072	2027.3	2008.73	2045.33	2211.41	1995.12	2120.08	1096.12	979.023	1022.59	961.245	1064.25	1074.92	2068	1033.02	1.00185	8.74852e-114	4.80997e-112	AT2G44640	NC_003071.7	18417243	18419396	+	1732	protein_coding	TRIGALACTOSYLDIACYLGLYCEROL-like protein && sp|Q9M903|TGD4_ARATH Protein TRIGALACTOSYLDIACYLGLYCEROL 4, chloroplastic OS=Arabidopsis thaliana OX=3702 GN=TGD4 PE=1 SV=1 && PF12600:Protein of unknown function (DUF3769)	-	2229	1967	1497	1968	1449	2487	1856	1249	1112	1017	900	913	49.8868	49.0779	50.082	54.1129	48.7839	51.7955	27.0504	24.1739	25.2468	23.6906	26.2164
832089	3483.42	3616.13	3650.72	3574.44	3629.49	3565.01	2094.21	2118.73	1888.84	2037.8	1960.59	1867.28	3586.53	1994.58	0.843354	8.98325e-114	4.92829e-112	STT3A	NC_003076.8	6652306	6658708	+	3415	protein_coding	staurosporin and temperature sensitive 3-like A && sp|Q93ZY3|STT3A_ARATH Dolichyl-diphosphooligosaccharide--protein glycosyltransferase subunit STT3A OS=Arabidopsis thaliana OX=3702 GN=STT3A PE=2 SV=1 && PF02516:Oligosaccharyl transferase STT3 subunit	-	3830	3541	2672	3181	2636	4182	3546	2703	2054	2156	1658	1586	43.4741	44.809	45.3371	44.3605	45.0101	44.173	26.2115	26.533	23.6516	25.4718	24.4947
835085	311.052	334.959	296.484	297.777	355.238	338.429	796.105	871.636	933.385	820.413	854.951	888.898	322.323	860.898	-1.41483	1.42993e-113	7.82771e-112	WR3	NC_003076.8	20436180	20437815	+	1315	protein_coding	nitrate transmembrane transporter && sp|Q9FGS5|NRT31_ARATH High-affinity nitrate transporter 3.1 OS=Arabidopsis thaliana OX=3702 GN=NRT3.1 PE=1 SV=1 && PF16974:High-affinity nitrate transporter accessory	-	342	328	217	265	258	397	1348	1112	1015	868	723	755	10.0815	10.779	9.56184	9.59717	11.4406	10.89	25.8767	28.3472	30.3522	26.6315	27.739
825167	8913.2	8931.56	9492.96	9465.93	9371.12	8713.91	5778.85	5481.43	5672.04	5484.86	5629.91	5372.24	9148.11	5569.89	0.714644	1.7624e-113	9.62683e-112	MTHFR1	NC_003074.8	22151164	22154483	+	2173	protein_coding	methylenetetrahydrofolate reductase 1 && sp|Q9SE60|MTHR1_ARATH Methylenetetrahydrofolate reductase 1 OS=Arabidopsis thaliana OX=3702 GN=MTHFR1 PE=1 SV=1 && PF02219:Methylenetetrahydrofolate reductase	HD-ZIP	9800	8746	6948	8424	6806	10222	9785	6993	6168	5803	4761	4563	174.819	173.932	185.271	184.621	182.637	169.684	113.67	107.879	111.618	107.744	110.539
823605	2343.81	2373.31	2291.26	2530.54	2573.41	2614.51	1162.86	934.344	958.214	922.493	923.536	944.234	2454.47	974.28	1.32921	2.27738e-113	1.24129e-111	HDA3	NC_003074.8	16297656	16299876	+	1418	protein_coding	histone deacetylase 3 && sp|Q9FVE6|HDT1_ARATH Histone deacetylase HDT1 OS=Arabidopsis thaliana OX=3702 GN=HDT1 PE=1 SV=1 && PF17800:Nucleoplasmin-like domain	C2H2	2577	2324	1677	2252	1869	3067	1969	1192	1042	976	781	802	70.4468	70.8255	68.5274	75.6337	76.8579	78.0192	35.0521	28.1794	28.8962	27.77	27.7878
831882	3578.01	3797.9	3885.72	3990.21	3845.66	3907.7	2242.44	2195.55	2132.53	2068.99	2251.49	2239.32	3834.2	2188.39	0.80868	2.39801e-113	1.30423e-111	ADK2	NC_003076.8	796361	799810	+	2389	protein_coding	adenosine kinase 2 && sp|Q9LZG0|ADK2_ARATH Adenosine kinase 2 OS=Arabidopsis thaliana OX=3702 GN=ADK2 PE=1 SV=1 && -	bHLH	3934	3719	2844	3551	2793	4584	3797	2801	2319	2189	1904	1902	63.8324	67.2729	68.9797	70.7877	68.1727	69.2137	40.1207	39.3033	38.1711	36.9685	40.2096
827159	9335.21	9379.87	9591.33	10275	10346	10896.2	5211.89	4399.72	4443.46	4693.75	4519.53	4649.35	9970.6	4652.95	1.09897	2.81259e-113	1.52642e-111	AT4G15000	NC_003075.7	8571816	8572681	+	866	protein_coding	Ribosomal L27e protein family && sp|P51419|RL273_ARATH 60S ribosomal protein L27-3 OS=Arabidopsis thaliana OX=3702 GN=RPL27C PE=2 SV=2 && PF01777:Ribosomal L27e protein family	GRAS	10264	9185	7020	9144	7514	12782	8825	5613	4832	4966	3822	3949	459.433	458.343	469.707	502.854	505.952	532.408	257.241	217.274	219.411	231.361	222.665
838608	673.037	805.74	802.01	833.775	826.135	768.072	273.44	285.32	266.681	276.937	260.151	303.756	784.795	277.714	1.49675	3.59225e-113	1.94537e-111	EXPA11	NC_003070.9	6998335	6999839	-	1342	protein_coding	expansin 11 && sp|Q9LNU3|EXP11_ARATH Expansin-A11 OS=Arabidopsis thaliana OX=3702 GN=EXPA11 PE=2 SV=1 && PF03330:Lytic transglycolase|PF01357:Pollen allergen	bZIP	740	789	587	742	600	901	463	364	290	293	220	258	21.3748	25.4071	25.3451	26.3314	26.0708	24.2179	8.70908	9.09244	8.49758	8.80881	8.27083
838580	2910.43	2905.36	2937.52	2797.98	2719.36	2756.02	1709.15	1579.45	1557.79	1612.47	1563.27	1584.71	2837.78	1601.14	0.823467	3.29505e-112	1.7806e-110	APS2	NC_003070.9	6914518	6916823	-	1914	protein_coding	Pseudouridine synthase/archaeosine transglycosylase-like family protein && sp|Q43870|APS2_ARATH ATP sulfurylase 2 OS=Arabidopsis thaliana OX=3702 GN=APS2 PE=1 SV=1 && PF01747:ATP-sulfurylase|PF14306:PUA-like domain	-	3200	2845	2150	2490	1975	3233	2894	2015	1694	1706	1322	1346	64.8084	64.2348	65.0885	61.9556	60.1701	60.9295	38.1681	35.2911	34.8034	35.9616	34.8472
819576	461.121	462.611	508.259	507.906	447.49	449.25	1103.8	1041.73	1027.18	1125.71	1135.2	1179.7	472.773	1102.22	-1.22194	2.71013e-111	1.46138e-109	AT3G04210	NC_003074.8	1105650	1108252	-	2424	protein_coding	Disease resistance protein (TIR-NBS class) && sp|F4J339|RPP1_ARATH Probable disease resistance protein RPP1 OS=Arabidopsis thaliana OX=3702 GN=RPP1 PE=1 SV=1 && -	WRKY	507	453	372	452	325	527	1869	1329	1117	1191	960	1002	8.10771	8.07598	8.89238	8.88033	7.81819	7.84227	19.4635	18.3791	18.1205	19.8235	19.981
836576	261.939	237.943	304.682	366.322	278.132	335.019	1073.09	1153.04	1099.83	1227.78	1176.59	974.845	297.339	1117.53	-1.91038	3.24436e-111	1.74573e-109	AT5G64550	NC_003076.8	25801528	25804980	-	2533	protein_coding	loricrin-like protein && - && -	-	288	233	223	326	202	393	1817	1471	1196	1299	995	828	4.40738	3.97512	5.10126	6.12923	4.6502	5.59656	18.1077	19.4675	18.5672	20.6907	19.8183
829466	948.619	989.559	1006.95	956.257	937.663	1057.91	1938.29	2167.33	2060.8	2181.47	2315.34	2280.52	982.827	2157.29	-1.13072	3.3056e-111	1.77489e-109	ADR1-L1	NC_003075.7	16050456	16056526	-	4167	protein_coding	ADR1-like 1 && sp|Q9SZA7|DRL29_ARATH Probable disease resistance protein At4g33300 OS=Arabidopsis thaliana OX=3702 GN=At4g33300 PE=2 SV=3 && PF00931:NB-ARC domain|PF05659:Arabidopsis broad-spectrum mildew resistance protein RPW8	bHLH	1043	969	737	851	681	1241	3282	2765	2241	2308	1958	1937	9.7025	10.0492	10.2483	9.72589	9.5297	10.7427	19.882	22.2435	21.148	22.3468	23.7065
821577	1426.11	1401.11	1426.4	1504.62	1449.87	1616.28	693.935	682.729	706.246	634.214	606.625	660.493	1470.73	664.04	1.14458	4.22275e-111	2.26253e-109	PYRB	NC_003074.8	7089989	7092670	-	2188	protein_coding	PYRIMIDINE B && sp|P49077|PYRB_ARATH Aspartate carbamoyltransferase, chloroplastic OS=Arabidopsis thaliana OX=3702 GN=PYRB PE=2 SV=2 && PF02729:Aspartate/ornithine carbamoyltransferase, carbamoyl-P binding domain|PF00185:Aspartate/ornithine carbamoyltransferase, Asp/Orn binding domain	ERF	1568	1372	1044	1339	1053	1896	1175	871	768	671	513	561	27.7793	27.098	27.6478	29.1445	28.0632	31.2575	13.5561	13.3445	13.8027	12.3731	11.829
843185	7206.05	7329.27	7733.18	7599.49	8228.3	7577.57	4476.03	4414.62	4298.17	4469.74	4353.98	4113.66	7612.31	4354.37	0.804451	4.37983e-111	2.34172e-109	XYL1	NC_003070.9	25734060	25738134	-	3360	protein_coding	alpha-xylosidase 1 && sp|Q9S7Y7|XYL1_ARATH Alpha-xylosidase 1 OS=Arabidopsis thaliana OX=3702 GN=XYL1 PE=1 SV=1 && PF16863:N-terminal barrel of NtMGAM and CtMGAM, maltase-glucoamylase|PF13802:Galactose mutarotase-like|PF01055:Glycosyl hydrolases family 31	FAR1	7923	7177	5660	6763	5976	8889	7579	5632	4674	4729	3682	3494	91.4057	92.3068	97.6078	95.8569	103.712	95.4284	56.9399	56.1895	54.7015	56.7848	55.287
817517	1055.94	1078.4	1328.03	1342.8	1251.59	1444.93	4846.32	5296.44	5935.96	6278.81	6568.82	6445.98	1250.28	5895.39	-2.23722	6.59239e-111	3.51724e-109	AT2G29670	NC_003071.7	12681831	12685151	-	2495	protein_coding	Tetratricopeptide repeat (TPR)-like superfamily protein && - && -	-	1161	1056	972	1195	909	1695	8206	6757	6455	6643	5555	5475	18.0378	18.2904	22.5737	22.8098	21.2446	24.5055	83.0242	90.7852	101.736	107.423	112.329
824554	9277.91	9082.7	9495.69	10075	9770.42	10745.3	5103.81	4322.91	4549.22	4718.32	4300.77	4530.44	9741.17	4587.58	1.08574	6.71757e-111	3.57647e-109	AT3G53870	NC_003074.8	19951424	19953018	+	1109	protein_coding	Ribosomal protein S3 family protein && sp|Q9M339|RS32_ARATH 40S ribosomal protein S3-2 OS=Arabidopsis thaliana OX=3702 GN=RPS3B PE=1 SV=1 && PF00189:Ribosomal protein S3, C-terminal domain|PF07650:KH domain	MYB_related	10201	8894	6950	8966	7096	12605	8642	5515	4947	4992	3637	3848	356.561	346.574	363.129	385.026	373.111	409.992	196.71	166.704	175.412	181.612	165.459
828489	659.395	702.597	793.812	709.046	692.576	626.562	1629.42	1608.45	1516.41	1544.42	1748.93	1617.68	697.331	1610.88	-1.21236	6.91708e-111	3.67494e-109	NdhS	NC_003075.7	12420414	12421464	-	1051	protein_coding	NAD(P)H-quinone oxidoreductase subunit S && sp|Q9T0A4|NDHS_ARATH NAD(P)H-quinone oxidoreductase subunit S, chloroplastic OS=Arabidopsis thaliana OX=3702 GN=ndhS PE=1 SV=1 && PF11623:NAD(P)H dehydrogenase subunit S	-	725	688	581	631	503	735	2759	2052	1649	1634	1479	1374	26.7398	28.2889	32.0318	28.5924	27.9075	25.226	66.2663	65.4495	61.6975	62.7266	70.9977
837332	2660.32	2613.29	2548.12	2361.99	2446.74	2435.5	4306.53	4443.62	4457.26	4588.83	4776.14	4644.64	2510.99	4536.17	-0.85164	9.14573e-111	4.84877e-109	KEA1	NC_003070.9	284350	291203	+	4347	protein_coding	K+ efflux antiporter 1 && sp|Q9ZTZ7|KEA1_ARATH K(+) efflux antiporter 1, chloroplastic OS=Arabidopsis thaliana OX=3702 GN=KEA1 PE=1 SV=2 && PF02254:TrkA-N domain|PF00999:Sodium/hydrogen exchanger family	HB-other	2925	2559	1865	2102	1777	2857	7292	5669	4847	4855	4039	3945	26.0831	25.4396	24.8598	23.0285	23.8371	23.7074	42.3449	43.7168	43.8463	45.0611	46.8774
822117	3247.86	2891.06	2912.92	2967.65	3014.02	3070.58	1701.47	1551.23	1636.87	1618.14	1565.64	1498.77	3017.35	1595.35	0.917982	9.28126e-111	4.91031e-109	ROF1	NC_003074.8	9188096	9191630	+	2310	protein_coding	rotamase FKBP 1 && sp|Q38931|FKB62_ARATH Peptidyl-prolyl cis-trans isomerase FKBP62 OS=Arabidopsis thaliana OX=3702 GN=FKBP62 PE=1 SV=2 && PF00515:Tetratricopeptide repeat|PF00254:FKBP-type peptidyl-prolyl cis-trans isomerase	MYB_related	3571	2831	2132	2641	2189	3602	2881	1979	1780	1712	1324	1273	59.924	52.9612	53.4789	54.4477	55.2573	56.2465	31.4829	28.7187	30.3011	29.9016	28.9171
835816	1216.92	1121.3	1159.98	1261.9	1306.67	1309.39	555.738	521.257	473.589	489.602	509.66	536.871	1229.36	514.453	1.25466	1.0267e-110	5.42047e-109	AT5G57120	NC_003076.8	23122488	23124594	-	1466	protein_coding	nucleolar/coiled-body phosphoprotein && sp|Q14978|NOLC1_HUMAN Nucleolar and coiled-body phosphoprotein 1 OS=Homo sapiens OX=9606 GN=NOLC1 PE=1 SV=2 && PF05022:SRP40, C-terminal domain	-	1338	1098	849	1123	949	1536	941	665	515	518	431	456	35.379	32.3667	33.5569	36.4812	37.7475	37.7938	16.2032	15.2062	13.8141	14.256	14.8328
844204	2030.03	1991.37	2295.36	2129.38	2011.64	1844.74	3982.89	3970.96	4066.43	4144.6	4290.13	4087.76	2050.42	4090.46	-0.997983	1.05274e-110	5.54631e-109	GGH2	NC_003070.9	29593756	29596308	+	1519	protein_coding	gamma-glutamyl hydrolase 2 && sp|O65355|GGH2_ARATH Gamma-glutamyl hydrolase 2 OS=Arabidopsis thaliana OX=3702 GN=GGH2 PE=1 SV=2 && PF07722:Peptidase C26	-	2232	1950	1680	1895	1461	2164	6744	5066	4422	4385	3628	3472	56.9586	55.4762	64.0854	59.4121	56.0852	51.3882	112.074	111.799	114.475	116.47	120.5
838889	3163.27	3197.43	3381.56	3549.72	3265.99	3472.09	1882.78	1713.49	1855.73	1791.11	1766.66	1846.08	3338.34	1809.31	0.883147	1.23247e-110	6.47973e-109	CYTC-1	NC_003070.9	8079287	8080574	+	734	protein_coding	CYTOCHROME C-1 && sp|O23138|CYC1_ARATH Cytochrome c-1 OS=Arabidopsis thaliana OX=3702 GN=CYTC-1 PE=1 SV=1 && PF00034:Cytochrome c	-	3478	3131	2475	3159	2372	4073	3188	2186	2018	1895	1494	1568	183.678	184.339	195.383	204.964	188.441	200.162	109.639	99.8357	108.112	104.163	102.691
830090	3851.77	4040.95	4087.93	4137.41	4428.08	4167.71	6825.95	7626.03	7428.46	7427.2	7317.34	7235.99	4118.98	7310.16	-0.828206	1.35229e-110	7.09488e-109	CESA2	NC_003075.7	18296388	18302192	+	4247	protein_coding	cellulose synthase A2 && sp|O48947|CESA2_ARATH Cellulose synthase A catalytic subunit 2 [UDP-forming] OS=Arabidopsis thaliana OX=3702 GN=CESA2 PE=1 SV=1 && PF03552:Cellulose synthase|PF14569:Zinc-binding RING-finger	LBD	4235	3957	2992	3682	3216	4889	11558	9729	8078	7858	6188	6146	38.654	40.2637	40.8213	41.2881	44.156	41.5242	68.698	76.7923	74.7948	74.6504	73.5101
839950	178.264	155.225	165.321	130.348	181.75	151.739	584.677	699.19	757.743	609.639	649.195	784.114	160.441	680.76	-2.08562	1.59667e-110	8.35965e-109	AT1G30700	NC_003070.9	10892445	10894714	+	2039	protein_coding	FAD-binding Berberine family protein && sp|Q9SA85|BBE8_ARATH Berberine bridge enzyme-like 8 OS=Arabidopsis thaliana OX=3702 GN=At1g30700 PE=2 SV=1 && PF01565:FAD binding domain|PF08031:Berberine and berberine like	CPP	196	152	121	116	132	178	990	892	824	645	549	666	3.72616	3.22149	3.43855	2.70934	3.77496	3.14896	12.2564	14.6649	15.8913	12.7628	13.5842
838859	3341.54	3698.85	3560.54	3545.23	3728.62	3535.18	5894.6	6049.72	6230.23	5779.76	6123.01	6288.22	3568.33	6060.92	-0.76467	1.74572e-110	9.1091e-109	PATL2	NC_003070.9	7955445	7958564	-	2618	protein_coding	PATELLIN 2 && sp|Q56ZI2|PATL2_ARATH Patellin-2 OS=Arabidopsis thaliana OX=3702 GN=PATL2 PE=1 SV=2 && PF03765:CRAL/TRIO, N-terminal domain|PF00650:CRAL/TRIO domain	bHLH	3674	3622	2606	3155	2708	4147	9981	7718	6775	6115	5178	5341	54.3992	59.7873	57.6783	57.3922	60.3163	57.1384	96.2384	98.825	101.763	94.2386	99.7864
842147	8080.99	7704.06	7847.95	8097.28	8477.52	8061.77	5002.23	4787.73	4669.68	5086.94	4649.61	4772.97	8044.93	4828.19	0.735702	1.74703e-110	9.1091e-109	AT1G57720	NC_003070.9	21377320	21380382	+	2049	protein_coding	Translation elongation factor EF1B%2C gamma chain && sp|Q9FVT2|EF1G2_ARATH Probable elongation factor 1-gamma 2 OS=Arabidopsis thaliana OX=3702 GN=At1g57720 PE=1 SV=1 && PF00647:Elongation factor 1 gamma, conserved domain|PF00043:Glutathione S-transferase, C-terminal domain|PF02798:Glutathione S-transferase, N-terminal domain	-	8885	7544	5744	7206	6157	9457	8470	6108	5078	5382	3932	4054	168.089	159.107	162.435	167.485	175.22	166.485	104.348	99.9283	97.4542	105.975	96.8167
838211	2085.51	1852.49	1772.07	1718.12	1803.73	1773.98	4511.46	4021.13	4251.27	4196.59	3865.61	3808.72	1834.32	4109.13	-1.16351	2.3559e-110	1.22585e-108	CYP79F1	NC_003070.9	5608682	5612064	+	3272	protein_coding	cytochrome p450 79f1 && sp|Q949U1|C79F1_ARATH Dihomomethionine N-hydroxylase OS=Arabidopsis thaliana OX=3702 GN=CYP79F1 PE=1 SV=1 && PF00067:Cytochrome P450	bHLH	2293	1814	1297	1529	1310	2081	7639	5130	4623	4440	3269	3235	27.1653	23.9582	22.9686	22.2545	23.3461	22.9415	58.9342	52.5576	55.5598	54.7484	50.4058
834767	16681.3	15898.3	16538.9	17430.6	17731.6	18557.3	9787.13	8878.62	8761.86	8851.58	8563.7	8670	17139.7	8918.82	0.94195	2.40238e-110	1.24746e-108	AT5G47210	NC_003076.8	19168941	19171263	-	1612	protein_coding	Hyaluronan / mRNA binding family && sp|Q9LVT8|RGGC_ARATH RGG repeats nuclear RNA binding protein C OS=Arabidopsis thaliana OX=3702 GN=RGGC PE=1 SV=1 && PF09598:Stm1|PF04774:Hyaluronan / mRNA binding family	ERF	18341	15568	12105	15512	12878	21769	16572	11327	9528	9365	7242	7364	441.043	417.347	435.118	458.275	465.842	487.121	259.51	235.549	232.427	234.393	226.659
837763	4064.6	4337.11	4507.38	4594.75	4517.58	4352.69	7176.17	7313.28	7582.95	7745.72	7408.39	7617.45	4395.68	7473.99	-0.766433	3.79021e-110	1.96406e-108	NRT1.1	NC_003070.9	4105223	4109601	+	2202	protein_coding	nitrate transporter 1.1 && sp|Q05085|PTR7_ARATH Protein NRT1/ PTR FAMILY 6.3 OS=Arabidopsis thaliana OX=3702 GN=NPF6.3 PE=1 SV=1 && PF00854:POT family	TALE	4469	4247	3299	4089	3281	5106	12151	9330	8246	8195	6265	6470	78.6713	83.3479	86.8106	88.4348	86.885	83.6426	139.296	142.035	147.257	150.153	143.543
828743	2562.09	2559.17	2716.18	2856.41	2855.67	2834.45	1469.37	1423.46	1374.79	1299.62	1404.82	1411.64	2730.66	1397.28	0.964807	7.40378e-110	3.82873e-108	AT4G26370	NC_003075.7	13333652	13336231	-	1669	protein_coding	antitermination NusB domain-containing protein && - && -	-	2817	2506	1988	2542	2074	3325	2488	1816	1495	1375	1188	1199	65.4265	64.8865	69.0188	72.5341	72.4616	71.862	37.6303	36.4746	35.2237	33.239	35.912
836351	4071.87	4076.7	3978.63	4211.57	4216.04	4005.74	2415.48	2109.33	2243.8	2353.49	2366.19	2180.45	4093.42	2278.12	0.844679	7.85833e-110	4.05548e-108	AT5G62300	NC_003076.8	25021200	25022564	-	786	protein_coding	Ribosomal protein S10p/S20e family protein && sp|P49200|RS201_ARATH 40S ribosomal protein S20-1 OS=Arabidopsis thaliana OX=3702 GN=RPS20A PE=2 SV=2 && PF00338:Ribosomal protein S10p/S20e	FAR1	4477	3992	2912	3748	3062	4699	4090	2691	2440	2490	2001	1852	220.794	219.481	214.672	227.091	227.163	215.649	131.354	114.769	122.072	127.814	128.441
820418	2576.64	2627.59	2740.77	2765.39	2812.99	2993.86	1425.67	1350.57	1398.7	1433.83	1365.79	1252.7	2752.87	1371.21	1.00366	8.16284e-110	4.20403e-108	AT3G12390	NC_003074.8	3942257	3943809	+	913	protein_coding	Nascent polypeptide-associated complex (NAC)%2C alpha subunit family protein && sp|Q9LHG9|NACA1_ARATH Nascent polypeptide-associated complex subunit alpha-like protein 1 OS=Arabidopsis thaliana OX=3702 GN=At3g12390 PE=1 SV=1 && PF01849:NAC domain	ZF-HD	2833	2573	2006	2461	2043	3512	2414	1723	1521	1517	1155	1064	120.281	121.786	127.312	128.37	130.483	138.755	66.7437	63.2625	65.5101	67.0374	63.8249
841129	3695.34	3779.52	4064.7	4005.94	4111.4	4050.92	2255.43	2031.73	2086.55	2232.51	2049.28	2096.86	3951.3	2125.39	0.892587	1.23186e-109	6.33141e-108	GAMMA_CA2	NC_003070.9	17319551	17323484	-	2807	protein_coding	gamma carbonic anhydrase 2 && sp|Q9C6B3|GCA2_ARATH Gamma carbonic anhydrase 2, mitochondrial OS=Arabidopsis thaliana OX=3702 GN=GAMMACA2 PE=1 SV=1 && -	MIKC_MADS	4063	3701	2975	3565	2986	4752	3819	2592	2269	2362	1733	1781	56.1083	56.9779	61.4118	60.484	62.0302	61.0658	34.344	30.9545	31.7865	33.95	31.1484
837374	6550.29	6571.53	7033.64	6479.17	6832.14	6576.77	4014.78	4086.19	4150.11	3735.34	3994.5	3849.93	6673.92	3971.81	0.747538	1.40365e-109	7.19968e-108	ALB1	NC_003070.9	2696381	2701022	+	2643	protein_coding	ALBINA 1 && sp|Q9SJE1|CHLD_ARATH Magnesium-chelatase subunit ChlD, chloroplastic OS=Arabidopsis thaliana OX=3702 GN=CHLD PE=1 SV=3 && PF17863:AAA lid domain|PF01078:Magnesium chelatase, subunit ChlI|PF13519:von Willebrand factor type A domain	GRAS	7202	6435	5148	5766	4962	7715	6798	5213	4513	3952	3378	3270	105.628	105.216	112.862	103.896	109.475	105.294	64.9274	66.1184	67.1457	60.3284	64.4824
830810	4010.03	3933.73	3862.49	4492.5	4231.19	4514.66	2007.98	1623.34	1682.85	1694.7	1681.52	1582.36	4174.1	1712.13	1.2838	1.66377e-109	8.51663e-108	AT5G09510	NC_003076.8	2955008	2956683	-	1335	protein_coding	Ribosomal protein S19 family protein && sp|Q9FY64|RS154_ARATH 40S ribosomal protein S15-4 OS=Arabidopsis thaliana OX=3702 GN=RPS15D PE=2 SV=1 && PF00203:Ribosomal protein S19	-	4409	3852	2827	3998	3073	5296	3400	2071	1830	1793	1422	1344	128.021	124.691	122.702	142.621	134.226	143.097	64.2897	52.0032	53.9038	54.1878	53.7399
836188	2060.04	2066.94	2132.77	2255.24	2333.83	2332.35	972.099	783.846	756.823	781.661	757.986	700.523	2196.86	792.156	1.46598	2.0509e-109	1.0477e-107	AT5G60670	NC_003076.8	24380504	24381599	-	1096	protein_coding	Ribosomal protein L11 family protein && sp|Q9FF52|RL123_ARATH 60S ribosomal protein L12-3 OS=Arabidopsis thaliana OX=3702 GN=RPL12C PE=2 SV=1 && PF03946:Ribosomal protein L11, N-terminal domain|PF00298:Ribosomal protein L11, RNA binding domain	-	2265	2024	1561	2007	1695	2736	1646	1000	823	827	641	595	80.1089	79.8049	82.5277	87.2087	90.181	90.047	37.9108	30.5859	29.5284	30.4437	29.5071
837242	639.385	663.791	647.62	660.727	696.707	724.596	1317	1417.98	1463.99	1381.85	1374.07	1465.8	672.138	1403.45	-1.05957	2.18764e-109	1.1153e-107	AT1G07310	NC_003070.9	2247112	2248961	-	1850	protein_coding	Calcium-dependent lipid-binding (CaLB domain) family protein && - && PF00168:C2 domain	-	703	650	474	588	506	850	2230	1809	1592	1462	1162	1245	14.7301	15.1835	14.8462	15.1366	15.949	16.5734	30.4283	32.7792	33.8393	31.8844	31.6893
836526	2398.38	2425.39	2472.98	2626.05	2770.31	2738.97	1293.97	1188.31	1223.98	1229.68	1312.58	1167.93	2572.01	1236.07	1.05622	2.65976e-109	1.35326e-107	ERS	NC_003076.8	25629832	25633209	-	2187	protein_coding	glutamate tRNA synthetase && sp|Q9FEA2|SYEM_ARATH Glutamate--tRNA ligase, chloroplastic/mitochondrial OS=Arabidopsis thaliana OX=3702 GN=OVA3 PE=1 SV=1 && PF00749:tRNA synthetases class I (E and Q), catalytic domain	bHLH	2637	2375	1810	2337	2012	3213	2191	1516	1331	1301	1110	992	46.7395	46.9294	47.9554	50.8901	53.6457	52.9939	25.2893	23.2371	23.932	24.0011	25.6067
817570	2367.45	2453.98	2494.84	2622.68	2764.8	2660.55	1379.01	1349.78	1336.17	1348.77	1335.05	1370.43	2560.72	1353.2	0.918771	4.93102e-109	2.50381e-107	EMB3147	NC_003071.7	12882948	12885776	-	1709	protein_coding	EMBRYO DEFECTIVE 3147 && sp|P71019|FABD_BACSU Malonyl CoA-acyl carrier protein transacylase OS=Bacillus subtilis (strain 168) OX=224308 GN=fabD PE=3 SV=2 && PF00698:Acyl transferase domain	bHLH	2603	2403	1826	2334	2008	3121	2335	1722	1453	1427	1129	1164	59.0412	60.7633	61.9108	65.0402	68.5137	65.8742	34.4896	33.7771	33.4329	33.6887	33.3297
824775	3638.95	3639.61	3710.83	3963.24	4059.08	3882.98	2156.22	2028.59	2050.69	2126.65	1998.43	1907.31	3815.78	2044.65	0.897713	7.21553e-109	3.65645e-107	FER3	NC_003074.8	20813904	20816035	-	1277	protein_coding	ferritin 3 && sp|Q9LYN2|FRI3_ARATH Ferritin-3, chloroplastic OS=Arabidopsis thaliana OX=3702 GN=FER3 PE=1 SV=1 && PF00210:Ferritin-like domain	B3	4001	3564	2716	3527	2948	4555	3651	2588	2230	2250	1690	1620	121.451	120.608	123.239	131.534	134.615	128.665	72.1714	67.9368	68.6695	71.0876	66.769
830076	481.131	407.465	486.398	571.956	459.882	634.235	1632.37	1805.98	1805.16	1908.31	2094.22	1924.97	506.844	1861.83	-1.8729	7.96535e-109	4.02833e-107	APL3	NC_003075.7	18259547	18263468	+	2103	protein_coding	Glucose-1-phosphate adenylyltransferase family protein && sp|P55231|GLGL3_ARATH Glucose-1-phosphate adenylyltransferase large subunit 3, chloroplastic OS=Arabidopsis thaliana OX=3702 GN=APL3 PE=2 SV=2 && PF00483:Nucleotidyl transferase	ERF	529	399	356	509	334	744	2764	2304	1963	2019	1771	1635	9.75078	8.19905	9.80885	11.5266	9.26111	12.7614	33.1774	36.7261	36.7055	38.7346	42.4872
825203	2029.12	2032.22	2056.26	1942.85	2013.02	2012.67	3347.42	3642.53	3685.72	3554.81	3902.27	3709.83	2014.36	3640.43	-0.852238	8.29668e-109	4.1875e-107	AT3G60320	NC_003074.8	22291886	22295529	-	2879	protein_coding	bZIP domain class transcription factor (DUF630 and DUF632) && sp|Q93YU8|NRG2_ARATH Nitrate regulatory gene2 protein OS=Arabidopsis thaliana OX=3702 GN=NRG2 PE=1 SV=1 && PF04782:Protein of unknown function (DUF632)|PF04783:Protein of unknown function (DUF630)	-	2231	1990	1505	1729	1462	2361	5668	4647	4008	3761	3300	3151	30.0387	29.8704	30.2902	28.6007	29.6116	29.5814	49.6972	54.1081	54.7439	52.7065	57.8297
838622	72816.3	75449.5	87666.4	85791.2	81780.5	74648.7	40855.9	37006.1	38025.1	39501.8	39987.6	38554.6	79692.1	38988.5	1.03131	9.15364e-109	4.6108e-107	DRT112	NC_003070.9	7042046	7043392	-	1347	protein_coding	Cupredoxin superfamily protein && sp|P42699|PLAS2_ARATH Plastocyanin major isoform, chloroplastic OS=Arabidopsis thaliana OX=3702 GN=DRT112 PE=1 SV=2 && PF00127:Copper binding proteins, plastocyanin/azurin family	-	80061	73882	64164	76348	59395	87568	69179	47211	41350	41793	33816	32747	2303.97	2370.29	2760.14	2699.31	2571.21	2344.99	1296.43	1174.92	1207.14	1251.81	1266.58
838079	3052.31	3067.73	3324.17	3246.33	3343.09	3285.4	1890.45	1894.55	1935.74	1881.85	1935.76	1887.29	3219.84	1904.27	0.756843	1.07585e-108	5.4084e-107	AT1G15140	NC_003070.9	5210181	5212349	-	1489	protein_coding	FAD/NAD(P)-binding oxidoreductase && sp|P43394|K502_ACTDE Fruit protein pKIWI502 OS=Actinidia deliciosa OX=3627 GN=pKIWI502 PE=2 SV=1 && PF00175:Oxidoreductase NAD-binding domain	C2H2	3356	3004	2433	2889	2428	3854	3201	2417	2105	1991	1637	1603	87.3676	87.1836	94.6793	92.4009	95.0845	93.3643	54.2669	54.4144	55.5914	53.9484	55.4668
819018	5253.33	5439	5462.41	6224.1	6125.79	6382.41	2712.55	2364.86	2367.03	2514.17	2243.21	2278.17	5814.51	2413.33	1.26718	1.13987e-108	5.71883e-107	AT2G44120	NC_003071.7	18248830	18251156	-	1880	protein_coding	Ribosomal protein L30/L7 family protein && sp|P60039|RL73_ARATH 60S ribosomal protein L7-3 OS=Arabidopsis thaliana OX=3702 GN=RPL7C PE=2 SV=1 && PF08079:Ribosomal L30 N-terminal domain|PF00327:Ribosomal protein L30p/L7e	bHLH	5776	5326	3998	5539	4449	7487	4593	3017	2574	2660	1897	1935	119.095	122.426	123.223	140.313	137.994	143.653	61.6712	53.7959	53.8395	57.0855	50.9083
830803	367.442	405.423	356.601	398.908	430.967	416.003	922.49	1023.7	992.239	987.71	986.209	1113.77	395.891	1004.35	-1.34019	1.30358e-108	6.52722e-107	EXL4	NC_003076.8	2938193	2939715	+	1523	protein_coding	EXORDIUM like 4 && sp|Q9FY71|EXOL4_ARATH Protein EXORDIUM-like 4 OS=Arabidopsis thaliana OX=3702 GN=EXL4 PE=2 SV=1 && PF04674:Phosphate-induced protein 1 conserved region	MYB	404	397	261	355	313	488	1562	1306	1079	1045	834	946	10.2826	11.2647	9.92998	11.1007	11.984	11.558	25.8896	28.7458	27.8594	27.6833	27.6277
831596	1233.3	1262.22	1311.63	1236.05	1248.84	1142.3	568.14	556.53	526.926	592.626	624.363	565.127	1239.06	572.285	1.11502	1.37205e-108	6.85647e-107	UGP2	NC_003076.8	5696478	5700993	-	2459	protein_coding	UDP-glucose pyrophosphorylase 2 && sp|P57751|UGPA1_ARATH UTP--glucose-1-phosphate uridylyltransferase 1 OS=Arabidopsis thaliana OX=3702 GN=UGP1 PE=2 SV=1 && PF01704:UTP--glucose-1-phosphate uridylyltransferase	-	1356	1236	960	1100	907	1340	962	710	573	627	528	480	21.3759	21.7215	22.6214	21.3038	21.5082	19.6567	9.87553	9.67902	9.16318	10.2875	10.8331
828134	3426.12	3195.39	3041.35	3333.98	3414.69	3638.32	1779.43	1620.99	1631.35	1706.04	1618.85	1589.42	3341.64	1657.68	1.01066	1.6254e-108	8.10645e-107	AT4G02930	NC_003075.7	1295375	1298500	-	1887	protein_coding	GTP binding Elongation factor Tu family protein && sp|Q9ZT91|EFTM_ARATH Elongation factor Tu, mitochondrial OS=Arabidopsis thaliana OX=3702 GN=TUFA PE=1 SV=1 && PF00009:Elongation factor Tu GTP binding domain|PF03143:Elongation factor Tu C-terminal domain|PF03144:Elongation factor Tu domain 2	ERF	3767	3129	2226	2967	2480	4268	3013	2068	1774	1805	1369	1350	77.3832	71.6578	68.3535	74.8805	76.6365	81.5861	40.3061	36.7376	36.9685	38.5929	36.6025
837639	13098.8	12877.5	15104.3	13468.5	13672.5	13217.5	7495.67	6879.03	7243.62	7287.31	7649.63	7463.21	13573.2	7336.41	0.887467	2.13355e-108	1.06198e-106	FD1	NC_003070.9	3664187	3665040	+	854	protein_coding	ferredoxin 1 && sp|O04090|FER1_ARATH Ferredoxin-1, chloroplastic OS=Arabidopsis thaliana OX=3702 GN=FD1 PE=1 SV=1 && PF00111:2Fe-2S iron-sulfur cluster binding domain	-	14402	12610	11055	11986	9930	15505	12692	8776	7877	7710	6469	6339	653.714	638.097	750.081	668.405	678.027	654.904	375.16	344.485	362.704	364.249	382.171
827064	1105.96	1199.93	1221.46	1154.03	1068.47	1123.55	2114.88	2086.6	2124.26	2183.36	2070.57	2023.86	1145.57	2100.59	-0.87611	2.38276e-108	1.18369e-106	AT4G14230	NC_003075.7	8200334	8203251	-	2125	protein_coding	CBS domain protein with a domain protein (DUF21) && sp|Q4V3C7|Y4423_ARATH DUF21 domain-containing protein At4g14230 OS=Arabidopsis thaliana OX=3702 GN=CBSDUF2 PE=2 SV=1 && PF01595:Cyclin M transmembrane N-terminal domain	C2H2	1216	1175	894	1027	776	1318	3581	2662	2310	2310	1751	1719	22.1818	23.8951	24.3773	23.0163	21.2941	22.3728	42.5392	41.9934	42.7467	43.8586	41.5725
839248	2453.86	2489.73	2779.03	2914.84	2779.94	2798.65	1280.38	1079.36	1075.92	1155.95	1210.89	1087.87	2702.67	1148.39	1.23271	3.45197e-108	1.71147e-106	TOC33	NC_003070.9	448423	450426	-	1214	protein_coding	translocon at the outer envelope membrane of chloroplasts 33 && sp|O23680|TOC33_ARATH Translocase of chloroplast 33, chloroplastic OS=Arabidopsis thaliana OX=3702 GN=TOC33 PE=1 SV=1 && PF04548:AIG1 family	bHLH	2698	2438	2034	2594	2019	3283	2168	1377	1170	1223	1024	924	86.1482	86.785	97.0822	101.759	96.978	97.5475	45.0801	38.023	37.8981	40.6453	42.5559
832798	1186.91	1152.95	1172.27	1150.65	1224.06	1120.14	591.173	545.556	494.74	545.367	533.31	561.595	1167.83	545.29	1.09386	4.95017e-108	2.44946e-106	AT5G27390	NC_003076.8	9674320	9676219	-	1305	protein_coding	tagatose-6-phosphate ketose/aldose isomerase%2C putative (Mog1/PsbP/DUF1795-like photosystem II reaction center PsbP family protein) && - && -	bHLH	1305	1129	858	1024	889	1314	1001	696	538	577	451	477	38.7635	37.3864	38.0964	37.3691	39.7235	36.3202	19.3628	17.8785	16.2114	17.8389	17.4359
828679	4329.27	4374.89	4870.81	5156.59	4897.6	5102.01	2310.95	1871.04	2006.55	2022.68	1934.58	2037.99	4788.53	2030.63	1.2362	6.33141e-108	3.1268e-106	AT4G25740	NC_003075.7	13107136	13108827	-	962	protein_coding	RNA binding Plectin/S10 domain-containing protein && sp|Q9SW09|RS101_ARATH 40S ribosomal protein S10-1 OS=Arabidopsis thaliana OX=3702 GN=RPS10A PE=1 SV=1 && PF03501:Plectin/S10 domain	MYB	4760	4284	3565	4589	3557	5985	3913	2387	2182	2140	1636	1731	191.803	192.444	214.73	227.178	215.608	224.416	102.678	83.1781	89.1928	89.7513	85.8
819855	4738.55	4735.38	4474.59	5154.35	4908.62	5617.75	2388.91	2103.06	2119.66	2123.81	2244.39	2028.57	4938.2	2168.07	1.18717	7.20262e-108	3.5501e-106	AT3G06700	NC_003074.8	2117127	2118074	-	852	protein_coding	Ribosomal L29e protein family && sp|Q9M7X7|RL291_ARATH 60S ribosomal protein L29-1 OS=Arabidopsis thaliana OX=3702 GN=RPL29A PE=1 SV=1 && -	CAMTA	5210	4637	3275	4587	3565	6590	4045	2683	2305	2247	1898	1723	237.04	235.195	222.73	256.397	243.992	279.004	119.846	105.563	106.385	106.406	112.392
828729	2190.1	2138.43	2385.54	2581.11	2304.92	2465.33	1097.89	921.802	1040.06	976.368	992.122	920.687	2344.24	991.488	1.23891	7.46604e-108	3.67277e-106	AT4G26230	NC_003075.7	13285737	13286791	+	762	protein_coding	Ribosomal protein L31e family protein && sp|Q9STR1|RL312_ARATH 60S ribosomal protein L31-2 OS=Arabidopsis thaliana OX=3702 GN=RPL31B PE=3 SV=1 && PF01198:Ribosomal protein L31e	-	2408	2094	1746	2297	1674	2892	1859	1176	1131	1033	839	782	122.497	118.755	132.769	143.559	128.102	136.901	61.5841	51.7349	58.3657	54.695	55.5502
831209	11014.2	11304.9	11673.6	11439.1	11269.9	10978.1	7841.76	7582.92	7525.93	7567.09	7741.86	7843.5	11279.9	7683.84	0.553423	7.5943e-108	3.72859e-106	SVR3	NC_003076.8	4397578	4402692	+	2602	protein_coding	elongation factor family protein && sp|F4K410|SVR3_ARATH Putative elongation factor TypA-like SVR3, chloroplastic OS=Arabidopsis thaliana OX=3702 GN=SVR3 PE=1 SV=1 && PF00009:Elongation factor Tu GTP binding domain|PF00679:Elongation factor G C-terminus|PF03144:Elongation factor Tu domain 2	WRKY	12110	11070	8544	10180	8185	12878	13278	9674	8184	8006	6547	6662	180.41	183.853	190.266	186.322	183.429	178.527	128.816	124.632	123.683	124.14	126.945
830322	5096.89	5229.65	5336.71	5549.88	5128.92	5294.67	3223.4	2964.5	2863.61	2838.37	3075.7	2919.83	5272.79	2980.9	0.821732	1.17831e-107	5.77395e-106	BTR1L	NC_003076.8	1250248	1253953	-	1648	protein_coding	binding to TOMV RNA 1L (long form) && sp|Q9LZ82|BTR1_ARATH Protein BTR1 OS=Arabidopsis thaliana OX=3702 GN=BTR1 PE=1 SV=1 && PF00013:KH domain	C3H	5604	5121	3906	4939	3725	6211	5458	3782	3114	3003	2601	2480	131.815	134.285	137.335	142.727	131.803	135.947	83.6027	76.93	74.3039	73.5191	79.6273
817652	626.652	623.963	547.881	583.193	574.164	610.366	1258.53	1401.52	1376.63	1262.76	1264.1	1253.88	594.37	1302.9	-1.12855	1.41602e-107	6.92531e-106	AT2G31010	NC_003071.7	13193954	13200138	+	3295	protein_coding	Protein kinase superfamily protein && sp|Q9FPR3|EDR1_ARATH Serine/threonine-protein kinase EDR1 OS=Arabidopsis thaliana OX=3702 GN=EDR1 PE=1 SV=1 && PF14381:Ethylene-responsive protein kinase Le-CTR1|PF07714:Protein tyrosine kinase	NAC	689	611	401	519	417	716	2131	1788	1497	1336	1069	1065	8.10563	8.01338	7.05174	7.50128	7.37966	7.83829	16.3257	18.1905	17.8655	16.3589	16.3682
817299	7447.97	7912.38	8189.52	8604.06	7992.85	8765.05	4266.96	3493.6	3510.08	3688.08	3573.53	3629.77	8151.98	3693.67	1.14116	1.5773e-107	7.69918e-106	PGY1	NC_003071.7	11763217	11764935	-	1133	protein_coding	Ribosomal protein L1p/L10e family && sp|P59230|R10A2_ARATH 60S ribosomal protein L10a-2 OS=Arabidopsis thaliana OX=3702 GN=RPL10AB PE=1 SV=1 && PF00687:Ribosomal protein L1p/L10e family	bZIP	8189	7748	5994	7657	5805	10282	7225	4457	3817	3902	3022	3083	280.172	295.522	306.545	321.849	298.764	327.349	160.973	131.869	132.478	138.95	134.569
3768848	2652.13	2727.67	3018.13	2787.86	2742.77	2731.3	1588.67	1414.84	1462.15	1490.54	1441.47	1505.83	2776.64	1483.92	0.901243	2.00893e-107	9.78713e-106	AT3G12345	NC_003074.8	3930019	3931000	-	982	protein_coding	FKBP-type peptidyl-prolyl cis-trans isomerase && - && -	-	2916	2671	2209	2481	1992	3204	2690	1805	1590	1577	1219	1279	115.106	117.542	130.344	120.32	118.286	117.691	69.1488	61.6165	63.6701	64.7921	62.6284
818105	140.974	132.758	102.471	159.563	152.835	136.395	490.774	525.96	504.855	557.654	566.42	621.64	137.499	544.551	-1.9778	2.06045e-107	1.00188e-105	AT2G35380	NC_003071.7	14892495	14893993	+	1396	protein_coding	Peroxidase superfamily protein && sp|Q9SLH7|PER20_ARATH Peroxidase 20 OS=Arabidopsis thaliana OX=3702 GN=PER20 PE=2 SV=1 && -	Dof	155	130	75	142	111	160	831	671	549	590	479	528	4.30397	4.02428	3.11303	4.84425	4.63653	4.13427	15.0266	16.1127	15.4645	17.0517	17.3113
829376	9835.44	10564.5	10192.5	9979.45	10366.6	9993.46	15770.9	17334	17671.8	17068	17611	18119.4	10155.3	17262.5	-0.765209	2.13678e-107	1.03699e-105	CESA1	NC_003075.7	15640490	15646844	-	4221	protein_coding	cellulose synthase 1 && sp|O48946|CESA1_ARATH Cellulose synthase A catalytic subunit 1 [UDP-forming] OS=Arabidopsis thaliana OX=3702 GN=CESA1 PE=1 SV=1 && PF03552:Cellulose synthase|PF14569:Zinc-binding RING-finger	LBD	10814	10345	7460	8881	7529	11723	26704	22114	19217	18058	14893	15390	99.3102	105.912	102.407	100.2	104.011	100.181	159.7	175.624	179.028	172.606	178.011
844127	457.483	485.078	583.404	589.935	466.766	468.856	1322.9	1268.26	1320.53	1427.22	1340.96	1393.98	508.587	1345.64	-1.40748	3.44168e-107	1.66707e-105	TGA7	NC_003070.9	29298243	29300945	+	1908	protein_coding	bZIP transcription factor family protein && sp|Q93ZE2|TGA7_ARATH Transcription factor TGA7 OS=Arabidopsis thaliana OX=3702 GN=TGA7 PE=1 SV=1 && PF14144:Seed dormancy control|PF00170:bZIP transcription factor	bZIP	503	475	427	525	339	550	2240	1618	1436	1510	1134	1184	10.2191	10.7583	12.9675	13.104	10.3604	10.398	29.6356	28.427	29.5955	31.9301	29.9857
820700	772.174	728.127	718.667	809.054	808.235	716.071	1682.57	1656.27	1738.03	1704.15	1597.56	1478.75	758.721	1642.89	-1.1179	4.33118e-107	2.0939e-105	MPK19	NC_003074.8	4945601	4949042	+	2618	protein_coding	MAP kinase 19 && sp|Q9LUC3|MPK19_ARATH Mitogen-activated protein kinase 19 OS=Arabidopsis thaliana OX=3702 GN=MPK19 PE=1 SV=2 && PF00069:Protein kinase domain	HB-other	849	713	526	720	587	840	2849	2113	1890	1803	1351	1256	12.5707	11.7693	11.6419	13.0974	13.0745	11.5737	27.4705	27.0559	28.3885	27.7861	26.0354
834301	811.283	955.858	926.342	946.144	889.472	950.499	1943.61	2041.13	2068.16	2103.02	2098.95	2394.73	913.266	2108.27	-1.2054	5.37497e-107	2.59355e-105	COR27	NC_003076.8	17197641	17199910	-	1417	protein_coding	cold regulated protein 27 && sp|Q8L8T7|COR27_ARATH Cold-regulated protein 27 OS=Arabidopsis thaliana OX=3702 GN=COR27 PE=1 SV=1 && -	-	892	936	678	842	646	1115	3291	2604	2249	2225	1775	2034	24.4016	28.5454	27.7247	28.2986	26.5839	28.3837	58.6276	61.6031	62.4122	63.3523	63.1986
837158	3667.14	3959.26	4421.3	4010.44	3904.86	3652.82	8114.6	7720.88	8074.01	8305.27	9121.84	8600.53	3935.97	8322.86	-1.08097	6.48172e-107	3.12161e-105	ACD32.1	NC_003070.9	1967087	1969656	-	1321	protein_coding	alpha-crystallin domain 32.1 && sp|Q03928|HSP18_CLOAB 18 kDa heat shock protein OS=Clostridium acetobutylicum (strain ATCC 824 / DSM 792 / JCM 1419 / LMG 5710 / VKM B-1787) OX=272562 GN=hsp18 PE=2 SV=1 && PF00011:Hsp20/alpha crystallin family	-	4032	3877	3236	3569	2836	4285	13740	9850	8780	8787	7714	7305	118.315	126.83	141.943	128.667	125.187	117.007	262.56	249.957	261.362	268.374	294.616
841720	1279.68	1220.35	1311.63	1091.1	1060.21	1040.01	2842.47	2680.75	2821.31	2769.37	3131.27	2953.97	1167.16	2866.52	-1.29598	7.18585e-107	3.45413e-105	AT1G52870	NC_003070.9	19685545	19688028	+	1762	protein_coding	Peroxisomal membrane 22 kDa (Mpv17/PMP22) family protein && - && PF04117:Mpv17 / PMP22 family	-	1407	1195	960	971	770	1220	4813	3420	3068	2930	2648	2509	30.9536	29.3084	31.5699	26.2444	25.4824	24.9757	68.9531	65.0657	68.4699	67.0909	75.8213
831956	12882.3	11895.1	12140.8	13609	13077.7	13876.4	7089.35	6364.83	6090.45	6280.7	6106.46	6118.68	12913.6	6341.74	1.02537	8.41543e-107	4.03749e-105	AT5G18380	NC_003076.8	6089712	6090804	-	1093	protein_coding	Ribosomal protein S5 domain 2-like superfamily protein && sp|Q42340|RS163_ARATH 40S ribosomal protein S16-3 OS=Arabidopsis thaliana OX=3702 GN=RPS16C PE=2 SV=1 && PF00380:Ribosomal protein S9/S16	-	14164	11648	8886	12111	9498	16278	12004	8120	6623	6645	5164	5197	502.33	460.533	471.079	527.695	506.72	537.211	277.236	249.039	238.278	245.288	238.366
827106	201.002	233.859	239.1	206.758	228.564	191.805	587.63	607.48	646.472	651.227	591.253	622.818	216.848	617.813	-1.51938	1.26003e-106	6.03382e-105	CIPK4	NC_003075.7	8367663	8369312	-	1650	protein_coding	CBL-interacting protein kinase 4 && sp|Q9SUL7|CIPK4_ARATH CBL-interacting serine/threonine-protein kinase 4 OS=Arabidopsis thaliana OX=3702 GN=CIPK4 PE=1 SV=1 && PF00069:Protein kinase domain|PF03822:NAF domain	NAC	221	229	175	184	166	225	995	775	703	689	500	529	5.19196	5.99765	6.14556	5.31077	5.86651	4.91884	15.2224	15.7452	16.7541	16.8476	15.2885
826746	5924.55	5592.18	5690.58	5885.87	6019.77	6202.54	3600.19	3603.34	3419.96	3373.34	3353.58	3310.7	5885.91	3443.52	0.772211	1.53462e-106	7.33477e-105	EIF3A	NC_003075.7	6947476	6952479	-	3485	protein_coding	eukaryotic translation initiation factor 3A && sp|Q9LD55|EIF3A_ARATH Eukaryotic translation initiation factor 3 subunit A OS=Arabidopsis thaliana OX=3702 GN=TIF3A1 PE=1 SV=1 && PF01399:PCI domain	G2-like	6514	5476	4165	5238	4372	7276	6096	4597	3719	3569	2836	2812	72.4549	67.9032	69.25	71.5791	73.1532	75.3102	44.1556	44.2184	41.9637	41.3186	41.0565
827375	10338.4	10761.6	11174.9	12153.8	11627.8	12665.1	5735.74	4821.43	4837.05	5104.9	5039.84	4787.1	11453.6	5054.34	1.17963	1.73423e-106	8.27317e-105	AT4G16720	NC_003075.7	9399865	9401408	-	999	protein_coding	Ribosomal protein L23/L15e family protein && sp|O23515|RL151_ARATH 60S ribosomal protein L15-1 OS=Arabidopsis thaliana OX=3702 GN=RPL15A PE=2 SV=1 && PF00827:Ribosomal L15	-	11367	10538	8179	10816	8445	14857	9712	6151	5260	5401	4262	4066	441.066	455.851	474.397	515.614	492.935	536.45	245.407	206.401	207.048	218.128	215.242
818795	1040.48	1034.49	1078	1025.93	1076.73	1038.3	528.571	449.143	451.519	492.437	489.557	492.132	1048.99	483.893	1.11272	3.80413e-106	1.81134e-104	AT2G41950	NC_003071.7	17513008	17514167	+	1068	protein_coding	DNA-directed RNA polymerase subunit beta && - && -	-	1144	1013	789	913	782	1218	895	573	491	521	414	418	41.522	40.9891	42.8069	40.712	42.6964	41.1377	21.1542	17.9852	18.0784	19.682	19.5573
843310	6139.19	6138.53	6823.23	6693.8	6541.61	6302.28	3958.08	3838.49	3843.89	3687.13	3797.02	3808.72	6439.77	3822.22	0.75113	3.84139e-106	1.82564e-104	HEMB1	NC_003070.9	26231620	26235043	+	2115	protein_coding	Aldolase superfamily protein && sp|Q9SFH9|HEM21_ARATH Delta-aminolevulinic acid dehydratase 1, chloroplastic OS=Arabidopsis thaliana OX=3702 GN=HEMB1 PE=2 SV=1 && PF00490:Delta-aminolevulinic acid dehydratase	-	6750	6011	4994	5957	4751	7393	6702	4897	4180	3901	3211	3235	123.713	122.819	136.819	134.134	130.988	126.088	79.9904	77.616	77.717	74.4162	76.5965
824694	3067.78	2929.87	2869.2	2984.51	3019.52	3449.93	1553.23	1331.75	1364.67	1375.23	1366.98	1299.79	3053.47	1381.94	1.14241	4.75058e-106	2.25349e-104	RPL23AB	NC_003074.8	20500234	20501738	+	907	protein_coding	ribosomal protein L23AB && sp|Q9M3C3|R23A2_ARATH 60S ribosomal protein L23a-2 OS=Arabidopsis thaliana OX=3702 GN=RPL23AB PE=2 SV=1 && PF00276:Ribosomal protein L23|PF03939:Ribosomal protein L23, N-terminal domain	bHLH	3373	2869	2100	2656	2193	4047	2630	1699	1484	1455	1156	1104	144.156	136.695	134.159	139.458	140.99	160.95	73.1969	62.7939	64.3393	64.7229	64.3027
839735	622.105	643.366	579.305	610.161	605.832	643.612	1249.67	1266.69	1253.4	1176.75	1267.65	1336.29	617.397	1258.41	-1.02231	5.80918e-106	2.75048e-104	NSL1	NC_003070.9	9963448	9966320	+	2347	protein_coding	MAC/Perforin domain-containing protein && sp|Q9SGN6|NSL1_ARATH MACPF domain-containing protein NSL1 OS=Arabidopsis thaliana OX=3702 GN=NSL1 PE=2 SV=1 && PF01823:MAC/Perforin domain	-	684	630	424	543	440	755	2116	1616	1363	1245	1072	1135	11.2971	11.6	10.4679	11.0182	10.9319	11.6037	22.7587	23.0813	22.8367	21.4022	23.0441
823899	1660.76	1586.97	1798.03	1746.21	1694.95	1771.42	918.356	868.501	880.049	878.069	905.799	931.283	1709.73	897.009	0.930405	6.27118e-106	2.96366e-104	NOA1	NC_003074.8	17483068	17486347	-	1915	protein_coding	P-loop containing nucleoside triphosphate hydrolases superfamily protein && sp|Q66GP9|NOA1_ARATH NO-associated protein 1, chloroplastic/mitochondrial OS=Arabidopsis thaliana OX=3702 GN=NOA1 PE=1 SV=1 && PF01926:50S ribosome-binding GTPase	-	1826	1554	1316	1554	1231	2078	1555	1108	957	929	766	791	36.962	35.0681	39.8194	38.6461	37.4839	39.1418	20.4977	19.3956	19.6514	19.5726	20.1808
836200	4032.77	3837.73	4184.94	4382.38	4374.38	4264.03	2455.05	2373.48	2327.48	2348.76	2363.83	2325.26	4179.37	2365.65	0.819508	6.83162e-106	3.22248e-104	ABCF1	NC_003076.8	24453258	24456115	-	2532	protein_coding	ABC transporter family protein && sp|Q9FJH6|AB1F_ARATH ABC transporter F family member 1 OS=Arabidopsis thaliana OX=3702 GN=ABCF1 PE=2 SV=1 && PF12848:ABC transporter|PF00005:ABC transporter	-	4434	3758	3063	3900	3177	5002	4157	3028	2531	2485	1999	1975	67.8821	64.1391	70.0956	73.3541	73.166	71.2597	41.4439	40.0889	39.3078	39.5972	39.8316
842087	8002.78	7779.63	8401.3	8492.82	8571.15	8076.26	5246.14	5005.64	4959.35	4798.66	5019.73	4940.16	8220.65	4994.95	0.717561	7.62988e-106	3.59231e-104	CRT1a	NC_003070.9	21089565	21092709	-	1851	protein_coding	calreticulin 1a && sp|O04151|CALR1_ARATH Calreticulin-1 OS=Arabidopsis thaliana OX=3702 GN=CRT1 PE=1 SV=1 && PF00262:Calreticulin family	ERF	8799	7618	6149	7558	6225	9474	8883	6386	5393	5077	4245	4196	184.268	177.854	192.489	194.457	196.105	184.625	121.143	115.652	114.571	110.663	115.704
820478	1863.59	1758.53	2064.46	1995.67	2046.06	1986.25	994.541	996.268	978.445	918.712	955.464	964.249	1952.43	967.946	1.00907	1.42802e-105	6.71092e-104	AT3G12930	NC_003074.8	4128334	4129956	+	1188	protein_coding	Lojap-related protein && sp|Q9LDY9|IOJAC_ARATH Protein Iojap, chloroplastic OS=Arabidopsis thaliana OX=3702 GN=IJ PE=2 SV=1 && PF02410:Ribosomal silencing factor during starvation	NAC	2049	1722	1511	1776	1486	2330	1684	1271	1064	972	808	819	66.8573	62.6392	73.698	71.195	72.9387	70.7462	35.7824	35.8642	35.2188	33.0105	34.3142
817318	7095.09	6950.4	7224.92	8217.52	7389.78	7765.11	4064.39	3742.86	3549.62	3735.34	3596	3567.37	7440.47	3709.26	1.00323	1.46773e-105	6.88467e-104	AT2G27720	NC_003071.7	11818230	11819646	+	1151	protein_coding	60S acidic ribosomal protein family && sp|P51407|RLA21_ARATH 60S acidic ribosomal protein P2-1 OS=Arabidopsis thaliana OX=3702 GN=RPP2A PE=3 SV=2 && PF00428:60s Acidic ribosomal protein	-	7801	6806	5288	7313	5367	9109	6882	4775	3860	3952	3041	3030	262.723	255.533	266.21	302.582	271.902	285.469	150.933	139.069	131.875	138.53	133.297
825073	1789.92	1790.19	1884.11	2029.38	2017.15	2025.46	891.78	850.472	726.477	838.372	774.541	739.375	1922.7	803.503	1.25394	1.65983e-105	7.77133e-104	AT3G59040	NC_003074.8	21821349	21824425	-	2425	protein_coding	Tetratricopeptide repeat (TPR)-like superfamily protein && sp|Q9LYT2|PP287_ARATH Pentatricopeptide repeat-containing protein At3g59040 OS=Arabidopsis thaliana OX=3702 GN=At3g59040 PE=2 SV=2 && PF13041:PPR repeat family|PF13812:Pentatricopeptide repeat domain	-	1968	1753	1379	1806	1465	2376	1510	1085	790	887	655	628	31.4584	31.2392	32.9504	35.4674	35.2275	35.3426	15.7184	14.9986	12.8105	14.7575	13.6273
816270	773.083	703.618	776.051	805.683	848.165	826.039	310.056	315.89	323.696	321.36	295.626	337.899	788.773	317.421	1.31326	3.76569e-105	1.75983e-103	AT2G17630	NC_003071.7	7666548	7668065	+	1518	protein_coding	Pyridoxal phosphate (PLP)-dependent transferases superfamily protein && sp|Q9SHP0|SERB2_ARATH Phosphoserine aminotransferase 2, chloroplastic OS=Arabidopsis thaliana OX=3702 GN=PSAT2 PE=1 SV=1 && PF00266:Aminotransferase class-V	-	850	689	568	717	616	969	525	403	352	340	250	287	21.7055	19.6145	21.6812	22.4942	23.6627	23.0259	8.73035	8.89949	9.11845	9.03669	8.30897
818636	1855.4	1749.34	1789.84	1750.7	1750.03	1849	1040.02	1014.3	1011.55	1055.76	1011.04	1005.46	1790.72	1023.02	0.807978	4.24417e-105	1.97978e-103	AT2G40430	NC_003071.7	16878901	16882498	-	2109	protein_coding	Nop53 protein && sp|O22892|NOP53_ARATH Ribosome biogenesis protein NOP53 OS=Arabidopsis thaliana OX=3702 GN=At2g40430 PE=1 SV=2 && PF07767:Nop53 (60S ribosomal biogenesis)	-	2040	1713	1310	1558	1271	2169	1761	1294	1100	1117	855	854	37.4953	35.1003	35.9917	35.1815	35.1419	37.0977	21.0779	20.5679	20.51	21.3687	20.4535
836223	2854.04	2928.85	2742.14	2986.76	2991.99	2996.42	1511.3	1475.2	1400.54	1639.88	1432.01	1341	2916.7	1466.66	0.99026	4.30096e-105	2.00256e-103	ECT3	NC_003076.8	24556994	24559936	-	2135	protein_coding	evolutionarily conserved C-terminal region 3 && sp|F4K1Z0|ECT3_ARATH YTH domain-containing protein ECT3 OS=Arabidopsis thaliana OX=3702 GN=ECT3 PE=1 SV=1 && PF04146:YT521-B-like domain	C3H	3138	2868	2007	2658	2173	3515	2559	1882	1523	1735	1211	1139	56.9742	58.0512	54.47	59.2898	59.3496	59.387	30.2563	29.5497	28.0512	32.7872	28.6171
821673	3134.17	2924.76	3152.02	3367.69	3257.73	3247.04	1698.52	1557.5	1473.18	1651.22	1526.61	1695.38	3180.57	1600.4	0.989917	4.72391e-105	2.19545e-103	PGR7	NC_003074.8	7436026	7438011	+	1185	protein_coding	proton gradient regulation 7 && sp|Q9LU39|GLUBP_ARATH Glutamyl-tRNA reductase-binding protein, chloroplastic OS=Arabidopsis thaliana OX=3702 GN=GLUTRBP PE=1 SV=1 && -	-	3446	2864	2307	2997	2366	3809	2876	1987	1602	1747	1291	1440	112.725	104.444	112.807	120.446	116.427	115.946	61.2653	56.2097	53.1611	59.4808	54.9651
843417	68.2132	90.8882	88.8086	94.3896	74.3521	99.7385	368.524	351.947	381.63	358.222	373.672	415.604	86.0651	374.933	-2.116	4.81151e-105	2.23205e-103	EHB1	NC_003070.9	26702493	26703926	+	1065	protein_coding	Calcium-dependent lipid-binding (CaLB domain) family protein && sp|Q9S764|CAR6_ARATH Protein C2-DOMAIN ABA-RELATED 6 OS=Arabidopsis thaliana OX=3702 GN=CAR6 PE=1 SV=1 && PF00168:C2 domain	ARF	75	89	65	84	54	117	624	449	415	379	316	353	2.72982	3.61136	3.53648	3.75624	2.95665	3.96278	14.7904	14.1328	15.3232	14.3579	14.9698
814900	285.586	333.938	326.542	313.508	313.931	274.494	843.942	881.042	800.044	977.313	795.826	867.706	308	860.979	-1.48918	4.94853e-105	2.2914e-103	ACR5	NC_003071.7	1137572	1140204	-	2014	protein_coding	ACT domain repeat 5 && sp|Q9ZPQ8|ACR5_ARATH ACT domain-containing protein ACR5 OS=Arabidopsis thaliana OX=3702 GN=ACR5 PE=2 SV=2 && PF01842:ACT domain	TCP	314	327	239	279	228	322	1429	1124	870	1034	673	737	6.04357	7.01646	6.87616	6.59733	6.60132	5.76714	17.9109	18.7085	16.9867	20.714	16.8591
823584	1497.05	1362.3	1415.47	1493.38	1386.53	1560.01	630.742	535.366	452.439	501.889	527.397	482.713	1452.46	521.758	1.47191	5.2027e-105	2.40468e-103	AT3G44590	NC_003074.8	16163709	16164997	+	858	protein_coding	60S acidic ribosomal protein family && sp|Q9LXM8|RLA24_ARATH 60S acidic ribosomal protein P2-4 OS=Arabidopsis thaliana OX=3702 GN=RPP2D PE=3 SV=1 && PF00428:60s Acidic ribosomal protein	-	1646	1334	1036	1329	1007	1830	1068	683	492	531	446	410	74.3645	67.189	69.9649	73.7668	68.4381	76.9357	31.4216	26.6849	22.549	24.9695	26.2257
835355	2249.22	2062.86	2261.2	2177.7	2094.25	1940.21	958.516	778.359	888.325	829.865	951.917	963.071	2130.91	895.009	1.25221	7.0493e-105	3.25222e-103	AT5G52780	NC_003076.8	21390412	21391561	-	1150	protein_coding	transmembrane protein%2C putative (DUF3464) && sp|Q9LTD9|Y5278_ARATH Uncharacterized protein PAM68-like OS=Arabidopsis thaliana OX=3702 GN=At5g52780 PE=2 SV=1 && PF11947:Photosynthesis affected mutant 68	M-type_MADS	2473	2020	1655	1938	1521	2276	1623	993	966	878	805	818	83.3584	75.9073	83.3888	80.2563	77.1236	71.3901	35.6258	28.9456	33.0316	30.8034	35.3164
823623	6997.77	6593.99	7585.62	7741.07	7590.8	6754.94	3922.06	3556.31	3508.24	3623.81	3649.21	3580.32	7210.7	3639.99	0.98495	7.92714e-105	3.65053e-103	RPL9	NC_003074.8	16386395	16388723	+	1216	protein_coding	ribosomal protein L9 && sp|P25864|RK9_ARATH 50S ribosomal protein L9, chloroplastic OS=Arabidopsis thaliana OX=3702 GN=RPL9 PE=2 SV=1 && PF03948:Ribosomal protein L9, C-terminal domain|PF01281:Ribosomal protein L9, N-terminal domain	SBP	7694	6457	5552	6889	5513	7924	6641	4537	3815	3834	3086	3041	245.268	229.471	264.56	269.802	264.369	235.058	137.862	125.074	123.37	127.21	128.039
838388	13462.6	12946	13296.7	14345	14381.6	14579.7	7506.3	6894.71	6283.57	6998.09	6445.84	6235.24	13835.3	6727.29	1.0395	8.42424e-105	3.87239e-103	ATARCA	NC_003070.9	6222201	6224242	+	1449	protein_coding	Transducin/WD40 repeat-like superfamily protein && sp|O24456|GBLPA_ARATH Receptor for activated C kinase 1A OS=Arabidopsis thaliana OX=3702 GN=RACK1A PE=1 SV=2 && PF00400:WD domain, G-beta repeat	MYB	14802	12677	9732	12766	10445	17103	12710	8796	6833	7404	5451	5296	395.982	378.075	389.172	419.575	420.335	425.763	221.422	203.493	185.436	206.158	189.796
824835	2194.65	2191.53	2265.3	2095.67	2169.98	2307.63	1156.36	1159.31	1192.71	1182.42	1255.82	1291.55	2204.13	1206.36	0.87382	8.80906e-105	4.04192e-103	AT3G56680	NC_003074.8	20991280	20993686	+	1559	protein_coding	Single-stranded nucleic acid binding R3H protein && sp|Q80TM6|R3HD2_MOUSE R3H domain-containing protein 2 OS=Mus musculus OX=10090 GN=R3hdm2 PE=1 SV=2 && PF01424:R3H domain|PF12752:SUZ domain	M-type_MADS	2413	2146	1658	1865	1576	2707	1958	1479	1297	1251	1062	1097	59.9976	59.4858	61.6234	56.9713	58.9476	62.6334	31.7037	31.8019	32.7148	32.3753	34.3682
843115	4355.64	4487.22	4751.94	4183.48	4216.04	4398.72	8216.18	7578.22	7906.64	7423.42	8160.47	8279.12	4398.84	7927.34	-0.849768	9.08806e-105	4.16237e-103	AT1G67870	NC_003070.9	25449222	25451051	-	1319	protein_coding	glycine-rich protein && - && -	-	4789	4394	3478	3723	3062	5160	13912	9668	8598	7854	6901	7032	140.742	143.961	152.789	134.422	135.368	141.114	266.249	245.71	256.332	240.242	263.965
837291	5143.28	4935.54	5243.81	5665.62	5441.47	5645.03	2988.94	2549.85	2688.88	2729.67	2754.05	2692.6	5345.79	2734	0.966637	9.69898e-105	4.43412e-103	RPS15A	NC_003070.9	2407411	2409791	-	1653	protein_coding	ribosomal protein S15A && sp|P42798|R15A1_ARATH 40S ribosomal protein S15a-1 OS=Arabidopsis thaliana OX=3702 GN=RPS15AA PE=2 SV=2 && PF00410:Ribosomal protein S8	NF-YA	5655	4833	3838	5042	3952	6622	5061	3253	2924	2888	2329	2287	132.612	126.35	134.536	145.262	139.412	144.504	77.2872	65.9694	69.5592	70.4898	71.0846
816946	2157.36	2029.16	1808.96	1874.31	2112.15	2095.36	937.845	976.672	973.847	861.056	914.076	905.381	2012.88	928.146	1.11671	9.98056e-105	4.5546e-103	SCA3	NC_003071.7	10248851	10254641	-	3761	protein_coding	DNA/RNA polymerases superfamily protein && sp|O24600|RPOT3_ARATH DNA-directed RNA polymerase 3, chloroplastic OS=Arabidopsis thaliana OX=3702 GN=RPOT3 PE=2 SV=1 && -	-	2372	1987	1324	1668	1534	2458	1588	1246	1059	911	773	769	24.4475	22.831	20.3982	21.1211	23.7836	23.5745	10.6584	11.1057	11.0724	9.77276	10.3694
815070	4787.66	4789.5	4978.75	5207.16	5150.95	5287.85	2923.38	2542.79	2529.79	2644.6	2659.45	2521.88	5033.64	2636.99	0.931242	1.35307e-104	6.16356e-103	AT2G05220	NC_003071.7	1894349	1896050	-	963	protein_coding	Ribosomal S17 family protein && sp|Q9SJ36|RS172_ARATH 40S ribosomal protein S17-2 OS=Arabidopsis thaliana OX=3702 GN=RPS17B PE=2 SV=3 && PF00833:Ribosomal S17	G2-like	5264	4690	3644	4634	3741	6203	4950	3244	2751	2798	2249	2142	211.891	210.463	219.26	229.167	226.526	232.348	129.755	112.924	112.335	117.226	117.826
822697	133.698	198.116	210.408	196.645	209.287	184.985	626.018	664.701	701.648	722.115	718.963	762.922	188.857	699.394	-1.89723	1.4137e-104	6.42815e-103	COBL2	NC_003074.8	11728024	11730350	+	1706	protein_coding	COBRA-like protein 2 precursor && sp|Q8L8Q7|COBL2_ARATH COBRA-like protein 2 OS=Arabidopsis thaliana OX=3702 GN=COBL2 PE=2 SV=2 && PF04833:COBRA-like protein	C2H2	147	194	154	175	152	217	1060	848	763	764	608	648	3.34011	4.9142	5.23057	4.8852	5.19542	4.58822	15.6845	16.6628	17.5872	18.0683	17.9806
830556	1004.1	1047.77	1155.88	1050.65	1050.57	1160.21	2003.26	2245.72	2211.62	2256.14	2259.77	2258.16	1078.19	2205.77	-1.03153	1.46153e-104	6.63365e-103	CIPK15	NC_003076.8	309374	312097	+	2443	protein_coding	CBL-interacting protein kinase 15 && sp|P92937|CIPKF_ARATH CBL-interacting serine/threonine-protein kinase 15 OS=Arabidopsis thaliana OX=3702 GN=CIPK15 PE=1 SV=2 && PF03822:NAF domain|PF00069:Protein kinase domain	WRKY	1104	1026	846	935	763	1361	3392	2865	2405	2387	1911	1918	17.5174	18.149	20.0657	18.2268	18.212	20.0955	35.0491	39.3127	38.7116	39.4213	39.4654
843836	6988.67	6853.38	7774.17	7578.14	7574.28	7078.02	4323.06	4035.24	4104.13	4102.07	3920	3951.18	7307.78	4072.62	0.841741	1.58273e-104	7.17089e-103	RPS9	NC_003070.9	28157386	28159317	-	1117	protein_coding	ribosomal protein S9 && sp|Q9XJ27|RR9_ARATH 30S ribosomal protein S9, chloroplastic OS=Arabidopsis thaliana OX=3702 GN=RPS9 PE=2 SV=1 && PF00380:Ribosomal protein S9/S16	-	7684	6711	5690	6744	5501	8303	7320	5148	4463	4340	3315	3356	266.66	259.635	295.166	287.533	287.173	268.13	165.425	154.496	157.117	156.761	149.73
837486	5911.81	5649.37	5816.28	6388.15	6235.94	6478.74	3137.77	2590.61	2517.84	2844.98	2646.45	2817.4	6080.05	2759.17	1.13902	1.74491e-104	7.89148e-103	AT1G09590	NC_003070.9	3106367	3107801	+	872	protein_coding	Translation protein SH3-like family protein && sp|Q43291|RL211_ARATH 60S ribosomal protein L21-1 OS=Arabidopsis thaliana OX=3702 GN=RPL21A PE=2 SV=2 && PF01157:Ribosomal protein L21e	-	6500	5532	4257	5685	4529	7600	5313	3305	2738	3010	2238	2393	288.948	274.155	282.875	310.483	302.86	314.384	153.804	127.053	123.472	139.268	129.486
827467	7559.84	6855.42	7086.93	7153.38	7765.67	7971.41	4276.41	4139.49	4074.71	4084.11	4117.48	3985.33	7398.78	4112.92	0.846787	2.29016e-104	1.03389e-102	AT4G17520	NC_003075.7	9771297	9773592	+	1561	protein_coding	Hyaluronan / mRNA binding family && sp|O23593|RGGB_ARATH RGG repeats nuclear RNA binding protein B OS=Arabidopsis thaliana OX=3702 GN=RGGB PE=1 SV=1 && PF09598:Stm1|PF04774:Hyaluronan / mRNA binding family	ERF	8312	6713	5187	6366	5640	9351	7241	5281	4431	4321	3482	3385	206.408	185.842	192.54	194.217	210.684	216.082	117.095	113.408	111.622	111.682	112.539
842017	1554.35	1597.18	1636.81	1769.81	1712.85	1728.8	2918.66	2926.1	2980.39	3125.7	2994.1	3123.51	1666.63	3011.41	-0.853259	2.49115e-104	1.12262e-102	AT1G55680	NC_003070.9	20804592	20807940	-	1960	protein_coding	Transducin/WD40 repeat-like superfamily protein && - && -	C3H	1709	1564	1198	1575	1244	2028	4942	3733	3241	3307	2532	2653	33.7994	34.4834	35.4167	38.2691	37.0101	37.3229	63.6489	63.846	65.0239	68.0738	65.1758
824896	3407.93	3283.21	3481.3	3584.56	3673.55	3597.41	2084.17	1918.85	1921.95	1861.05	1850.62	1868.45	3504.66	1917.52	0.867125	5.54805e-104	2.49573e-102	EIF3E	NC_003074.8	21196517	21199319	-	1841	protein_coding	eukaryotic translation initiation factor 3E && sp|Q9C5Z3|EIF3E_ARATH Eukaryotic translation initiation factor 3 subunit E OS=Arabidopsis thaliana OX=3702 GN=TIF3E1 PE=1 SV=1 && PF01399:PCI domain|PF09440:eIF3 subunit 6 N terminal domain	FAR1	3747	3215	2548	3190	2668	4220	3529	2448	2090	1969	1565	1587	78.8956	75.467	80.1961	82.5202	84.506	82.6842	48.3885	44.5748	44.6419	43.1513	42.8884
828774	2432.94	2493.81	2548.12	2628.3	2603.7	2667.37	1501.26	1309.02	1366.51	1414.93	1366.98	1373.97	2562.37	1388.78	0.881585	8.34853e-104	3.74882e-102	AT4G26670	NC_003075.7	13452117	13454139	+	1333	protein_coding	Mitochondrial import inner membrane translocase subunit Tim17/Tim22/Tim23 family protein && sp|Q94EH2|TI222_ARATH Chloroplastic import inner membrane translocase subunit TIM22-2 OS=Arabidopsis thaliana OX=3702 GN=TIM22-2 PE=1 SV=1 && PF02466:Tim17/Tim22/Tim23/Pmp24 family	-	2675	2442	1865	2339	1891	3129	2542	1670	1486	1497	1156	1167	77.7887	79.1672	81.0693	83.5648	82.7213	84.6719	48.1381	41.997	43.8368	45.31	43.7529
824612	2402.92	2253.82	2284.43	2702.46	2561.02	2753.46	1181.76	1055.06	1065.81	1081.28	1046.52	1044.31	2493.02	1079.12	1.20641	1.11972e-103	5.01904e-102	AT3G54470	NC_003074.8	20168005	20170320	-	1786	protein_coding	uridine 5'-monophosphate synthase / UMP synthase (PYRE-F) (UMPS) && sp|Q42586|UMPS_ARATH Uridine 5'-monophosphate synthase OS=Arabidopsis thaliana OX=3702 GN=PYRE-F PE=2 SV=2 && PF00215:Orotidine 5'-phosphate decarboxylase / HUMPS family|PF00156:Phosphoribosyl transferase domain	-	2642	2207	1672	2405	1860	3230	2001	1346	1159	1144	885	887	57.3422	53.4012	54.2453	64.1294	60.7278	65.2356	28.282	25.2636	25.5183	25.8432	25
839766	1287.87	1453.19	1677.8	1638.33	1387.91	1763.75	3922.65	4483.6	4048.96	4464.07	4751.31	4708.22	1534.81	4396.47	-1.51765	1.25628e-103	5.62116e-102	AT1G28660	NC_003070.9	10071609	10073549	-	1577	protein_coding	GDSL-like Lipase/Acylhydrolase superfamily protein && sp|Q9FPE4|GDL12_ARATH GDSL esterase/lipase At1g28660 OS=Arabidopsis thaliana OX=3702 GN=At1g28660 PE=2 SV=1 && PF00657:GDSL-like Lipase/Acylhydrolase	M-type_MADS	1416	1423	1228	1458	1008	2069	6642	5720	4403	4723	4018	3999	34.806	38.9945	45.1205	44.03	37.2722	47.3252	106.319	121.589	109.791	120.834	128.546
820768	1203.28	1414.38	1676.43	1546.19	1566.9	1517.39	336.632	357.434	295.189	455.575	392.592	429.732	1487.43	377.859	1.98037	1.30734e-103	5.83928e-102	AT3G15356	NC_003074.8	5174402	5175523	-	1122	protein_coding	Legume lectin family protein && sp|Q9LJR2|LECT2_ARATH Lectin-like protein LEC OS=Arabidopsis thaliana OX=3702 GN=LEC PE=1 SV=1 && PF00139:Legume lectin domain	S1Fa-like	1323	1385	1227	1376	1138	1780	570	456	321	482	332	365	45.7078	53.3441	63.3664	58.4048	59.1432	57.2257	12.8241	13.624	11.2502	17.3323	14.9288
816262	346.523	338.023	319.711	302.272	353.861	341.839	780.16	768.952	776.135	764.648	833.666	845.336	333.705	794.816	-1.2474	1.34865e-103	6.01317e-102	TRM26	NC_003071.7	7634126	7637832	-	3432	protein_coding	RB1-inducible coiled-coil protein && - && PF14309:Domain of unknown function (DUF4378)	-	381	331	234	269	257	401	1321	981	844	809	705	718	4.30329	4.16783	3.95072	3.73274	4.36658	4.21464	9.71627	9.58194	9.67042	9.5105	10.3638
843576	1666.22	1706.45	1651.84	1581.03	1733.51	1814.05	877.015	819.902	847.863	764.648	774.541	755.858	1692.18	806.638	1.06487	1.63618e-103	7.28232e-102	EDA25	NC_003070.9	27268092	27273935	-	3704	protein_coding	CCAAT-binding factor && sp|Q03701|CEBPZ_HUMAN CCAAT/enhancer-binding protein zeta OS=Homo sapiens OX=9606 GN=CEBPZ PE=1 SV=3 && PF03914:CBF/Mak21 family	-	1832	1671	1209	1407	1259	2128	1485	1046	922	809	655	642	19.1724	19.4955	18.9131	18.0903	19.8203	20.7236	10.1204	9.46656	9.78836	8.81211	8.92173
821047	1959.99	1721.77	2445.65	2450.76	2256.73	2068.08	670.311	636.483	670.382	674.856	772.176	673.444	2150.5	682.942	1.6553	2.18813e-103	9.72178e-102	PAP17	NC_003074.8	6089381	6091231	+	1658	protein_coding	purple acid phosphatase 17 && sp|Q9SCX8|PPA17_ARATH Purple acid phosphatase 17 OS=Arabidopsis thaliana OX=3702 GN=PAP17 PE=2 SV=1 && PF00149:Calcineurin-like phosphoesterase	E2F/DP	2155	1686	1790	2181	1639	2426	1135	812	729	714	653	572	50.3832	43.9443	62.557	62.6461	57.6435	52.7801	17.2805	16.4174	17.2899	17.3746	19.8704
829770	4613.03	4451.48	4545.63	4956.58	4981.59	4979.25	2603.29	2300.59	2321.97	2505.66	2308.25	2202.82	4754.6	2373.76	1.00045	2.84839e-103	1.2633e-101	AT4G36130	NC_003075.7	17097405	17098906	+	1235	protein_coding	Ribosomal protein L2 family && sp|Q42064|RL83_ARATH 60S ribosomal protein L8-3 OS=Arabidopsis thaliana OX=3702 GN=RPL8C PE=2 SV=2 && PF03947:Ribosomal Proteins L2, C-terminal domain|PF00181:Ribosomal Proteins L2, RNA binding domain	M-type_MADS	5072	4359	3327	4411	3618	5841	4408	2935	2525	2651	1952	1871	159.197	152.528	156.097	170.096	170.827	170.602	90.0987	79.666	80.3978	86.6054	79.7429
835736	2025.48	2061.84	2160.1	2148.49	2079.11	2218.12	1211.88	1120.12	1184.43	1157.84	1169.5	1070.21	2115.52	1152.33	0.874157	2.91501e-103	1.29058e-101	PSL4	NC_003076.8	22823189	22828062	-	2453	protein_coding	calmodulin-binding protein && sp|Q9FM96|PSL4_ARATH Glucosidase 2 subunit beta OS=Arabidopsis thaliana OX=3702 GN=PSL4 PE=2 SV=1 && PF12999:Glucosidase II beta subunit-like|PF13015:Glucosidase II beta subunit-like protein	LBD	2227	2019	1581	1912	1510	2602	2052	1429	1288	1225	989	909	35.1921	35.5687	37.3458	37.1205	35.8951	38.2625	21.1166	19.5284	20.6475	20.1484	20.3413
821194	427.47	436.059	449.508	512.401	397.922	452.659	131.7	112.874	126.904	129.489	98.1479	109.493	446.003	118.101	1.90476	3.86999e-103	1.71038e-101	GASA5	NC_003074.8	637921	639242	-	927	protein_coding	GAST1 protein homolog 5 && sp|Q84J95|GASA5_ARATH Gibberellin-regulated protein 5 OS=Arabidopsis thaliana OX=3702 GN=GASA5 PE=2 SV=1 && -	ZF-HD	470	427	329	456	289	531	223	144	138	137	83	93	19.6536	19.9057	20.5648	23.4266	18.1792	20.6623	6.07252	5.20732	5.85395	5.9627	4.51728
834701	3940	3978.66	4201.33	4470.02	4826	4431.12	2146.77	1998.02	1954.13	2073.72	1912.11	1873.16	4307.85	1992.99	1.10983	5.61807e-103	2.47863e-101	AT5G46580	NC_003076.8	18897445	18899646	-	2202	protein_coding	pentatricopeptide (PPR) repeat-containing protein && sp|Q9LS25|PP420_ARATH Pentatricopeptide repeat-containing protein At5g46580, chloroplastic OS=Arabidopsis thaliana OX=3702 GN=At5g46580 PE=2 SV=1 && PF13812:Pentatricopeptide repeat domain|PF13041:PPR repeat family	bHLH	4332	3896	3075	3978	3505	5198	3635	2549	2125	2194	1617	1591	76.2595	76.4595	80.9162	86.0341	92.8168	85.1496	41.6707	38.8047	37.9482	40.1996	37.0486
820120	11566.2	10843.3	11004.1	12461.7	12166.2	12816	6201.12	5620.17	5290.41	5548.19	5327.19	5140.31	11809.6	5521.23	1.09619	6.12954e-103	2.69956e-101	AT3G09630	NC_003074.8	2953693	2955748	+	1645	protein_coding	Ribosomal protein L4/L1 family && sp|Q9SF40|RL4A_ARATH 60S ribosomal protein L4-1 OS=Arabidopsis thaliana OX=3702 GN=RPL4A PE=1 SV=1 && PF00573:Ribosomal protein L4/L1 family|PF14374:60S ribosomal protein L4 C-terminal domain	AP2	12717	10618	8054	11090	8836	15034	10500	7170	5753	5870	4505	4366	299.669	278.937	283.696	321.062	313.217	329.665	161.127	146.112	137.524	143.971	138.168
824153	11067.8	10835.1	10741.7	12011.1	11561.8	13028.2	5803.06	4992.31	4982.34	5230.61	4964.16	4664.66	11541	5106.19	1.17585	6.7643e-103	2.97394e-101	AT3G49910	NC_003074.8	18504164	18505390	+	1227	protein_coding	Translation protein SH3-like family protein && sp|P51414|RL261_ARATH 60S ribosomal protein L26-1 OS=Arabidopsis thaliana OX=3702 GN=RPL26A PE=2 SV=2 && PF00467:KOW motif|PF16906:Ribosomal proteins L26 eukaryotic, L24P archaeal	-	12169	10610	7862	10689	8397	15283	9826	6369	5418	5534	4198	3962	384.444	373.681	371.275	414.874	399.057	449.291	202.151	174.004	173.638	181.969	172.614
819589	5276.07	4987.62	5148.17	5006.02	5349.22	5307.45	3234.62	3368.18	3282.02	3205.09	3085.16	3156.47	5179.09	3221.92	0.683624	8.8379e-103	3.87884e-101	emb2458	NC_003074.8	1146568	1153650	-	4647	protein_coding	FtsH extracellular protease family && sp|F4J3N2|FTSI5_ARATH Probable inactive ATP-dependent zinc metalloprotease FTSHI 5, chloroplastic OS=Arabidopsis thaliana OX=3702 GN=FTSHI5 PE=2 SV=1 && PF00004:ATPase family associated with various cellular activities (AAA)|PF01434:Peptidase family M41	C2H2	5801	4884	3768	4455	3885	6226	5477	4297	3569	3391	2609	2681	48.3897	45.4185	46.9835	45.656	48.7499	48.3282	29.7519	30.9973	30.2012	29.4413	28.3257
833970	11273.4	11196.6	12067	13164	12525.6	13076	6342.86	5453.21	5460.53	5815.67	5502.2	5259.22	12217.1	5638.95	1.1147	9.33442e-103	4.08964e-101	RPL5B	NC_003076.8	15903279	15905532	+	1400	protein_coding	ribosomal protein L5 B && sp|P49227|RL52_ARATH 60S ribosomal protein L5-2 OS=Arabidopsis thaliana OX=3702 GN=RPL5B PE=2 SV=3 && PF17144:Ribosomal large subunit proteins 60S L5, and 50S L18|PF14204:Ribosomal L18 C-terminal region	-	12395	10964	8832	11715	9097	15339	10740	6957	5938	6153	4653	4467	343.195	338.432	365.543	398.508	378.901	395.214	193.651	166.581	166.787	177.321	167.681
824741	3677.15	3979.68	4131.65	4414.96	4286.26	4425.15	2133.77	1903.18	1845.62	1985.82	1861.26	1992.07	4152.48	1953.62	1.0864	1.02916e-102	4.50119e-101	AT3G55750	NC_003074.8	20698431	20700200	+	911	protein_coding	Ribosomal protein L35Ae family protein && sp|P51422|R35A4_ARATH 60S ribosomal protein L35a-4 OS=Arabidopsis thaliana OX=3702 GN=RPL35AD PE=3 SV=2 && PF01247:Ribosomal protein L35Ae	-	4043	3897	3024	3929	3113	5191	3613	2428	2007	2101	1574	1692	172.032	184.86	192.341	205.394	199.258	205.54	100.114	89.3433	86.6321	93.0486	87.1696
817444	2082.78	2279.35	2304.93	2453.01	2219.55	2049.33	994.541	899.071	1076.84	905.479	890.426	878.302	2231.49	940.777	1.24286	1.4478e-102	6.32124e-101	EXPA6	NC_003071.7	12431338	12433796	-	1590	protein_coding	expansin A6 && sp|Q38865|EXPA6_ARATH Expansin-A6 OS=Arabidopsis thaliana OX=3702 GN=EXPA6 PE=2 SV=2 && PF03330:Lytic transglycolase|PF01357:Pollen allergen	MYB_related	2290	2232	1687	2183	1612	2404	1684	1147	1171	958	753	746	55.8292	60.6634	61.4788	65.3853	59.1185	54.5382	26.7355	24.1823	28.9607	24.3092	23.8933
816492	8550.3	8873.35	9184.18	10308.7	9628.6	9948.28	4683.32	3715.43	3731.7	4008.49	3922.37	4011.23	9415.57	4012.09	1.22999	1.55406e-102	6.77344e-101	AT2G19730	NC_003071.7	8511486	8513291	+	847	protein_coding	Ribosomal L28e protein family && sp|O82204|RL281_ARATH 60S ribosomal protein L28-1 OS=Arabidopsis thaliana OX=3702 GN=RPL28A PE=1 SV=1 && PF01778:Ribosomal L28e protein family	TCP	9401	8689	6722	9174	6993	11670	7930	4740	4058	4241	3317	3407	430.243	443.319	459.857	515.82	481.433	496.994	236.338	187.597	188.399	202.017	197.579
830626	4563.92	4318.72	4195.87	4231.8	4348.22	4356.1	2722.59	2712.11	2564.74	2672.96	2514.01	2525.41	4335.77	2618.63	0.726129	1.60624e-102	6.98881e-101	Tudor1	NC_003076.8	2319994	2325535	-	3600	protein_coding	TUDOR-SN protein 1 && sp|Q8VZG7|TSN1_ARATH Ribonuclease TUDOR 1 OS=Arabidopsis thaliana OX=3702 GN=TSN1 PE=1 SV=1 && PF00567:Tudor domain|PF00565:Staphylococcal nuclease homologue	-	5018	4229	3071	3766	3158	5110	4610	3460	2789	2828	2126	2145	54.032	50.7651	49.4293	49.8197	51.1523	51.2014	32.3253	32.2185	30.4646	31.6941	29.7947
821922	588.453	595.369	617.561	620.275	583.802	582.234	1147.5	1138.14	1127.42	1203.21	1175.41	1211.49	597.949	1167.2	-0.964735	1.78632e-102	7.75896e-101	FAO3	NC_003074.8	8382672	8386181	+	2672	protein_coding	fatty alcohol oxidase 3 && sp|Q9LW56|FAO3_ARATH Long-chain-alcohol oxidase FAO3 OS=Arabidopsis thaliana OX=3702 GN=FAO3 PE=1 SV=1 && PF00732:GMC oxidoreductase|PF05199:GMC oxidoreductase	-	647	583	452	552	424	683	1943	1452	1226	1273	994	1029	9.38622	9.42892	9.80188	9.83843	9.25305	9.22036	18.3561	18.2164	18.0428	19.2218	18.7685
843063	10087.4	10679.9	10765	12097.6	11012.4	11396.6	5792.43	5050.32	4773.6	5236.28	4756.04	5206.24	11006.5	5135.82	1.09897	2.09492e-102	9.08373e-101	AT1G67430	NC_003070.9	25262134	25263857	+	833	protein_coding	Ribosomal protein L22p/L17e family protein && sp|P51413|RL172_ARATH 60S ribosomal protein L17-2 OS=Arabidopsis thaliana OX=3702 GN=RPL17B PE=2 SV=2 && PF00237:Ribosomal protein L22p/L17e	-	11091	10458	7879	10766	7998	13369	9808	6443	5191	5540	4022	4422	516.118	542.542	548.067	615.506	559.876	578.919	297.221	259.283	245.051	268.329	243.599
829599	717.603	749.573	726.864	737.138	707.722	749.318	1337.67	1329.4	1441	1386.57	1408.36	1442.25	731.37	1390.88	-0.923353	3.11153e-102	1.34687e-100	AT4G34480	NC_003075.7	16480887	16484231	-	2230	protein_coding	O-Glycosyl hydrolases family 17 protein && sp|Q9M069|E137_ARATH Glucan endo-1,3-beta-glucosidase 7 OS=Arabidopsis thaliana OX=3702 GN=At4g34480 PE=1 SV=2 && PF00332:Glycosyl hydrolases family 17|PF07983:X8 domain	G2-like	789	734	532	656	514	879	2265	1696	1567	1467	1191	1225	13.715	14.224	13.8234	14.0095	13.4405	14.2183	25.6394	25.4949	27.6321	26.5416	26.9455
829227	179.173	205.264	154.39	151.698	144.574	242.1	696.297	826.173	775.215	788.277	856.134	858.287	179.533	800.064	-2.13885	3.38682e-102	1.46352e-100	AT4G31000	NC_003075.7	15103120	15105979	+	2212	protein_coding	Calmodulin-binding protein && sp|F4JR57|CB60F_ARATH Calmodulin-binding protein 60 F OS=Arabidopsis thaliana OX=3702 GN=CBP60F PE=2 SV=1 && PF07887:Calmodulin binding protein-like	TCP	197	201	113	135	105	284	1179	1054	843	834	724	729	3.45227	3.92682	2.96006	2.90651	2.76796	4.63124	13.4547	15.973	14.9862	15.2119	16.5132
832124	5090.53	5281.73	5681.02	5631.91	5803.6	5604.96	3176.74	3180.06	3201.1	3280.71	3140.73	2996.35	5515.62	3162.62	0.800994	4.5568e-102	1.96574e-100	RAN2	NC_003076.8	6762569	6764683	+	1216	protein_coding	RAS-related GTP-binding nuclear protein 2 && sp|P41917|RAN2_ARATH GTP-binding nuclear protein Ran-2 OS=Arabidopsis thaliana OX=3702 GN=RAN2 PE=1 SV=3 && PF00071:Ras family	MIKC_MADS	5597	5172	4158	5012	4215	6575	5379	4057	3481	3471	2656	2545	178.421	183.804	198.134	196.291	202.125	195.041	111.664	111.842	112.569	115.166	110.198
834110	697.594	519.799	631.224	707.922	793.089	717.776	2697.19	3002.13	3357.43	3546.3	3664.58	3695.7	677.901	3327.22	-2.29513	9.4075e-102	4.05132e-100	GDPD2	NC_003076.8	16441655	16444023	+	1599	protein_coding	PLC-like phosphodiesterases superfamily protein && sp|Q9FLM1|GDPD2_ARATH Glycerophosphodiester phosphodiesterase GDPD2 OS=Arabidopsis thaliana OX=3702 GN=GDPD2 PE=2 SV=1 && PF03009:Glycerophosphoryl diester phosphodiesterase family	-	767	509	462	630	576	842	4567	3830	3651	3752	3099	3139	18.5939	13.7562	16.7418	18.7636	21.0053	18.9945	72.0985	80.2938	89.787	94.6709	97.7804
839511	5542.55	5653.45	6350.5	6644.35	6142.31	6617.69	3144.26	2709.75	2759.69	2711.71	2880.58	2799.74	6158.48	2834.29	1.11877	1.5041e-101	6.46637e-100	AT1G04480	NC_003070.9	1215925	1217471	+	822	protein_coding	Ribosomal protein L14p/L23e family protein && sp|P49690|RL23_ARATH 60S ribosomal protein L23 OS=Arabidopsis thaliana OX=3702 GN=RPL23A PE=2 SV=3 && PF00238:Ribosomal protein L14p/L23e	WRKY	6094	5536	4648	5913	4461	7763	5324	3457	3001	2869	2436	2378	287.378	291.041	327.644	342.578	316.458	340.66	163.497	140.981	143.564	140.819	149.515
842548	48.204	79.6549	73.7795	42.7001	50.945	46.0332	330.726	348.811	345.766	420.604	381.949	400.299	56.8861	371.359	-2.71562	1.71328e-101	7.35311e-100	AT1G62510	NC_003070.9	23136366	23137254	-	889	protein_coding	Bifunctional inhibitor/lipid-transfer protein/seed storage 2S albumin superfamily protein && sp|Q39176|ERLI1_ARATH Lipid transfer protein EARLI 1 OS=Arabidopsis thaliana OX=3702 GN=EARLI1 PE=1 SV=1 && PF14547:Hydrophobic seed protein	Trihelix	53	78	54	38	37	54	560	445	376	445	323	340	2.31099	3.7916	3.51965	2.03566	2.42692	2.19107	15.9012	16.7799	16.6317	20.1958	18.3307
817910	2650.31	2813.45	3087.81	2991.25	3199.9	3192.48	1516.62	1373.3	1332.49	1367.67	1318.49	1349.24	2989.2	1376.3	1.11599	1.88691e-101	8.08457e-100	PRPL28	NC_003071.7	14173579	14174656	+	749	protein_coding	Ribosomal L28 family && sp|O22795|RK28_ARATH 50S ribosomal protein L28, chloroplastic OS=Arabidopsis thaliana OX=3702 GN=RPL28 PE=2 SV=2 && PF00830:Ribosomal L28 family	-	2914	2755	2260	2662	2324	3745	2568	1752	1449	1447	1115	1146	150.81	158.953	174.837	169.258	180.93	180.357	86.548	78.4122	76.074	77.9451	75.1055
844128	698.503	803.697	840.266	777.591	747.652	704.989	1709.74	1681.35	1697.56	1727.78	2001.98	1728.35	762.116	1757.79	-1.20749	2.38741e-101	1.02116e-99	AT1G77930	NC_003070.9	29300971	29303570	+	2005	protein_coding	Chaperone DnaJ-domain superfamily protein && sp|Q8RB67|DNAJ_CALS4 Chaperone protein DnaJ OS=Caldanaerobacter subterraneus subsp. tengcongensis (strain DSM 15242 / JCM 11007 / NBRC 100824 / MB4) OX=273068 GN=dnaJ PE=3 SV=1 && -	bZIP	768	787	615	692	543	827	2895	2145	1846	1828	1693	1468	14.8481	16.9625	17.7733	16.4367	15.7921	14.8784	36.4484	35.8628	36.2049	36.7844	42.6012
842836	3135.08	3137.18	3182.08	3567.7	3281.13	3473.8	1824.9	1640.59	1682.85	1766.54	1679.16	1615.32	3296.16	1701.56	0.952478	2.69019e-101	1.14873e-99	mtACP2	NC_003070.9	24248727	24250436	-	812	protein_coding	mitochondrial acyl carrier protein 2 && sp|O80800|ACPM2_ARATH Acyl carrier protein 2, mitochondrial OS=Arabidopsis thaliana OX=3702 GN=MTACP2 PE=1 SV=1 && PF00550:Phosphopantetheine attachment site	CPP	3447	3072	2329	3175	2383	4075	3090	2093	1830	1869	1420	1372	164.554	163.491	166.196	186.213	171.129	181.024	96.0608	86.4062	88.6227	92.8657	88.229
818042	645.752	675.024	688.608	670.84	585.179	653.841	1301.05	1297.26	1256.16	1387.52	1359.88	1385.74	653.207	1331.27	-1.02415	2.88785e-101	1.23104e-99	FAH1	NC_003071.7	14665667	14668250	+	1142	protein_coding	fatty acid hydroxylase 1 && sp|O48916|FAH1_ARATH Dihydroceramide fatty acyl 2-hydroxylase FAH1 OS=Arabidopsis thaliana OX=3702 GN=FAH1 PE=1 SV=1 && PF04116:Fatty acid hydroxylase superfamily	-	710	661	504	597	425	767	2203	1655	1366	1468	1150	1177	24.0999	25.013	25.5724	24.8961	21.7009	24.2266	48.6959	48.5807	47.0365	51.8635	50.8055
827311	4840.41	5197.99	6166.05	5620.68	4926.52	5078.99	11482.7	11741.2	11886.6	12106.8	13569.2	12775.4	5305.11	12260.3	-1.20878	3.80142e-101	1.61775e-99	AT4G16190	NC_003075.7	9171280	9173667	+	2144	protein_coding	Papain family cysteine protease && sp|Q9SUL1|RD19C_ARATH Probable cysteine protease RD19C OS=Arabidopsis thaliana OX=3702 GN=RD19C PE=2 SV=1 && -	C2H2	5322	5090	4513	5002	3578	5958	19443	14979	12926	12809	11475	10851	96.2217	102.594	121.969	111.107	97.3131	100.24	228.919	234.201	237.077	241.042	270.027
818148	209.187	280.834	255.496	228.108	236.825	277.051	734.094	690.568	771.537	827.03	750.891	828.854	247.917	767.162	-1.62596	4.24076e-101	1.80168e-99	AT2G35760	NC_003071.7	15031679	15033342	+	1234	protein_coding	Uncharacterized protein family (UPF0497) && sp|Q8L924|CSPL7_ARATH CASP-like protein 2B2 OS=Arabidopsis thaliana OX=3702 GN=At2g35760 PE=2 SV=2 && PF04535:Domain of unknown function (DUF588)	MYB_related	230	275	187	203	172	325	1243	881	839	875	635	704	7.22496	9.63047	8.7808	7.83437	8.12773	9.50018	25.4273	23.9327	26.736	28.6085	25.962
827529	1745.35	1738.11	1864.98	1864.19	1723.87	1858.38	1028.2	938.263	944.42	979.203	940.092	987.796	1799.15	969.663	0.889888	4.43237e-101	1.87992e-99	EIF4E	NC_003075.7	10016530	10018232	-	983	protein_coding	eukaryotic translation initiation factor 4E && sp|O23252|IF4E1_ARATH Eukaryotic translation initiation factor 4E-1 OS=Arabidopsis thaliana OX=3702 GN=EIF4E1 PE=1 SV=1 && PF01652:Eukaryotic initiation factor 4E	C3H	1919	1702	1365	1659	1252	2180	1741	1197	1027	1036	795	839	75.6736	74.8231	80.4612	80.3741	74.2688	79.9957	44.7084	40.8199	41.0834	42.5215	40.803
819581	2911.34	2512.19	2750.33	2653.02	2766.17	2839.56	1509.53	1351.35	1358.24	1328.92	1290.11	1302.15	2738.77	1356.72	1.0105	5.38124e-101	2.27854e-99	PTAC3	NC_003074.8	1122948	1127581	-	3082	protein_coding	plastid transcriptionally active 3 && - && PF02037:SAP domain	-	3201	2460	2013	2361	2009	3331	2556	1724	1477	1406	1091	1106	40.2602	34.4931	37.8459	36.4827	38.0105	38.9857	20.935	18.7515	18.8451	18.4058	17.8596
842747	3154.18	3184.15	2630.1	2932.82	3098.01	2669.07	1347.71	1263.56	1338	1188.09	1180.14	1150.27	2944.72	1244.63	1.24016	8.04117e-101	3.39911e-99	GH9C2	NC_003070.9	23911024	23915236	+	2762	protein_coding	glycosyl hydrolase 9C2 && sp|Q42059|GUN6_ARATH Endoglucanase 6 OS=Arabidopsis thaliana OX=3702 GN=At1g64390 PE=2 SV=2 && PF09478:Carbohydrate binding domain CBM49|PF00759:Glycosyl hydrolase family 9	WRKY	3468	3118	1925	2610	2250	3131	2282	1612	1455	1257	998	977	48.6719	48.7845	40.3845	45.0029	47.5023	40.8906	20.8562	19.5647	20.7152	18.3617	18.23
827364	1228.75	1156.02	1105.33	1103.46	1213.04	1283.81	529.162	541.637	480.946	476.369	490.74	437.974	1181.73	492.805	1.25742	1.37165e-100	5.78847e-99	AT4G16630	NC_003075.7	9361952	9366748	-	2893	protein_coding	DEA(D/H)-box RNA helicase family protein && sp|Q9ZRZ8|RH28_ARATH DEAD-box ATP-dependent RNA helicase 28 OS=Arabidopsis thaliana OX=3702 GN=RH28 PE=2 SV=1 && PF00271:Helicase conserved C-terminal domain|PF00270:DEAD/DEAH box helicase	MYB	1351	1132	809	982	881	1506	896	691	523	504	415	372	18.1021	16.9094	16.2035	16.1654	17.7576	18.7776	7.81814	8.00684	7.10891	7.02885	7.23733
821294	1759.9	1619.65	1623.15	1623.73	1675.68	1708.34	922.49	898.287	935.224	956.519	956.647	924.219	1668.41	932.231	0.84267	1.46029e-100	6.15223e-99	AT3G02060	NC_003074.8	354360	358833	+	2943	protein_coding	DEAD/DEAH box helicase && sp|F4JFJ3|Y3206_ARATH ATP-dependent DNA helicase At3g02060, chloroplastic OS=Arabidopsis thaliana OX=3702 GN=At3g02060 PE=2 SV=1 && PF02559:CarD-like/TRCF domain|PF00271:Helicase conserved C-terminal domain|PF00270:DEAD/DEAH box helicase	HD-ZIP	1935	1586	1188	1445	1217	2004	1562	1146	1017	1012	809	785	25.4867	23.2886	23.3902	23.383	24.1133	24.5624	13.3978	13.0535	13.5888	13.8737	13.8687
816830	4374.74	4354.47	4760.14	4013.81	4094.88	3643.44	1955.42	1645.29	1801.48	1674.85	1714.63	1811.94	4206.91	1767.27	1.24987	1.53506e-100	6.45645e-99	SNG1	NC_003071.7	9786087	9790335	+	2095	protein_coding	sinapoylglucose 1 && sp|Q8RUW5|SCP8_ARATH Serine carboxypeptidase-like 8 OS=Arabidopsis thaliana OX=3702 GN=SCPL8 PE=1 SV=2 && PF00450:Serine carboxypeptidase	MYB_related	4810	4264	3484	3572	2974	4274	3311	2099	1959	1772	1450	1539	88.9988	87.9555	96.3611	81.199	82.7776	73.5892	39.8951	33.5861	36.7706	34.1257	34.9191
828580	3100.52	3076.92	2906.09	3053.05	3066.34	2647.76	1477.64	1283.94	1390.42	1186.2	1241.63	1247.99	2975.11	1304.64	1.18619	1.73084e-100	7.26782e-99	AT4G24780	NC_003075.7	12770221	12772479	-	1889	protein_coding	Pectin lyase-like superfamily protein && sp|Q9C5M8|PLY18_ARATH Probable pectate lyase 18 OS=Arabidopsis thaliana OX=3702 GN=At4g24780 PE=2 SV=2 && PF00544:Pectate lyase	HD-ZIP	3409	3013	2127	2717	2227	3106	2502	1638	1512	1255	1050	1060	69.9549	68.9282	65.2444	68.4985	68.7455	59.3107	33.4348	29.0679	31.4753	26.8049	28.0438
829489	5769.02	5962.88	6409.25	6097.12	6088.61	5767.78	3641.53	3633.12	3649.86	3860.1	3587.72	3726.31	6015.78	3683.11	0.706946	1.93933e-100	8.12973e-99	DHS2	NC_003075.7	16116371	16118825	+	2161	protein_coding	3-deoxy-d-arabino-heptulosonate 7-phosphate synthase && sp|Q00218|AROG_ARATH Phospho-2-dehydro-3-deoxyheptonate aldolase 2, chloroplastic OS=Arabidopsis thaliana OX=3702 GN=DHS2 PE=2 SV=2 && -	-	6343	5839	4691	5426	4422	6766	6166	4635	3969	4084	3034	3165	113.779	116.765	125.782	119.577	119.322	112.938	72.0266	71.8996	72.2231	76.2488	70.8337
832848	10214.7	9736.28	10173.4	11416.6	10728.7	11287.5	5653.65	4786.94	4661.41	5109.63	4727.66	4928.38	10592.9	4977.94	1.08882	1.96752e-100	8.23421e-99	AT5G27850	NC_003076.8	9873067	9874973	+	1508	protein_coding	Ribosomal protein L18e/L15 superfamily protein && sp|Q940B0|RL183_ARATH 60S ribosomal protein L18-3 OS=Arabidopsis thaliana OX=3702 GN=RPL18C PE=2 SV=1 && PF17135:Ribosomal protein 60S L18 and 50S L18e	-	11231	9534	7446	10160	7792	13241	9573	6107	5069	5406	3998	4186	288.696	273.214	286.108	320.86	301.303	316.726	160.247	135.756	132.182	144.636	133.758
828288	7606.23	8064.54	10385.1	9414.24	8390.78	8695.15	3696.46	3762.46	3721.58	3708.87	3678.77	3563.83	8759.35	3688.66	1.24715	2.06536e-100	8.62939e-99	2024-04-03	NC_003075.7	11657008	11659167	-	1827	protein_coding	APS reductase 3 && sp|P92980|APR3_ARATH 5'-adenylylsulfate reductase 3, chloroplastic OS=Arabidopsis thaliana OX=3702 GN=APR3 PE=2 SV=2 && PF01507:Phosphoadenosine phosphosulfate reductase family|PF00085:Thioredoxin	-	8363	7897	7601	8378	6094	10200	6259	4800	4047	3924	3111	3027	177.438	186.79	241.068	218.386	194.5	201.384	86.4789	88.0713	87.1053	86.6548	85.9093
841122	7599.86	8744.67	9162.32	8765.87	8319.18	7809.44	16277.6	16090	16684.1	16699.4	18307.5	17729.7	8400.22	16964.7	-1.01428	2.25596e-100	9.41014e-99	RD21A	NC_003070.9	17282749	17285749	-	1919	protein_coding	Granulin repeat cysteine protease family protein && sp|P43297|RD21A_ARATH Cysteine proteinase RD21A OS=Arabidopsis thaliana OX=3702 GN=RD21A PE=1 SV=1 && PF00112:Papain family cysteine protease|PF00396:Granulin|PF08246:Cathepsin propeptide inhibitor domain (I29)	NAC	8356	8563	6706	7801	6042	9161	27562	20527	18143	17668	15482	15059	168.79	192.833	202.487	193.597	183.595	172.199	362.56	358.577	371.778	371.462	407.034
818629	2713.07	2687.84	2687.49	2764.27	2664.28	2724.48	1595.16	1472.85	1472.27	1475.42	1331.5	1355.13	2706.9	1450.39	0.895914	3.45223e-100	1.43763e-98	AT2G40360	NC_003071.7	16852880	16856771	-	2641	protein_coding	Transducin/WD40 repeat-like superfamily protein && sp|F4IH25|BOP1_ARATH Ribosome biogenesis protein BOP1 homolog OS=Arabidopsis thaliana OX=3702 GN=BOP1 PE=1 SV=1 && PF00400:WD domain, G-beta repeat|PF08145:BOP1NT (NUC169) domain	-	2983	2632	1967	2460	1935	3196	2701	1879	1601	1561	1126	1151	43.7832	43.0673	43.1562	44.3598	42.7236	43.6518	25.8167	23.8501	23.8382	23.8472	21.5104
833534	2102.79	2155.79	2414.23	2475.48	2315.93	2489.2	1140.41	947.669	949.938	1012.28	1008.68	1020.76	2325.57	1013.29	1.19642	4.74401e-100	1.97232e-98	LSP1	NC_003076.8	13824424	13826444	-	1647	protein_coding	Eukaryotic initiation factor 4E protein && sp|O04663|IF4E4_ARATH Eukaryotic translation initiation factor isoform 4E OS=Arabidopsis thaliana OX=3702 GN=EIF(ISO)4E PE=1 SV=2 && PF01652:Eukaryotic initiation factor 4E	C3H	2312	2111	1767	2203	1682	2920	1931	1209	1033	1071	853	867	54.4148	55.3891	62.1657	63.7007	59.5509	63.9518	29.596	24.6073	24.6636	26.236	26.1297
834821	8284.72	8358.66	8507.87	9645.72	9515.7	9839.16	4264.6	3307.83	3336.28	3699.42	3419.8	3436.68	9025.3	3577.43	1.33418	6.42685e-100	2.66757e-98	AT5G47700	NC_003076.8	19327566	19328986	-	915	protein_coding	60S acidic ribosomal protein family && sp|Q8LEQ0|RLA13_ARATH 60S acidic ribosomal protein P1-3 OS=Arabidopsis thaliana OX=3702 GN=RPP1C PE=1 SV=2 && PF00428:60s Acidic ribosomal protein	-	9109	8185	6227	8584	6911	11542	7221	4220	3628	3914	2892	2919	385.898	386.569	394.335	446.778	440.429	455.013	199.214	154.605	155.918	172.585	159.462
829902	1018.65	1081.47	1170.91	1075.37	1108.4	1005.91	2039.87	1965.1	2012.98	1915.87	2076.48	2074.49	1076.78	2014.13	-0.907166	1.02796e-99	4.25971e-98	KAI2	NC_003075.7	17616659	17618656	-	1492	protein_coding	alpha/beta-Hydrolases superfamily protein && sp|Q9SZU7|KAI2_ARATH Probable esterase KAI2 OS=Arabidopsis thaliana OX=3702 GN=KAI2 PE=1 SV=1 && PF12697:Alpha/beta hydrolase family	-	1120	1059	857	957	805	1180	3454	2507	2189	2027	1756	1762	29.0986	30.673	33.2828	30.5468	31.4617	28.5284	58.4383	56.3271	57.6935	54.8134	59.3792
816696	3639.86	3690.68	3600.16	3864.36	3775.44	4312.62	1860.34	1463.44	1621.24	1746.69	1607.02	1595.31	3813.85	1649.01	1.20893	1.25564e-99	5.19466e-98	AT2G21580	NC_003071.7	9236481	9237846	+	811	protein_coding	Ribosomal protein S25 family protein && sp|Q9SIK2|RS252_ARATH 40S ribosomal protein S25-2 OS=Arabidopsis thaliana OX=3702 GN=RPS25B PE=3 SV=1 && PF03297:S25 ribosomal protein	-	4002	3614	2635	3439	2742	5059	3150	1867	1763	1848	1359	1355	191.284	192.574	188.264	201.946	197.153	225.013	98.0468	77.1712	85.4833	91.9355	84.543
821287	1836.3	1553.27	1426.4	1450.68	1722.49	1553.19	4174.83	3824.38	3879.75	3946.11	3536.87	3575.61	1590.39	3822.93	-1.26533	1.56657e-99	6.47037e-98	AK3	NC_003074.8	337712	343912	-	5106	protein_coding	aspartate kinase 3 && sp|Q9S7F4|PP206_ARATH Putative pentatricopeptide repeat-containing protein At2g01510 OS=Arabidopsis thaliana OX=3702 GN=PCMP-H36 PE=3 SV=1 && -	bHLH	2019	1521	1044	1291	1251	1822	7069	4879	4219	4175	2991	3037	15.3278	12.873	11.8475	12.0412	14.2867	12.8716	34.9479	32.0318	32.4922	32.9897	29.5539
829276	3065.05	3123.9	3309.15	3249.7	3170.98	3043.3	1865.65	1993.32	1909.99	1870.5	1881.37	1809.59	3160.35	1888.4	0.740554	2.18978e-99	9.0296e-98	AT4G31490	NC_003075.7	15268446	15273230	+	4052	protein_coding	Coatomer%2C beta subunit && sp|Q9SV20|COPB2_ARATH Coatomer subunit beta-2 OS=Arabidopsis thaliana OX=3702 GN=At4g31490 PE=2 SV=2 && PF07718:Coatomer beta C-terminal region|PF01602:Adaptin N terminal region|PF14806:Coatomer beta subunit appendage platform	B3	3370	3059	2422	2892	2303	3570	3159	2543	2077	1979	1591	1537	32.2391	32.6242	34.6348	33.9901	33.1421	31.7806	19.68	21.0382	20.1566	19.7051	19.8098
823850	12424.8	12963.3	14627.5	13832.6	13293.9	12968.6	23345.7	23731.7	24744.4	24760.8	26654.8	24600.7	13351.8	24639.7	-0.884121	3.21425e-99	1.32324e-97	PHS2	NC_003074.8	17301394	17306633	-	3168	protein_coding	alpha-glucan phosphorylase 2 && sp|Q9SD76|PHS2_ARATH Alpha-glucan phosphorylase 2, cytosolic OS=Arabidopsis thaliana OX=3702 GN=PHS2 PE=1 SV=1 && PF00343:Carbohydrate phosphorylase	GeBP	13661	12694	10706	12310	9655	15213	39530	30276	26908	26197	22541	20895	167.155	173.158	195.817	185.053	177.714	173.218	314.982	320.365	334	333.633	358.977
827947	10137.4	9926.22	11162.6	11463.8	11450.2	10718.9	6159.19	5836.51	5561.69	5799.6	5808.46	6049.22	10809.9	5869.11	0.880533	3.4865e-99	1.43299e-97	AT4G01310	NC_003075.7	543911	545566	-	1130	protein_coding	Ribosomal L5P family protein && sp|O04603|RK5_ARATH 50S ribosomal protein L5, chloroplastic OS=Arabidopsis thaliana OX=3702 GN=RPL5 PE=2 SV=1 && PF00281:Ribosomal protein L5|PF00673:ribosomal L5P family C-terminus	-	11146	9720	8170	10202	8316	12574	10429	7446	6048	6136	4912	5138	382.352	371.721	418.939	429.962	429.133	401.383	232.974	220.89	210.467	219.083	219.31
821046	656.666	670.939	650.352	652.862	618.224	624.858	274.03	229.667	242.772	251.417	277.889	271.968	645.65	257.957	1.32693	3.98038e-99	1.63331e-97	AT3G17780	NC_003074.8	6086909	6088755	+	1124	protein_coding	B-cell receptor-associated-like protein && - && PF05529:Bap31/Bap29 transmembrane region	C2H2	722	657	476	581	449	733	464	293	264	266	235	231	24.8997	25.2597	24.5385	24.6169	23.2936	23.5235	10.4207	8.73842	9.23608	9.54811	10.5483
844381	3434.31	3342.44	3259.96	3381.17	3431.21	3335.7	2213.5	2223.77	2108.62	2100.18	2163.98	2140.42	3364.13	2158.41	0.639199	4.72547e-99	1.93591e-97	EMB2753	NC_003070.9	30227485	30235087	-	3427	protein_coding	tetratricopeptide repeat (TPR)-containing protein && sp|Q8VZM1|NAA15_ARATH N-terminal acetyltransferase A complex auxiliary subunit NAA15 OS=Arabidopsis thaliana OX=3702 GN=NAA15 PE=1 SV=1 && PF12569:NMDA receptor-regulated protein 1|PF00515:Tetratricopeptide repeat	B3	3776	3273	2386	3009	2492	3913	3748	2837	2293	2222	1830	1818	42.7111	41.2726	40.3426	41.8149	42.4023	41.1869	27.6076	27.7509	26.3112	26.1597	26.9411
818377	1417.93	1506.29	1498.82	1641.71	1539.36	1740.74	725.826	676.459	743.03	714.554	724.876	680.508	1557.47	710.875	1.13194	4.86048e-99	1.98799e-97	AT2G37990	NC_003071.7	15900635	15903218	+	1225	protein_coding	ribosome biogenesis regulatory protein (RRS1) family protein && sp|Q9SH88|RRS1_ARATH Ribosome biogenesis regulatory protein homolog OS=Arabidopsis thaliana OX=3702 GN=At2g37990 PE=2 SV=2 && PF04939:Ribosome biogenesis regulatory protein (RRS1)	NF-YC	1559	1475	1097	1461	1118	2042	1229	863	808	756	613	578	49.3325	52.0338	51.8893	56.7986	53.2184	60.1289	25.3256	23.616	25.9373	24.8993	25.2466
836783	2678.51	2756.26	2787.22	3123.85	2883.21	2976.81	1584.53	1510.47	1509.05	1456.52	1473.4	1388.09	2867.64	1487.01	0.944984	8.59628e-99	3.51029e-97	GAMMA_CA3	NC_003076.8	26549698	26551636	-	1268	protein_coding	gamma carbonic anhydrase 3 && sp|Q94AU7|GCA3_ARATH Gamma carbonic anhydrase 3, mitochondrial OS=Arabidopsis thaliana OX=3702 GN=GAMMACA3 PE=1 SV=1 && PF00132:Bacterial transferase hexapeptide (six repeats)	MIKC_MADS	2945	2699	2040	2780	2094	3492	2683	1927	1641	1541	1246	1179	90.0304	91.9842	93.222	104.412	96.2971	99.3388	53.4128	50.9441	50.8908	49.0327	49.5767
820839	9055.99	9526.93	8428.62	9169.28	9952.17	8789.78	4615.99	4524.36	4575.88	4984.86	4080.83	4305.56	9153.79	4514.58	1.01903	1.33997e-98	5.46293e-97	NAI2	NC_003074.8	5397541	5402653	-	2604	protein_coding	DNA topoisomerase-like protein && sp|Q9LSB4|NAI2_ARATH TSA1-like protein OS=Arabidopsis thaliana OX=3702 GN=NAI2 PE=1 SV=1 && -	-	9957	9329	6169	8160	7228	10311	7816	5772	4976	5274	3451	3657	148.221	154.819	137.272	149.236	161.858	142.831	75.7683	74.3048	75.1431	81.7149	66.8625
823942	2809.48	3094.29	3285.92	3283.41	3089.74	3189.93	5505.41	5548.84	5592.03	6015.11	6014.22	5829.05	3125.46	5750.78	-0.879857	2.11047e-98	8.59028e-97	CHL	NC_003074.8	17656602	17658353	-	1322	protein_coding	chloroplastic lipocalin && sp|Q9STS7|CHL_ARATH Chloroplastic lipocalin OS=Arabidopsis thaliana OX=3702 GN=CHL PE=1 SV=1 && PF08212:Lipocalin-like domain	-	3089	3030	2405	2922	2244	3742	9322	7079	6081	6364	5086	4951	90.5752	99.0469	105.412	105.262	98.9799	102.102	178.001	179.503	180.881	194.223	194.099
831057	576.629	574.945	650.352	519.143	560.395	583.939	1168.76	1203.99	1156.85	1214.55	1264.1	1231.51	577.567	1206.63	-1.06287	4.01913e-98	1.63328e-96	AT5G11840	NC_003076.8	3813302	3814906	-	1424	protein_coding	YCF36%2C putative (DUF1230) && sp|Q9FN15|GLD27_ARATH Protein CONSERVED IN THE GREEN LINEAGE AND DIATOMS 27, chloroplastic OS=Arabidopsis thaliana OX=3702 GN=CGLD27 PE=2 SV=1 && PF06799:Conserved in the green lineage and diatoms 27	-	634	563	476	462	407	685	1979	1536	1258	1285	1069	1046	17.2585	17.0855	19.3689	15.451	16.6663	17.3518	35.0816	36.1587	34.7393	36.4079	37.8745
818784	13788.2	13828.3	14022.2	15894.5	15075.6	16057	7795.69	6716.77	6702.9	6984.86	6674.06	6321.19	14777.6	6865.91	1.10533	4.31693e-98	1.75148e-96	AT2G41840	NC_003071.7	17459685	17461539	-	1330	protein_coding	Ribosomal protein S5 family protein && sp|P49688|RS23_ARATH 40S ribosomal protein S2-3 OS=Arabidopsis thaliana OX=3702 GN=RPS2C PE=1 SV=2 && PF00333:Ribosomal protein S5, N-terminal domain|PF03719:Ribosomal protein S5, C-terminal domain	B3	15160	13541	10263	14145	10949	18836	13200	8569	7289	7390	5644	5369	441.846	439.976	447.126	506.494	480.041	510.859	250.534	215.978	215.509	224.179	214.099
821099	170.988	161.352	146.193	128.1	156.966	166.231	471.875	469.523	465.313	455.575	497.835	506.26	154.972	477.73	-1.61336	5.80159e-98	2.35007e-96	AT3G03870	NC_003074.8	995062	997410	+	2349	protein_coding	transmembrane protein && - && -	-	188	158	107	114	114	195	799	599	506	482	421	430	3.1024	2.90672	2.63942	2.31124	2.82994	2.99444	8.58633	8.54821	8.47066	8.27878	9.04228
816149	4185.56	3860.2	3902.11	3928.41	3990.23	4454.13	2294.41	2186.15	2127.01	2302.45	2188.82	2098.04	4053.44	2199.48	0.881929	7.05758e-98	2.85425e-96	ADC1	NC_003071.7	7150514	7153430	-	2917	protein_coding	arginine decarboxylase 1 && sp|Q9SI64|SPE1_ARATH Arginine decarboxylase 1 OS=Arabidopsis thaliana OX=3702 GN=ADC1 PE=1 SV=1 && PF02784:Pyridoxal-dependent decarboxylase, pyridoxal binding domain	G2-like	4602	3780	2856	3496	2898	5225	3885	2789	2313	2436	1851	1782	61.1552	55.9996	56.7322	57.0766	57.9319	64.6121	33.6201	32.0512	31.1809	33.6933	32.0147
835768	3961.82	3813.22	3877.52	4334.06	4224.3	4905.09	1859.15	1613.15	1521.92	1769.37	1655.51	1528.2	4186	1657.88	1.33529	7.57511e-98	3.05865e-96	AT5G56670	NC_003076.8	22935211	22936084	-	494	protein_coding	Ribosomal protein S30 family protein && sp|P49689|RS30_ARATH 40S ribosomal protein S30 OS=Arabidopsis thaliana OX=3702 GN=RPS30A PE=3 SV=3 && -	-	4356	3734	2838	3857	3068	5754	3148	2058	1655	1872	1400	1298	341.809	326.646	332.884	371.831	362.146	420.152	160.861	139.653	131.741	152.891	142.982
817766	4351.09	4405.53	4202.7	5044.23	4680.05	4894.01	2316.26	1957.26	1951.37	2212.66	2075.3	1997.96	4596.27	2085.14	1.1395	1.00375e-97	4.04644e-96	AT2G32060	NC_003071.7	13638762	13640431	-	1178	protein_coding	Ribosomal protein L7Ae/L30e/S12e/Gadd45 family protein && sp|Q9SKZ3|RS122_ARATH 40S ribosomal protein S12-2 OS=Arabidopsis thaliana OX=3702 GN=RPS12C PE=1 SV=1 && PF01248:Ribosomal protein L7Ae/L30e/S12e/Gadd45 family	BES1	4784	4314	3076	4489	3399	5741	3922	2497	2122	2341	1755	1697	157.423	158.258	151.303	181.479	168.253	175.795	84.0439	71.0567	70.8354	80.1786	75.1641
832130	2306.52	2376.37	2605.51	2674.37	2457.75	2508.81	1374.29	1344.3	1316.85	1318.52	1408.36	1346.89	2488.22	1351.53	0.879696	1.25075e-97	5.03413e-96	AT5G20080	NC_003076.8	6782511	6786847	+	1671	protein_coding	FAD/NAD(P)-binding oxidoreductase && sp|P83291|NB5R2_ARATH NADH-cytochrome b5 reductase-like protein OS=Arabidopsis thaliana OX=3702 GN=CBR2 PE=1 SV=2 && PF00970:Oxidoreductase FAD-binding domain|PF00175:Oxidoreductase NAD-binding domain	C3H	2536	2327	1907	2380	1785	2943	2327	1715	1432	1395	1191	1144	58.8296	60.1797	66.1275	67.8303	62.2899	63.5298	35.1531	34.4048	33.699	33.6822	35.9595
828816	1538.89	1554.29	1605.39	1606.87	1708.72	1636.73	896.504	799.522	874.531	835.536	879.784	854.755	1608.48	856.772	0.907114	1.57705e-97	6.33734e-96	PDIL5-4	NC_003075.7	13588948	13593662	+	2134	protein_coding	PDI-like 5-4 && sp|Q9T042|PDI54_ARATH Protein disulfide-isomerase 5-4 OS=Arabidopsis thaliana OX=3702 GN=PDIL5-4 PE=2 SV=1 && PF00085:Thioredoxin|PF13850:Endoplasmic Reticulum-Golgi Intermediate Compartment (ERGIC)|PF07970:Endoplasmic reticulum vesicle transporter	GeBP	1692	1522	1175	1430	1241	1920	1518	1020	951	884	744	726	30.7347	30.8212	31.9044	31.9128	33.9104	32.4542	17.9565	16.0228	17.5241	16.7132	17.5897
832394	719.422	731.191	706.37	755.117	772.436	744.203	345.491	320.593	303.465	282.608	303.904	303.756	738.123	309.969	1.24314	1.62573e-97	6.52258e-96	PYRD	NC_003076.8	7847587	7850404	-	1749	protein_coding	pyrimidine d && sp|P32746|PYRD_ARATH Dihydroorotate dehydrogenase (quinone), mitochondrial OS=Arabidopsis thaliana OX=3702 GN=PYRD PE=1 SV=2 && PF01180:Dihydroorotate dehydrogenase	-	791	716	517	672	561	873	585	409	330	299	257	258	17.5311	17.691	17.1281	18.298	18.7038	18.0048	8.44326	7.83908	7.41949	6.89737	7.41348
841102	1957.26	2044.47	2119.11	2219.28	2105.27	2113.26	3580.11	3874.55	3980.91	4096.4	3986.22	4246.7	2093.11	3960.81	-0.919564	1.98032e-97	7.93259e-96	AT1G45688	NC_003070.9	17191362	17193314	+	1737	protein_coding	transmembrane protein && - && -	-	2152	2002	1551	1975	1529	2479	6062	4943	4329	4334	3371	3607	48.0248	49.8074	51.7392	54.149	51.3291	51.4802	88.0968	95.3943	98.0026	100.668	97.9124
818107	2972.28	2888	3313.24	2995.75	2924.52	3025.4	1687.29	1667.24	1754.58	1706.04	1765.48	1782.51	3019.86	1727.19	0.806824	4.29908e-97	1.71936e-95	AT2G35410	NC_003071.7	14898256	14899750	+	1172	protein_coding	RNA-binding (RRM/RBD/RNP motifs) family protein && sp|Q9FXA2|PABP8_ARATH Polyadenylate-binding protein 8 OS=Arabidopsis thaliana OX=3702 GN=PAB8 PE=1 SV=1 && PF00076:RNA recognition motif. (a.k.a. RRM, RBD, or RNP domain)	NAC	3268	2828	2425	2666	2124	3549	2857	2127	1908	1805	1493	1514	108.088	104.275	119.892	108.332	105.678	109.23	61.5356	60.8375	64.0178	62.1372	64.2704
829248	2020.02	1968.9	1971.55	2086.68	2063.96	2243.69	1102.62	1101.3	1032.7	991.49	1014.59	1118.48	2059.14	1060.2	0.957409	4.96594e-97	1.98292e-95	AT4G31210	NC_003075.7	15165125	15172807	+	4450	protein_coding	DNA topoisomerase%2C type IA%2C core && sp|Q4UM42|TOP1_RICFE DNA topoisomerase 1 OS=Rickettsia felis (strain ATCC VR-1525 / URRWXCal2) OX=315456 GN=topA PE=3 SV=1 && PF01396:Topoisomerase DNA binding C4 zinc finger|PF13368:Topoisomerase C-terminal repeat|PF01131:DNA topoisomerase|PF01751:Toprim domain	YABBY	2221	1928	1443	1857	1499	2632	1867	1405	1123	1049	858	950	19.3469	18.7231	18.7894	19.8735	19.6425	21.3349	10.5908	10.584	9.92361	9.51081	9.72761
824228	193.726	184.84	214.507	220.242	243.71	228.461	574.046	629.428	679.578	678.637	601.895	645.187	214.248	634.795	-1.57061	8.01694e-97	3.19614e-95	AT3G50650	NC_003074.8	18806139	18808243	-	2105	protein_coding	GRAS family transcription factor && sp|Q9SCR0|SCL7_ARATH Scarecrow-like protein 7 OS=Arabidopsis thaliana OX=3702 GN=SCL7 PE=1 SV=1 && PF03514:GRAS domain family	GRAS	213	181	157	196	177	268	972	803	739	718	509	548	3.92239	3.71583	4.32171	4.43432	4.90317	4.59247	11.6562	12.7878	13.8052	13.7618	12.1996
822590	10915	10884.1	11915.4	11497.6	11256.1	11090.6	17272.2	18847.6	18710	18745.7	19310.3	17799.2	11259.8	18447.5	-0.712423	9.75983e-97	3.88484e-95	PHS1	NC_003074.8	11252807	11257814	+	3180	protein_coding	Glycosyl transferase%2C family 35 && sp|Q9LIB2|PHS1_ARATH Alpha-glucan phosphorylase 1 OS=Arabidopsis thaliana OX=3702 GN=PHS1 PE=1 SV=1 && PF00343:Carbohydrate phosphorylase	GeBP	12001	10658	8721	10232	8175	13010	29246	24045	20346	19833	16330	15118	146.29	144.837	158.908	153.235	149.905	147.575	232.158	253.472	251.595	251.631	259.082
831251	2631.21	2772.6	2891.06	2985.63	3014.02	2792.68	1625.87	1594.34	1611.12	1519.84	1622.4	1518.78	2847.87	1582.06	0.845539	1.09513e-96	4.35222e-95	AT5G14030	NC_003076.8	4526766	4529614	+	1938	protein_coding	translocon-associated protein beta (TRAPB) family protein && - && PF05753:Translocon-associated protein beta (TRAPB)	bHLH	2893	2715	2116	2657	2189	3276	2753	2034	1752	1608	1372	1290	57.8652	60.5405	63.2659	65.2922	65.8639	60.9753	35.8589	35.1827	35.5492	33.4761	35.7174
816243	6707.63	6893.21	7052.77	7927.6	7358.11	7925.38	3930.92	3398.75	3418.12	3543.47	3352.4	3520.27	7310.78	3527.32	1.05065	1.16139e-96	4.60829e-95	AT2G17360	NC_003071.7	7546440	7548406	+	1212	protein_coding	Ribosomal protein S4 (RPS4A) family protein && sp|Q93VH9|RS41_ARATH 40S ribosomal protein S4-1 OS=Arabidopsis thaliana OX=3702 GN=RPS4A PE=2 SV=1 && PF08071:RS4NT (NUC023) domain|PF16121:40S ribosomal protein S4 C-terminus|PF00900:Ribosomal family S4e|PF01479:S4 domain|PF00467:KOW motif	NAC	7375	6750	5162	7055	5344	9297	6656	4336	3717	3749	2835	2990	235.875	240.675	246.787	277.216	257.11	276.697	138.629	119.927	120.598	124.8	118.013
821447	1858.13	1952.57	1903.24	1952.97	1901.49	1935.95	1151.64	1042.51	999.595	1071.83	1028.78	1079.63	1917.39	1062.33	0.849116	1.40983e-96	5.58531e-95	RBP47B	NC_003074.8	6611182	6614107	-	1808	protein_coding	RNA-binding protein 47B && sp|Q0WW84|RB47B_ARATH Polyadenylate-binding protein RBP47B OS=Arabidopsis thaliana OX=3702 GN=RBP47B PE=1 SV=1 && PF00076:RNA recognition motif. (a.k.a. RRM, RBD, or RNP domain)	NF-YA	2043	1912	1393	1738	1381	2271	1950	1330	1087	1134	870	917	43.8019	45.7003	44.6437	45.7799	44.5401	45.3088	27.2258	24.6595	23.6418	25.3056	24.2773
835615	6995.04	7150.56	7938.12	8081.55	7963.94	7634.68	4123.45	3748.35	3583.65	3689.97	3530.96	3331.9	7627.32	3668.05	1.05441	1.43107e-96	5.65961e-95	AT5G55220	NC_003076.8	22397457	22400856	+	2042	protein_coding	trigger factor type chaperone family protein && sp|Q8S9L5|TIG_ARATH Trigger factor-like protein TIG, Chloroplastic OS=Arabidopsis thaliana OX=3702 GN=TIG PE=1 SV=1 && PF05698:Bacterial trigger factor protein (TF) C-terminus|PF05697:Bacterial trigger factor protein (TF)	-	7691	7002	5810	7192	5784	8956	6982	4782	3897	3904	2986	2830	145.999	148.182	164.865	167.732	165.169	158.206	86.3114	78.5029	75.0455	77.1358	73.7756
2745580	1951.81	1921.93	1847.22	1964.2	1968.95	1941.06	1078.4	1105.22	1097.07	1010.39	947.187	1072.56	1932.53	1051.81	0.874938	1.43307e-96	5.65961e-95	AT2G34357	NC_003071.7	14498590	14505809	+	4320	protein_coding	ARM repeat superfamily protein && sp|Q5ZKD5|RRP12_CHICK RRP12-like protein OS=Gallus gallus OX=9031 GN=RRP12 PE=2 SV=1 && PF08161:NUC173 domain	-	2146	1882	1352	1748	1430	2277	1826	1410	1193	1069	801	911	19.2561	18.8263	18.1343	19.27	19.3023	19.0127	10.6699	10.9413	10.8594	9.98381	9.35465
842175	4352.91	4207.41	4342.06	4373.39	4141.69	4239.31	2835.39	2709.75	2787.28	2907.36	2836.83	2783.25	4276.13	2809.98	0.606113	1.50989e-96	5.95367e-95	ATP-PRT1	NC_003070.9	21504314	21507679	-	1734	protein_coding	ATP phosphoribosyl transferase 1 && sp|Q9S762|HIS1A_ARATH ATP phosphoribosyltransferase 1, chloroplastic OS=Arabidopsis thaliana OX=3702 GN=HISN1A PE=1 SV=1 && PF08029:HisG, C-terminal domain|PF01634:ATP phosphoribosyltransferase	-	4786	4120	3178	3892	3008	4973	4801	3457	3031	3076	2399	2364	106.991	102.678	106.197	106.892	101.154	103.451	69.8919	66.8316	68.7364	71.5714	69.8007
814838	912.238	950.752	728.231	769.725	805.481	751.022	295.291	273.562	264.842	255.198	242.414	244.889	819.575	262.699	1.63527	1.52645e-96	6.00961e-95	EXPA15	NC_003071.7	916806	918671	-	1434	protein_coding	expansin A15 && sp|O80622|EXP15_ARATH Expansin-A15 OS=Arabidopsis thaliana OX=3702 GN=EXPA15 PE=2 SV=2 && PF01357:Pollen allergen|PF03330:Lytic transglycolase	MYB_related	1003	931	533	685	585	881	500	349	288	270	205	208	27.1128	28.0563	21.537	22.7491	23.7882	22.1611	8.80166	8.15845	7.89757	7.59656	7.21246
816940	2093.69	1937.25	2130.04	2130.51	2068.09	2071.49	1236.68	1114.63	1125.58	1121.92	1167.13	1165.58	2071.85	1155.25	0.840712	2.67844e-96	1.05285e-94	AT2G24060	NC_003071.7	10229350	10231856	+	1508	protein_coding	Translation initiation factor 3 protein && sp|O82234|IF32_ARATH Translation initiation factor IF3-2, chloroplastic OS=Arabidopsis thaliana OX=3702 GN=IF3-2 PE=2 SV=1 && PF05198:Translation initiation factor IF-3, N-terminal domain|PF00707:Translation initiation factor IF-3, C-terminal domain	-	2302	1897	1559	1896	1502	2430	2094	1422	1224	1187	987	990	59.1735	54.362	59.9035	59.877	58.0797	58.1258	35.0525	31.6104	31.9176	31.7579	33.0213
830520	391.999	444.229	456.34	452.845	468.143	509.775	1174.08	1353.7	1326.97	1422.49	1621.21	1591.78	453.888	1415.04	-1.63794	2.71946e-96	1.06731e-94	NHL3	NC_003076.8	1930793	1931782	-	976	protein_coding	NDR1/HIN1-like 3 && sp|Q9FNH6|NHL3_ARATH NDR1/HIN1-like protein 3 OS=Arabidopsis thaliana OX=3702 GN=NHL3 PE=1 SV=1 && PF03168:Late embryogenesis abundant protein	bZIP	431	435	334	403	340	598	1988	1727	1443	1505	1371	1352	17.1179	19.2606	19.8292	19.6643	20.3135	22.1012	51.4174	59.3163	58.1389	62.2141	70.8707
820584	10355.7	11046.5	10277.2	8606.31	8821.74	8559.61	3995.29	3780.49	3958.84	3759.91	4089.1	4267.89	9611.17	3975.25	1.27403	3.13213e-96	1.22737e-94	BGAL1	NC_003074.8	4510965	4516478	+	3493	protein_coding	beta galactosidase 1 && sp|Q9SCW1|BGAL1_ARATH Beta-galactosidase 1 OS=Arabidopsis thaliana OX=3702 GN=BGAL1 PE=2 SV=1 && PF02140:Galactose binding lectin domain|PF17834:Beta-sandwich domain in beta galactosidase|PF01301:Glycosyl hydrolases family 35	C2H2	11386	10817	7522	7659	6407	10041	6765	4823	4305	3978	3458	3625	126.356	133.825	124.779	104.423	106.958	103.691	48.8892	46.2861	48.4646	45.9482	49.9465
831561	517.511	612.73	730.963	678.706	633.37	744.203	103.352	147.363	92.8787	150.283	139.536	137.75	652.914	128.527	2.35241	3.37202e-96	1.31932e-94	AT5G16980	NC_003076.8	5578846	5581311	-	2004	protein_coding	Zinc-binding dehydrogenase family protein && sp|Q39172|AER_ARATH NADPH-dependent oxidoreductase 2-alkenal reductase OS=Arabidopsis thaliana OX=3702 GN=AER PE=1 SV=1 && PF00107:Zinc-binding dehydrogenase	-	569	600	535	604	460	873	175	188	101	159	118	117	11.0062	12.9385	15.469	14.3537	13.3849	15.7138	2.20437	3.14479	1.98186	3.20112	2.97073
838553	2065.5	2207.87	2329.52	1872.06	1882.21	1820.01	4531.54	4570.6	4429.67	4550.08	5036.29	4958.99	2029.53	4679.53	-1.20546	3.95944e-96	1.54676e-94	AT1G19660	NC_003070.9	6799969	6802906	-	1852	protein_coding	Wound-responsive family protein && sp|Q93VH2|BBD2_ARATH Bifunctional nuclease 2 OS=Arabidopsis thaliana OX=3702 GN=BBD2 PE=2 SV=1 && PF02577:Bifunctional nuclease|PF02151:UvrB/uvrC motif	TALE	2271	2162	1705	1666	1367	2135	7673	5831	4817	4814	4259	4212	47.5334	50.4481	53.3447	42.8408	43.0411	41.5835	104.585	105.544	102.279	104.874	116.023
832126	1011.37	940.54	1013.78	1080.99	1080.86	1088.6	511.445	478.146	453.358	468.808	481.28	467.407	1036.02	476.741	1.11601	4.03014e-96	1.57194e-94	IPT9	NC_003076.8	6767701	6771190	-	1858	protein_coding	isopentenyltransferase 9 && sp|Q9C5J6|IPT9_ARATH tRNA dimethylallyltransferase 9 OS=Arabidopsis thaliana OX=3702 GN=IPT9 PE=2 SV=1 && PF01715:IPP transferase	-	1112	921	742	962	785	1277	866	610	493	496	407	397	23.1997	21.4212	23.1401	24.6577	24.6365	24.7919	11.7657	11.0057	10.434	10.7706	11.0517
844416	1274.22	1206.06	1330.76	1298.98	1290.15	1309.39	689.21	690.568	650.151	604.913	640.918	649.897	1284.93	654.276	0.968997	4.24189e-96	1.65198e-94	PDE318	NC_003070.9	30355025	30357988	+	1962	protein_coding	P-loop containing nucleoside triphosphate hydrolases superfamily protein && sp|Q9BZE4|GTPB4_HUMAN GTP-binding protein 4 OS=Homo sapiens OX=9606 GN=GTPBP4 PE=1 SV=3 && PF02421:Ferrous iron transport protein B|PF06858:Nucleolar GTP-binding protein 1 (NOG1)|PF17835:NOG1 N-terminal helical domain	-	1401	1181	974	1156	937	1536	1167	881	707	640	542	552	27.6798	26.0124	28.7652	28.0596	27.8481	28.2394	15.0147	15.0525	14.17	13.1608	13.9373
830726	2382.92	2581.63	2515.33	2624.93	2588.56	2693.79	1498.31	1396.81	1452.03	1415.87	1446.2	1530.55	2564.53	1456.63	0.816483	4.50189e-96	1.75053e-94	AT5G08300	NC_003076.8	2667361	2669923	+	1513	protein_coding	Succinyl-CoA ligase%2C alpha subunit && sp|P68209|SUCA1_ARATH Succinate--CoA ligase [ADP-forming] subunit alpha-1, mitochondrial OS=Arabidopsis thaliana OX=3702 GN=At5g08300 PE=1 SV=1 && PF00549:CoA-ligase|PF02629:CoA binding domain	C2H2	2620	2528	1841	2336	1880	3160	2537	1782	1579	1498	1223	1300	67.1252	72.2051	70.5054	73.5287	72.456	75.3376	42.3278	39.4821	41.0387	39.9462	40.7818
839293	16736.8	15290.7	15015.5	14188.8	15441.8	14857.6	8331.94	8970.33	8535.64	8097.33	8080.06	7792.87	15255.2	8301.36	0.877576	5.16831e-96	2.00658e-94	AT1G01320	NC_003070.9	121067	130577	-	6079	protein_coding	Tetratricopeptide repeat (TPR)-like superfamily protein && sp|F4JKH6|TSS_ARATH Protein TSS OS=Arabidopsis thaliana OX=3702 GN=TSS PE=1 SV=1 && PF12807:Translation initiation factor eIF3 subunit 135|PF15044:Mitochondrial function, CLU-N-term|PF13424:Tetratricopeptide repeat	MYB_related	18402	14973	10990	12627	11215	17429	14108	11444	9282	8567	6833	6619	117.343	106.44	104.755	98.9216	107.578	103.42	58.5838	63.107	60.0426	56.8589	56.7098
832943	6412.95	6340.73	6554.08	6448.83	6604.95	6488.97	4361.45	4270.39	4117.01	4316.62	4358.71	3977.08	6475.09	4233.55	0.611851	9.69664e-96	3.7589e-94	AT5G28500	NC_003076.8	10477556	10479384	+	1829	protein_coding	rubisco accumulation factor-like protein && sp|Q9LKR8|RAF1_ARATH Rubisco accumulation factor 1.1, chloroplastic OS=Arabidopsis thaliana OX=3702 GN=RAF1.1 PE=1 SV=1 && PF18579:Rubisco accumulation factor 1 helix turn helix domain|PF18087:Rubisco Assembly chaperone C-terminal domain|PF18578:Rubisco accumulation factor 1 alpha helical domain	-	7051	6209	4797	5739	4797	7612	7385	5448	4477	4567	3686	3378	149.438	146.703	151.972	149.433	152.937	150.124	101.925	99.8516	96.255	100.744	101.676
816091	300.138	387.041	500.061	422.506	406.183	422.823	1910.53	1936.88	1979.88	2111.53	2191.18	2551.31	406.459	2113.55	-2.38091	9.97948e-96	3.86261e-94	AT2G15960	NC_003071.7	6947096	6947866	+	771	protein_coding	stress-induced protein && - && -	-	330	379	366	376	295	496	3235	2471	2153	2234	1853	2167	16.5914	21.2429	27.5064	23.2251	22.3112	23.2055	105.917	107.436	109.809	116.904	121.255
817741	1216.92	1256.1	1308.9	1311.34	1430.59	1363.95	676.217	652.159	667.623	652.172	652.743	623.995	1314.63	654.152	1.00279	1.16677e-95	4.50912e-94	MRL7-L	NC_003071.7	13537755	13539804	-	1387	protein_coding	Thioredoxin superfamily protein && sp|Q9SKB6|MRL7L_ARATH Thioredoxin-like fold domain-containing protein MRL7L, chloroplastic OS=Arabidopsis thaliana OX=3702 GN=MRL7L PE=1 SV=1 && -	-	1338	1230	958	1167	1039	1600	1145	832	726	690	552	530	37.3941	38.3229	40.0218	40.0698	43.6812	41.6109	20.8388	20.1084	20.5831	20.0713	20.079
821942	1326.97	1339.84	1311.63	1425.96	1320.44	1433.85	695.706	638.834	588.538	658.788	617.268	560.418	1359.78	626.592	1.11281	1.19855e-95	4.62487e-94	AT3G23620	NC_003074.8	8480025	8482222	+	1416	protein_coding	Ribosomal RNA processing Brix domain protein && sp|Q9LUG5|RPF2_ARATH Ribosome production factor 2 homolog OS=Arabidopsis thaliana OX=3702 GN=At3g23620 PE=2 SV=1 && -	FAR1	1459	1312	960	1269	959	1682	1178	815	640	697	522	476	39.9406	40.0406	39.284	42.6797	39.4922	42.8476	21.0003	19.2942	17.7732	19.8597	18.5989
821538	2308.34	2355.95	2370.51	2570.99	2364.12	2606.84	1342.98	1220.45	1159.6	1212.66	1168.32	1134.96	2429.46	1206.5	1.00679	1.32037e-95	5.08714e-94	TOM40	NC_003074.8	6967462	6970652	+	1750	protein_coding	translocase of the outer mitochondrial membrane 40 && sp|Q9LHE5|TO401_ARATH Mitochondrial import receptor subunit TOM40-1 OS=Arabidopsis thaliana OX=3702 GN=TOM40-1 PE=1 SV=3 && PF01459:Eukaryotic porin	-	2538	2307	1735	2288	1717	3058	2274	1557	1261	1283	988	964	56.2182	56.9691	57.4472	62.2646	57.2121	63.0323	32.8017	29.8251	28.3352	29.5795	28.4838
842976	5152.37	5431.85	5518.43	5604.95	5427.71	5916.11	3309.62	3191.04	2978.56	3104.91	2960.99	2959.85	5508.57	3084.16	0.835323	1.40053e-95	5.38777e-94	SAG24	NC_003070.9	24839090	24840806	+	1151	protein_coding	senescence associated gene 24 && sp|Q93W22|RL103_ARATH 60S ribosomal protein L10-3 OS=Arabidopsis thaliana OX=3702 GN=RPL10C PE=2 SV=1 && PF00252:Ribosomal protein L16p/L10e	B3	5665	5319	4039	4988	3942	6940	5604	4071	3239	3285	2504	2514	190.786	199.703	203.332	206.383	199.709	217.494	122.904	118.565	110.659	115.15	109.758
827684	10.0046	11.2334	17.7617	3.37106	5.50757	3.40986	210.247	289.239	337.49	271.266	287.349	264.903	8.54803	276.749	-5.06402	1.4169e-95	5.44246e-94	AT4G19430	NC_003075.7	10598371	10599182	-	812	protein_coding	hypothetical protein && - && -	-	11	11	13	3	4	4	356	369	367	287	243	225	0.525121	0.585419	0.927673	0.17595	0.28725	0.177692	11.0672	15.2336	17.773	14.2603	15.0983
816050	289.224	350.277	325.176	273.056	318.062	316.265	781.931	797.955	727.396	762.758	831.301	842.982	312.01	790.721	-1.34108	1.82693e-95	7.00673e-94	ATHM3	NC_003071.7	6791104	6792978	-	1053	protein_coding	Thioredoxin superfamily protein && sp|Q9SEU7|TRXM3_ARATH Thioredoxin M3, chloroplastic OS=Arabidopsis thaliana OX=3702 GN=GAT1 PE=2 SV=2 && -	bHLH	318	343	238	243	231	371	1324	1018	791	807	703	716	11.7064	14.0765	13.0965	10.9901	12.792	12.7089	31.7398	32.4079	29.5392	30.9206	33.6826
825398	10058.3	10235.7	10303.2	11035.7	10797.6	11620.8	5858.58	4864.55	4836.13	5458.4	5078.86	4995.49	10675.2	5182	1.04216	2.48526e-95	9.51714e-94	UBQ5	NC_003074.8	23037018	23038009	+	992	protein_coding	ubiquitin 5 && sp|P59233|R27AC_ARATH Ubiquitin-40S ribosomal protein S27a-3 OS=Arabidopsis thaliana OX=3702 GN=RPS27AC PE=2 SV=2 && PF01599:Ribosomal protein S27a|PF00240:Ubiquitin family	YABBY	11059	10023	7541	9821	7842	13632	9920	6206	5259	5775	4295	4243	432.143	436.632	440.479	471.484	460.968	495.692	252.432	209.716	208.469	234.878	218.439
822208	1088.68	1008.96	929.075	979.854	987.231	1063.02	1836.12	1869.47	1894.36	1798.67	1923.94	1921.43	1009.47	1874	-0.886961	2.62928e-95	1.00534e-93	AT3G26100	NC_003074.8	9536859	9540453	+	3112	protein_coding	Regulator of chromosome condensation (RCC1) family protein && sp|O95714|HERC2_HUMAN E3 ubiquitin-protein ligase HERC2 OS=Homo sapiens OX=9606 GN=HERC2 PE=1 SV=2 && PF00415:Regulator of chromosome condensation (RCC1) repeat	NAC	1197	988	680	872	717	1247	3109	2385	2060	1903	1627	1632	14.91	13.7198	12.6613	13.3444	13.4349	14.4541	25.2188	25.691	26.0302	24.6718	26.3771
816768	1841.76	1856.57	1904.6	2170.96	1836.77	1958.11	1011.67	912.396	889.244	918.712	936.544	965.426	1928.13	938.998	1.03695	2.87508e-95	1.09766e-93	AT2G22360	NC_003071.7	9497570	9500719	+	1744	protein_coding	DNAJ heat shock family protein && sp|Q9SJZ7|DNJA6_ARATH Chaperone protein dnaJ A6, chloroplastic OS=Arabidopsis thaliana OX=3702 GN=DJA6 PE=2 SV=2 && PF00226:DnaJ domain|PF01556:DnaJ C terminal domain|PF00684:DnaJ central domain	ERF	2025	1818	1394	1932	1334	2297	1713	1164	967	972	792	820	45.0092	45.0482	46.3152	52.7575	44.6031	47.5093	24.7945	22.3737	21.8037	22.4865	22.9117
839938	4960.47	4888.56	4941.86	5182.44	5101.38	5133.55	3356.28	3249.82	3185.46	3420.59	3238.88	3346.03	5034.71	3299.51	0.609429	3.06042e-95	1.16666e-93	AT1G30580	NC_003070.9	10831673	10835635	-	1646	protein_coding	GTP binding protein && sp|Q9SA73|OLA1_ARATH Obg-like ATPase 1 OS=Arabidopsis thaliana OX=3702 GN=YchF1 PE=1 SV=1 && PF01926:50S ribosome-binding GTPase|PF06071:Protein of unknown function (DUF933)	ERF	5454	4787	3617	4612	3705	6022	5683	4146	3464	3619	2739	2842	128.442	125.679	127.329	133.439	131.254	131.97	87.1549	84.4367	82.7557	88.7076	83.9539
825298	1919.97	1869.85	1945.59	1983.31	1811.99	1744.15	3449.59	3344.67	3627.79	3407.36	3477.75	3873.48	1879.14	3530.11	-0.90941	3.29983e-95	1.25602e-93	AT3G61260	NC_003074.8	22675061	22676851	-	1131	protein_coding	Remorin family protein && sp|Q9M2D8|Y3126_ARATH Uncharacterized protein At3g61260 OS=Arabidopsis thaliana OX=3702 GN=At3g61260 PE=1 SV=1 && PF03763:Remorin, C-terminal region|PF03766:Remorin, N-terminal region	-	2111	1831	1424	1765	1316	2046	5841	4267	3945	3605	2941	3290	72.3517	69.9609	72.955	74.3199	67.8499	65.254	130.367	126.471	137.162	128.601	131.193
843797	2538.44	2462.15	2429.26	2729.43	2691.82	2790.12	1406.18	1230.64	1194.55	1306.23	1293.66	1207.96	2606.87	1273.2	1.03226	3.46725e-95	1.31776e-93	NRP1	NC_003070.9	28017584	28020059	-	1161	protein_coding	NAP1-related protein 1 && sp|Q9CA59|NRP1_ARATH NAP1-related protein 1 OS=Arabidopsis thaliana OX=3702 GN=NRP1 PE=1 SV=1 && PF00956:Nucleosome assembly protein (NAP)	TCP	2791	2411	1778	2429	1955	3273	2381	1570	1299	1382	1094	1026	93.186	89.7418	88.7375	99.6365	98.1907	101.69	51.7692	45.3314	43.9974	48.0262	47.5405
835823	691.227	657.663	709.103	671.964	648.516	711.809	288.204	250.831	297.028	241.965	269.611	294.337	681.714	273.663	1.31802	5.44048e-95	2.0646e-93	AT5G57170	NC_003076.8	23161877	23163290	-	1050	protein_coding	Tautomerase/MIF superfamily protein && sp|P81748|MIFH_TRITR Macrophage migration inhibitory factor homolog OS=Trichuris trichiura OX=36087 PE=1 SV=2 && PF01187:Macrophage migration inhibitory factor (MIF)	BES1	760	644	519	598	471	835	488	320	323	256	228	250	28.0574	26.5049	28.6408	27.1228	26.157	28.6854	11.7321	10.2163	12.0966	9.83678	10.9553
829479	234.654	241.007	228.17	297.777	223.056	228.461	612.434	639.618	654.749	636.104	652.743	661.67	242.187	642.886	-1.40583	6.67968e-95	2.53106e-93	AT4G33420	NC_003075.7	16084713	16086388	+	1404	protein_coding	Peroxidase superfamily protein && sp|Q9SZB9|PER47_ARATH Peroxidase 47 OS=Arabidopsis thaliana OX=3702 GN=PER47 PE=2 SV=2 && PF00141:Peroxidase	MYB_related	258	236	167	265	162	268	1037	816	712	673	552	562	7.12321	7.26398	6.89219	8.98881	6.72827	6.88544	18.6447	19.4829	19.9417	19.3397	19.8359
829619	7650.8	7714.27	7495.45	8079.3	7933.65	8485.45	4844.55	4446.76	4384.61	4366.72	4344.52	4171.35	7893.15	4426.42	0.833564	8.65853e-95	3.27596e-93	AT4G34670	NC_003075.7	16548600	16550549	+	1240	protein_coding	Ribosomal protein S3Ae && sp|Q42262|RS3A2_ARATH 40S ribosomal protein S3a-2 OS=Arabidopsis thaliana OX=3702 GN=RPS3AB PE=2 SV=3 && PF01015:Ribosomal S3Ae family	-	8412	7554	5486	7190	5762	9954	8203	5673	4768	4620	3674	3543	262.967	263.26	256.355	276.141	270.961	289.561	166.992	153.364	151.204	150.322	149.485
825376	24361.2	25071.9	28969.4	26990.9	27117.9	25243.2	15264.8	13889.7	13701.9	14444.2	14419.5	14045.8	26292.4	14294.3	0.878849	9.55366e-95	3.60922e-93	ROC4	NC_003074.8	22973004	22975378	+	1276	protein_coding	rotamase CYP 4 && sp|P34791|CP20C_ARATH Peptidyl-prolyl cis-trans isomerase CYP20-3, chloroplastic OS=Arabidopsis thaliana OX=3702 GN=CYP20-3 PE=1 SV=1 && PF00160:Cyclophilin type peptidyl-prolyl cis-trans isomerase/CLD	C3H	26785	24551	21203	24020	19695	29612	25847	17720	14900	15282	12194	11930	813.699	831.473	962.84	896.49	900.038	837.107	511.333	465.527	459.183	483.205	482.141
832518	1037.75	912.967	1024.71	1107.95	1071.22	1065.58	1990.85	2000.37	2086.55	2228.73	2070.57	2213.42	1036.7	2098.41	-1.01657	1.04395e-94	3.93799e-93	PRR5	NC_003076.8	8356204	8358546	-	1677	protein_coding	two-component response regulator-like protein && sp|Q6LA42|APRR5_ARATH Two-component response regulator-like APRR5 OS=Arabidopsis thaliana OX=3702 GN=APRR5 PE=1 SV=2 && PF06203:CCT motif|PF00072:Response regulator receiver domain	ARR-B	1141	894	750	986	778	1250	3371	2552	2269	2358	1751	1880	26.374	23.0374	25.9141	28.0006	27.0522	26.8869	50.7422	51.0128	53.2049	56.73	52.6783
822337	1168.72	1113.13	1297.97	1165.26	1076.73	1197.71	526.209	446.792	397.263	451.795	400.869	448.57	1169.92	445.25	1.38678	1.19398e-94	4.49721e-93	AT3G27180	NC_003074.8	10026837	10030087	-	1908	protein_coding	S-adenosyl-L-methionine-dependent methyltransferases superfamily protein && sp|Q6M9M7|Y1998_PARUW Uncharacterized RNA methyltransferase pc1998 OS=Protochlamydia amoebophila (strain UWE25) OX=264201 GN=pc1998 PE=3 SV=1 && PF03602:Conserved hypothetical protein 95	-	1285	1090	950	1037	782	1405	891	570	432	478	339	381	26.1064	24.6875	28.8505	25.8835	23.8992	26.5621	11.7881	10.0145	8.90339	10.1077	8.96397
830024	5010.49	4695.55	4594.82	5086.93	4977.46	5415.72	2532.42	2200.25	2047.01	2376.17	2181.72	2002.67	4963.49	2223.37	1.1573	1.39674e-94	5.25307e-93	GRP2	NC_003075.7	18071449	18073182	-	1734	protein_coding	glycine rich protein 2 && sp|Q41188|CSP2_ARATH Cold shock protein 2 OS=Arabidopsis thaliana OX=3702 GN=CSP2 PE=1 SV=1 && PF00098:Zinc knuckle|PF00313:'Cold-shock' DNA-binding domain	-	5509	4598	3363	4527	3615	6353	4288	2807	2226	2514	1845	1701	123.153	114.591	112.379	124.332	121.567	132.158	62.4237	54.2656	50.4808	58.4949	53.6817
829028	420.193	431.974	475.468	413.516	369.007	416.003	917.175	963.346	934.304	990.545	1064.25	1013.7	421.027	980.554	-1.21658	1.47747e-94	5.54844e-93	AT4G29070	NC_003075.7	14321807	14323336	+	1383	protein_coding	Phospholipase A2 family protein && - && -	-	462	423	348	368	268	488	1553	1229	1016	1048	900	861	12.9492	13.2175	14.5802	12.6721	11.2997	12.728	28.3461	29.7894	28.8883	30.5732	32.8321
829069	2136.44	2075.11	2123.21	2474.36	2267.74	2265	1106.16	995.484	1056.61	1106.8	1091.45	1166.75	2223.64	1087.21	1.0336	1.52566e-94	5.72088e-93	AT4G29480	NC_003075.7	14485875	14487804	-	918	protein_coding	Mitochondrial ATP synthase subunit G protein && - && PF04718:Mitochondrial ATP synthase g subunit	-	2349	2032	1554	2202	1647	2657	1873	1270	1149	1171	923	991	99.189	95.6557	98.088	114.235	104.618	104.403	51.5038	46.3759	49.2184	51.4655	50.7269
820236	2130.98	2124.13	2330.88	2445.14	2388.91	2346.84	1172.31	1163.23	1189.95	1176.75	1025.23	1096.11	2294.48	1137.26	1.00891	1.63559e-94	6.124e-93	NAP7	NC_003074.8	3335004	3337446	-	1480	protein_coding	non-intrinsic ABC protein 7 && sp|Q9CAF5|AB6I_ARATH ABC transporter I family member 6, chloroplastic OS=Arabidopsis thaliana OX=3702 GN=ABCI6 PE=1 SV=1 && PF00005:ABC transporter	TCP	2343	2080	1706	2176	1735	2753	1985	1484	1294	1245	867	931	61.3668	60.7339	66.7921	70.0197	68.3587	67.0978	33.8566	33.6127	34.3813	33.9398	29.5554
836779	2302.88	2314.08	2694.32	2613.69	2532.1	2655.43	1326.45	1260.42	1277.31	1247.63	1226.26	1171.46	2518.75	1251.59	1.00578	1.99461e-94	7.45719e-93	AT5G66470	NC_003076.8	26541562	26544359	-	1765	protein_coding	GTP-binding protein Era-like protein && sp|Q8VZ74|ERA_ARATH GTPase ERA-like, chloroplastic OS=Arabidopsis thaliana OX=3702 GN=At5g66470 PE=2 SV=1 && PF01926:50S ribosome-binding GTPase|PF07650:KH domain	-	2532	2266	1972	2326	1839	3115	2246	1608	1389	1320	1037	995	55.6086	55.4811	64.7396	62.7608	60.7565	63.6615	32.1225	30.5403	30.9462	30.1739	29.6424
824541	5851.79	5658.56	6047.18	6807.29	6180.87	6585.3	3218.67	2758.35	2652.1	2839.31	2642.9	2611.36	6188.5	2787.12	1.14933	2.72848e-94	1.01858e-92	AT3G53740	NC_003074.8	19913651	19915066	-	862	protein_coding	Ribosomal protein L36e family protein && sp|Q9M352|RL362_ARATH 60S ribosomal protein L36-2 OS=Arabidopsis thaliana OX=3702 GN=RPL36B PE=3 SV=1 && PF01158:Ribosomal protein L36e	C3H	6434	5541	4426	6058	4489	7725	5450	3519	2884	3004	2235	2218	289.332	277.786	297.517	334.692	303.667	323.262	159.6	136.85	131.564	140.603	130.812
820107	8103.73	7991.02	8671.82	9542.34	8991.1	8941.51	4838.05	4293.12	4254.03	4590.72	4352.8	4272.6	8706.92	4433.55	0.972841	3.30169e-94	1.23075e-92	AT3G09500	NC_003074.8	2916922	2918247	+	849	protein_coding	Ribosomal L29 family protein && sp|Q9SF53|RL351_ARATH 60S ribosomal protein L35-1 OS=Arabidopsis thaliana OX=3702 GN=RPL35A PE=2 SV=1 && PF00831:Ribosomal L29 protein	-	8910	7825	6347	8492	6530	10489	8192	5477	4626	4857	3681	3629	406.811	398.296	433.18	476.349	448.499	445.646	243.571	216.255	214.263	230.814	218.744
841576	2109.15	2228.29	2131.41	2263.1	2240.2	2244.54	1365.43	1259.64	1258.92	1319.47	1296.03	1297.44	2202.78	1299.49	0.760055	4.01721e-94	1.49526e-92	Y14	NC_003070.9	19102791	19104933	-	1070	protein_coding	RNA-binding (RRM/RBD/RNP motifs) family protein && sp|F4I9J7|Y14_ARATH RNA-binding protein Y14 OS=Arabidopsis thaliana OX=3702 GN=Y14 PE=1 SV=1 && PF00076:RNA recognition motif. (a.k.a. RRM, RBD, or RNP domain)	-	2319	2182	1560	2014	1627	2633	2312	1607	1369	1396	1096	1102	84.0117	88.1253	84.4789	89.6394	88.6665	88.7628	54.5441	50.3459	50.3118	52.6385	51.678
825030	16242	15309.1	16450.1	17198	17483.8	17961.5	9788.32	9452.39	9169.24	9011.32	9136.03	8526.36	16774.1	9180.61	0.869091	4.62179e-94	1.71775e-92	AT3G58610	NC_003074.8	21671433	21675090	+	2287	protein_coding	ketol-acid reductoisomerase && sp|Q05758|ILV5_ARATH Ketol-acid reductoisomerase, chloroplastic OS=Arabidopsis thaliana OX=3702 GN=At3g58610 PE=1 SV=2 && PF07991:Acetohydroxy acid isomeroreductase, NADPH-binding domain|PF01450:Acetohydroxy acid isomeroreductase, catalytic domain	LBD	17858	14991	12040	15305	12698	21070	16574	12059	9971	9534	7726	7242	302.684	283.266	305.048	318.706	323.761	332.324	182.939	176.757	171.444	168.194	170.438
842921	1069.58	1068.19	1139.48	1112.45	1129.05	1114.17	526.8	455.414	534.282	516.067	573.515	538.048	1105.49	524.021	1.08048	4.73327e-94	1.7566e-92	AT1G66070	NC_003070.9	24595774	24598631	-	1424	protein_coding	Translation initiation factor eIF3 subunit && - && PF08597:Translation initiation factor eIF3 subunit	-	1176	1046	834	990	820	1307	892	581	581	546	485	457	32.0126	31.7433	33.9362	33.1092	33.5784	33.1077	15.8124	13.6772	16.0441	15.4698	17.1835
837309	10404.8	9909.88	10255.3	10922.2	11009.6	11332.7	6482.23	6317.01	6345.18	6464.06	5987.02	6091.6	10639.1	6281.19	0.759748	6.79587e-94	2.51836e-92	AT1G07940	NC_003070.9	2462949	2465545	-	2504	protein_coding	GTP binding Elongation factor Tu family protein && sp|P0DH99|EF1A1_ARATH Elongation factor 1-alpha 1 OS=Arabidopsis thaliana OX=3702 GN=A1 PE=1 SV=1 && PF00009:Elongation factor Tu GTP binding domain|PF03143:Elongation factor Tu C-terminal domain|PF03144:Elongation factor Tu domain 2	-	11440	9704	7506	9720	7996	13294	10976	8059	6900	6839	5063	5174	177.098	167.474	173.693	184.865	186.206	191.507	110.651	107.889	108.359	110.195	102.012
829185	946.8	1029.39	1157.24	1165.26	1113.91	1097.98	473.057	433.467	404.62	387.522	374.854	425.023	1085.1	416.424	1.37343	7.32833e-94	2.7117e-92	AT4G30620	NC_003075.7	14948586	14950072	-	718	protein_coding	Putative BCR%2C YbaB family COG0718 && sp|Q9M098|EBFC1_ARATH Nucleoid-associated protein At4g30620, chloroplastic OS=Arabidopsis thaliana OX=3702 GN=At4g30620 PE=1 SV=1 && PF02575:YbaB/EbfC DNA-binding family	-	1041	1008	847	1037	809	1288	801	553	440	410	317	361	56.2017	60.6689	68.3544	68.7824	65.7022	64.7076	28.1613	25.8186	24.0978	23.0389	22.2748
821405	4935	5141.82	4986.95	5936.43	5091.74	5708.11	2818.85	2560.82	2502.21	2477.31	2478.53	2501.87	5300.01	2556.6	1.0509	8.2918e-94	3.06301e-92	RLK902	NC_003074.8	6453303	6454018	+	621	protein_coding	Ribosomal protein L7Ae/L30e/S12e/Gadd45 family protein && sp|Q9LSA3|RL303_ARATH 60S ribosomal protein L30-3 OS=Arabidopsis thaliana OX=3702 GN=RPL30C PE=3 SV=1 && PF01248:Ribosomal protein L7Ae/L30e/S12e/Gadd45 family	-	5426	5035	3650	5283	3698	6696	4773	3267	2721	2621	2096	2125	338.697	350.379	340.572	405.147	347.241	388.945	194.019	176.356	172.301	170.285	170.286
822343	3196.02	3313.85	3555.08	3636.25	3454.62	3553.08	2016.25	2010.56	2060.8	2068.99	1953.5	1960.29	3451.48	2011.73	0.777351	8.30203e-94	3.06301e-92	AT3G27240	NC_003074.8	10055730	10058773	-	1530	protein_coding	Cytochrome C1 family && sp|Q9LK29|CYC1A_ARATH Cytochrome c1 1, heme protein, mitochondrial OS=Arabidopsis thaliana OX=3702 GN=CYC1-1 PE=1 SV=1 && PF02167:Cytochrome C1 family	-	3514	3245	2602	3236	2509	4168	3414	2565	2241	2189	1652	1665	89.0294	91.6543	98.5425	100.726	95.6236	98.2653	56.3269	56.1989	57.5971	57.724	54.475
838331	3366.1	3619.19	3755.92	4192.47	3897.98	4171.97	1824.9	1534.77	1475.02	1631.38	1630.67	1464.62	3833.94	1593.56	1.26492	8.78644e-94	3.237e-92	AT1G26880	NC_003070.9	9315305	9318277	-	1739	protein_coding	Ribosomal protein L34e superfamily protein && sp|Q9LM63|FDL5_ARATH Putative F-box/FBD/LRR-repeat protein At1g22000 OS=Arabidopsis thaliana OX=3702 GN=At1g22000 PE=4 SV=1 && -	MYB	3701	3544	2749	3731	2831	4894	3090	1958	1604	1726	1379	1244	82.4978	88.0692	91.5973	102.176	94.9284	101.515	44.8542	37.7437	36.2706	40.0445	40.0077
837685	3930.9	3941.89	4306.53	4554.3	4341.34	4464.36	2227.09	1916.5	1848.38	1895.08	2018.54	2138.07	4256.56	2007.27	1.08374	9.07422e-94	3.33815e-92	MORF9	NC_003070.9	3847220	3849224	+	1038	protein_coding	plastid developmental protein DAG && sp|Q9LPZ1|MORF9_ARATH Multiple organellar RNA editing factor 9, chloroplastic OS=Arabidopsis thaliana OX=3702 GN=MORF9 PE=1 SV=1 && -	ERF	4322	3860	3152	4053	3153	5237	3771	2445	2010	2005	1707	1816	161.403	160.701	175.953	185.953	177.126	181.991	91.7071	78.9611	76.1463	77.9326	82.9689
836757	321.057	317.598	307.414	326.993	367.63	318.822	749.449	752.492	707.165	716.444	733.153	717.005	326.586	729.285	-1.16443	9.69071e-94	3.55975e-92	AT5G66250	NC_003076.8	26468532	26470556	+	1679	protein_coding	kinectin-like protein && - && -	-	353	311	225	291	267	374	1269	960	769	758	620	609	8.1498	8.0046	7.76496	8.25402	9.27292	8.03498	19.079	19.1669	18.0105	18.2146	18.6303
835789	958.623	1076.36	870.324	775.343	944.548	850.761	208.476	208.503	245.531	205.103	247.144	309.643	912.66	237.4	1.95309	1.04357e-93	3.82784e-92	BGAL4	NC_003076.8	23003909	23009672	+	3812	protein_coding	beta-galactosidase 4 && sp|Q9SCV8|BGAL4_ARATH Beta-galactosidase 4 OS=Arabidopsis thaliana OX=3702 GN=BGAL4 PE=1 SV=1 && -	C2H2	1054	1054	637	690	686	998	353	266	267	217	209	263	10.7179	11.9486	9.68265	8.62024	10.4937	9.44369	2.33758	2.33916	2.75428	2.29672	2.76613
818006	6486.62	6670.58	9404.15	9780.56	8883.7	6631.33	47503.5	41834.6	45185	48519.7	52878.1	43642	7976.16	46593.8	-2.5466	1.2185e-93	4.46301e-92	LHB1B1	NC_003071.7	14524607	14525918	+	1312	protein_coding	light-harvesting chlorophyll-protein complex II subunit B1 && sp|P13851|CB21_SINAL Chlorophyll a-b binding protein 1, chloroplastic OS=Sinapis alba OX=3728 GN=CAB1 PE=3 SV=1 && PF00504:Chlorophyll A-B binding protein	SBP	7132	6532	6883	8704	6452	7779	80435	53371	49136	51334	44717	37068	210.717	215.15	303.985	315.943	286.758	213.872	1547.59	1363.65	1472.71	1578.6	1719.56
814975	1225.11	1307.16	1269.28	1295.61	1286.02	1303.42	690.391	724.273	684.176	700.376	627.91	678.153	1281.1	684.213	0.901002	2.97698e-93	1.0888e-91	AT2G04360	NC_003071.7	1519339	1521123	-	1551	protein_coding	transmembrane protein && - && -	-	1347	1280	929	1153	934	1529	1169	924	744	741	531	576	33.665	35.6638	34.7066	35.4031	35.1148	35.5598	19.026	19.9706	18.863	19.2756	17.2728
842165	91.8605	106.206	107.937	88.7712	95.0055	92.9188	334.86	361.353	339.329	379.016	412.694	375.574	97.1165	367.138	-1.91791	3.49193e-93	1.27529e-91	AT1G57980	NC_003070.9	21439206	21440847	-	1538	protein_coding	Nucleotide-sugar transporter family protein && sp|Q9C654|PUP23_ARATH Probable purine permease 23 OS=Arabidopsis thaliana OX=3702 GN=PUP23 PE=2 SV=1 && PF16913:Purine nucleobase transmembrane transport	STAT	101	104	79	79	69	109	567	461	369	401	349	319	2.54559	2.92218	2.97631	2.44621	2.61606	2.55643	9.30616	10.0479	9.43452	10.5194	11.4485
830959	1668.04	1489.95	1676.43	1828.24	1791.34	1825.13	792.562	755.627	731.994	704.157	632.64	684.04	1713.19	716.837	1.25174	4.27422e-93	1.55873e-91	AT5G10920	NC_003076.8	3441751	3444267	+	1983	protein_coding	L-Aspartase-like family protein && sp|Q9LEU8|ARLY_ARATH Argininosuccinate lyase, chloroplastic OS=Arabidopsis thaliana OX=3702 GN=At5g10920 PE=2 SV=1 && -	-	1834	1459	1227	1627	1301	2141	1342	964	796	745	535	581	35.8509	31.7953	35.8533	39.074	38.2569	38.9455	17.0834	16.2962	15.7848	15.1578	13.6116
820806	1720.79	1769.77	1829.46	1905.77	1828.51	1904.41	1047.1	1021.35	1055.69	1035.91	1066.62	994.86	1826.45	1036.92	0.816054	4.51902e-93	1.64563e-91	AT3G15640	NC_003074.8	5298991	5301745	+	1187	protein_coding	Rubredoxin-like superfamily protein && sp|Q9LW15|CX5B1_ARATH Cytochrome c oxidase subunit 5b-1, mitochondrial OS=Arabidopsis thaliana OX=3702 GN=COX5B-1 PE=1 SV=1 && PF01215:Cytochrome c oxidase subunit Vb	-	1892	1733	1339	1696	1328	2234	1773	1303	1148	1096	902	845	61.7865	63.0925	65.3638	68.0453	65.2384	67.8885	37.7053	36.7981	38.0313	37.2531	38.3385
826515	9268.81	9157.25	10225.3	11281.8	10697.1	10725.7	5167.6	4291.55	4208.05	4554.81	4471.05	4337.35	10226	4505.07	1.18188	5.20099e-93	1.89124e-91	NDPK1	NC_003075.7	5923484	5924366	+	450	protein_coding	nucleoside diphosphate kinase && sp|P39207|NDK1_ARATH Nucleoside diphosphate kinase 1 OS=Arabidopsis thaliana OX=3702 GN=NDK1 PE=1 SV=1 && PF00334:Nucleoside diphosphate kinase	GRAS	10191	8967	7484	10040	7769	12582	8750	5475	4576	4819	3781	3684	877.864	861.122	963.671	1062.54	1006.72	1008.56	490.839	407.853	399.874	432.062	423.909
842085	79.1273	86.8034	77.8783	94.3896	66.0908	92.9188	333.679	312.754	313.581	328.922	342.926	311.997	82.868	323.977	-1.95357	5.4656e-93	1.9846e-91	AT1G56320	NC_003070.9	21085548	21086499	-	706	protein_coding	hypothetical protein && - && -	-	87	85	57	84	48	109	565	399	341	348	290	265	4.77681	5.20288	4.67819	5.66628	3.96453	5.56911	20.2017	18.9452	18.9933	19.8873	20.7239
842083	1652.58	1656.41	1971.55	1852.96	1701.84	1751.82	3428.92	3270.2	3669.17	3688.08	3827.77	3658.02	1764.53	3590.36	-1.02534	6.667e-93	2.41736e-91	AT1G56300	NC_003070.9	21078023	21080423	-	1865	protein_coding	Chaperone DnaJ-domain superfamily protein && sp|Q28C44|C19L2_XENTR CWF19-like protein 2 OS=Xenopus tropicalis OX=8364 GN=cwf19l2 PE=2 SV=1 && -	C2H2	1817	1622	1443	1649	1236	2055	5806	4172	3990	3902	3237	3107	37.7658	37.5839	44.8327	42.108	38.6452	39.7463	78.5854	74.9889	84.1287	84.4132	87.5675
841255	8422.06	8475.07	9805.84	10012	9232.06	9129.06	4950.85	4431.08	4251.27	4655	4738.3	4571.65	9179.35	4599.69	0.996295	7.0787e-93	2.56296e-91	EMB3105	NC_003070.9	17867102	17868432	+	897	protein_coding	Ribosomal L18p/L5e family protein && sp|Q9SX68|RK18_ARATH 50S ribosomal protein L18, chloroplastic OS=Arabidopsis thaliana OX=3702 GN=RPL18 PE=2 SV=1 && PF00861:Ribosomal L18 of archaea, bacteria, mitoch. and chloroplast	-	9260	8299	7177	8910	6705	10709	8383	5653	4623	4925	4007	3883	400.167	399.819	463.616	473.052	435.875	430.646	235.913	211.26	202.666	221.522	225.375
831630	515.692	434.017	444.043	444.98	448.867	509.775	1032.34	1016.65	1081.44	1065.21	1047.7	1173.82	466.229	1069.53	-1.19004	7.76741e-93	2.80829e-91	ASG1	NC_003076.8	5810935	5813316	-	1845	protein_coding	nuclear factor 1 A-type protein (DUF1005) && - && -	M-type_MADS	567	425	325	396	326	598	1748	1297	1176	1127	886	997	11.9127	9.95457	10.2069	10.2217	10.3033	11.6915	23.916	23.5654	25.0646	24.645	24.2279
816613	2658.5	2677.63	2762.63	2999.12	2800.6	2959.76	1630.6	1438.36	1455.71	1514.17	1506.51	1448.14	2809.71	1498.92	0.90483	8.14348e-93	2.94004e-91	AT2G20820	NC_003071.7	8964199	8965568	+	935	protein_coding	hypothetical protein && - && -	-	2923	2622	2022	2669	2034	3472	2761	1835	1583	1602	1274	1230	121.183	121.186	125.308	135.944	126.851	133.947	74.5416	65.7894	66.5762	69.1278	68.7443
825068	1400.64	1410.3	1179.11	1248.42	1302.54	1339.22	2685.38	2563.96	2592.33	2534.02	2363.83	2561.91	1313.37	2550.24	-0.955669	8.17852e-93	2.94847e-91	IPMI1	NC_003074.8	21797058	21798303	-	1246	protein_coding	isopropylmalate isomerase 1 && sp|Q9LYT7|LEUD2_ARATH 3-isopropylmalate dehydratase small subunit 3 OS=Arabidopsis thaliana OX=3702 GN=SSU3 PE=1 SV=1 && PF00694:Aconitase C-terminal domain	-	1540	1381	863	1111	946	1571	4547	3271	2819	2681	1999	2176	47.9099	47.8967	40.1329	42.4638	44.272	45.4802	92.1193	88.0023	88.9666	86.8122	80.9419
816762	1138.71	1184.61	1194.13	1132.68	945.924	1130.37	2110.74	2244.15	2226.33	2200.37	2309.43	2273.46	1121.07	2227.41	-0.987412	8.43433e-93	3.03636e-91	SR1	NC_003071.7	9471219	9476646	+	4103	protein_coding	signal responsive 1 && sp|Q8GSA7|CMTA3_ARATH Calmodulin-binding transcription activator 3 OS=Arabidopsis thaliana OX=3702 GN=CAMTA3 PE=1 SV=1 && PF03859:CG-1 domain	CAMTA	1252	1160	874	1008	687	1326	3574	2863	2421	2328	1953	1931	11.8284	12.2176	12.3429	11.6999	9.76362	11.6575	21.9886	23.3911	23.203	22.892	24.0148
828984	4272.88	4449.44	4969.18	4925.12	4870.06	4211.18	2439.11	2135.2	2265.87	2277.88	2348.46	2196.93	4616.31	2277.24	1.01784	1.06527e-92	3.8295e-91	PSB28	NC_003075.7	14149849	14151163	+	986	protein_coding	photosystem II reaction center PSB28 protein && sp|Q8W0Y8|PSB28_ARATH Photosystem II reaction center PSB28 protein, chloroplastic OS=Arabidopsis thaliana OX=3702 GN=PSB28 PE=2 SV=1 && PF03912:Psb28 protein	-	4698	4357	3637	4383	3537	4940	4130	2724	2464	2410	1986	1866	184.697	190.959	213.734	211.699	209.177	180.723	105.735	92.6108	98.2684	98.6148	101.62
829062	3542.54	3776.46	3731.33	4086.85	3789.21	3936.69	2048.73	1704.86	1623.08	1881.85	1740.65	1700.09	3810.51	1783.21	1.09355	2.1588e-92	7.74956e-91	AT4G29410	NC_003075.7	14468205	14470197	-	778	protein_coding	Ribosomal L28e protein family && sp|Q9M0E2|RL282_ARATH 60S ribosomal protein L28-2 OS=Arabidopsis thaliana OX=3702 GN=RPL28C PE=2 SV=1 && PF01778:Ribosomal L28e protein family	TCP	3895	3698	2731	3637	2752	4618	3469	2175	1765	1991	1472	1444	194.067	205.408	203.399	222.632	206.265	214.111	112.556	93.7155	89.2103	103.251	95.4569
818341	1631.66	1751.39	1967.45	1899.03	1979.97	1620.54	751.812	548.692	580.262	653.117	648.013	665.202	1808.34	641.183	1.49279	3.25634e-92	1.16729e-90	EXP3	NC_003071.7	15787523	15790139	-	1783	protein_coding	Barwin-like endoglucanases superfamily protein && sp|O80932|EXPA3_ARATH Expansin-A3 OS=Arabidopsis thaliana OX=3702 GN=EXPA3 PE=2 SV=1 && PF03330:Lytic transglycolase|PF01357:Pollen allergen	MYB_related	1794	1715	1440	1690	1438	1901	1273	700	631	691	548	565	39.0027	41.5664	46.7971	45.1397	47.0287	38.4587	18.0227	13.1607	13.9164	15.6361	15.5063
843356	2387.46	2248.72	2455.22	2348.5	2525.22	2452.54	1344.76	1240.83	1239.61	1325.14	1331.5	1142.03	2402.94	1270.64	0.91673	4.26172e-92	1.52552e-90	AT1G70200	NC_003070.9	26432297	26434538	-	2021	protein_coding	RNA-binding (RRM/RBD/RNP motifs) family protein && - && -	-	2625	2202	1797	2090	1834	2877	2277	1583	1348	1402	1126	970	50.3484	47.0848	51.5216	49.2497	52.9162	51.3496	28.4407	26.2571	26.2285	27.9888	28.1094
820115	1078.68	1028.36	1151.78	1018.06	1028.54	1014.43	532.115	512.635	507.614	461.246	465.907	499.196	1053.31	496.452	1.07865	7.46308e-92	2.66768e-90	AT3G09580	NC_003074.8	2942158	2944457	-	2300	protein_coding	FAD/NAD(P)-binding oxidoreductase family protein && - && PF01593:Flavin containing amine oxidoreductase	C3H	1186	1007	843	906	747	1190	901	654	552	488	394	424	19.9885	18.9204	21.2377	18.7596	18.9386	18.6631	9.88874	9.53194	9.43759	8.5604	8.64266
818673	668.49	682.172	707.736	682.077	666.415	664.923	291.748	324.512	286.912	314.744	315.729	299.047	678.636	305.449	1.15234	8.42913e-92	3.00873e-90	AT2G40765	NC_003071.7	17012176	17013325	+	543	protein_coding	transmembrane protein && sp|Q94K78|UCRY_ARATH Cytochrome b-c1 complex subunit 10, mitochondrial OS=Arabidopsis thaliana OX=3702 GN=UCRY PE=1 SV=1 && -	-	735	668	518	607	484	780	494	414	312	333	267	254	52.4699	53.1626	55.2761	53.2368	51.9758	51.8154	22.9652	25.5583	22.5946	24.7427	24.8079
817900	3188.74	3330.19	3503.16	3717.15	3431.21	3612.75	1943.61	1642.94	1795.04	1826.08	1818.69	1775.44	3463.87	1800.3	0.943249	8.56963e-92	3.05457e-90	AT2G33370	NC_003071.7	14143128	14144766	-	1308	protein_coding	Ribosomal protein L14p/L23e family protein && sp|P49690|RL23_ARATH 60S ribosomal protein L23 OS=Arabidopsis thaliana OX=3702 GN=RPL23A PE=2 SV=3 && PF00238:Ribosomal protein L14p/L23e	WRKY	3506	3261	2564	3308	2492	4238	3291	2096	1952	1932	1538	1508	103.903	107.739	113.584	120.443	111.095	116.874	63.5132	53.7174	58.6843	59.5939	59.3236
834574	107.322	104.164	125.698	105.626	82.6135	121.05	383.879	489.12	396.344	427.22	469.455	480.358	107.746	441.062	-2.02384	9.2983e-92	3.30962e-90	DUR3	NC_003076.8	18390942	18395928	+	2742	protein_coding	urea-proton symporter DEGRADATION OF UREA 3 (DUR3) && sp|F4KD71|DUR3_ARATH Urea-proton symporter DUR3 OS=Arabidopsis thaliana OX=3702 GN=DUR3 PE=1 SV=1 && PF00474:Sodium:solute symporter family	HD-ZIP	118	102	92	94	60	142	650	624	431	452	397	408	1.66816	1.60754	1.94414	1.63261	1.27597	1.86803	5.98398	7.62867	6.18101	6.65079	7.30469
821544	4952.28	4973.32	5204.18	5494.82	5336.83	5452.37	3277.14	2968.42	2986.83	2946.12	3053.23	3029.32	5235.64	3043.51	0.781553	1.04401e-91	3.71078e-90	TCP-1	NC_003074.8	6998159	7002435	-	2192	protein_coding	T-complex protein 1 alpha subunit && sp|P28769|TCPA_ARATH T-complex protein 1 subunit alpha OS=Arabidopsis thaliana OX=3702 GN=CCT1 PE=1 SV=1 && PF00118:TCP-1/cpn60 chaperonin family	ERF	5445	4870	3809	4890	3876	6396	5549	3787	3248	3117	2582	2573	96.2898	96.0104	100.688	106.241	103.11	105.252	63.9025	57.9144	58.2674	57.3718	59.4285
828363	3396.11	3339.38	3314.61	3281.16	3724.49	3279.44	1912.31	1935.31	1871.37	1825.14	1664.97	1831.95	3389.2	1840.17	0.878147	1.42163e-91	5.04589e-90	HIP1	NC_003075.7	11917987	11920971	+	1875	protein_coding	HSP70-interacting protein 1 && sp|Q93YR3|F10AL_ARATH FAM10 family protein At4g22670 OS=Arabidopsis thaliana OX=3702 GN=At4g22670 PE=1 SV=1 && PF17830:STI1 domain|PF18253:Hsp70-interacting protein N N-terminal domain	-	3734	3270	2426	2920	2705	3847	3238	2469	2035	1931	1408	1556	77.1962	75.3661	74.9717	74.166	84.1243	74.009	43.5933	44.1419	42.6789	41.5512	37.8861
837850	2522.98	2478.49	2464.78	2828.32	2552.76	2632.41	1507.76	1385.06	1387.66	1379.96	1330.32	1362.19	2579.96	1392.16	0.887642	1.49132e-91	5.2858e-90	ERF1-2	NC_003070.9	4396348	4398193	-	1656	protein_coding	eukaryotic release factor 1-2 && sp|Q9LPV8|ERF1Y_ARATH Eukaryotic peptide chain release factor subunit 1-2 OS=Arabidopsis thaliana OX=3702 GN=ERF1-2 PE=1 SV=1 && PF03464:eRF1 domain 2|PF03465:eRF1 domain 3|PF03463:eRF1 domain 1	SBP	2774	2427	1804	2517	1854	3088	2553	1767	1509	1460	1125	1157	64.9336	63.3343	63.1224	72.3846	65.2838	67.2637	38.9166	35.7691	35.8326	35.5709	34.2745
822396	2284.69	2408.03	2298.09	2520.43	2600.95	2507.1	1369.56	1302.75	1256.16	1329.86	1316.13	1191.48	2436.55	1294.32	0.910072	1.64074e-91	5.80727e-90	CARA	NC_003074.8	10281230	10283935	-	1676	protein_coding	carbamoyl phosphate synthetase A && sp|Q9LVW7|CARA_ARATH Carbamoyl-phosphate synthase small chain, chloroplastic OS=Arabidopsis thaliana OX=3702 GN=CARA PE=1 SV=1 && PF00117:Glutamine amidotransferase class-I|PF00988:Carbamoyl-phosphate synthase small chain, CPSase domain	-	2512	2358	1682	2243	1889	2941	2319	1662	1366	1407	1113	1012	58.099	60.7994	58.1513	63.7351	65.7224	63.2973	34.9278	33.2421	32.0499	33.8705	33.5043
816943	6232.87	6525.57	7114.25	7357.9	7030.41	6681.63	3938	3596.28	3439.27	3654.05	3739.08	3587.38	6823.77	3659.01	0.898001	2.92703e-91	1.03455e-89	PRPL35	NC_003071.7	10241875	10243674	+	859	protein_coding	Ribosomal protein L35 && sp|Q8VZ55|RK35_ARATH 50S ribosomal protein L35, chloroplastic OS=Arabidopsis thaliana OX=3702 GN=RPL35 PE=1 SV=1 && PF01632:Ribosomal protein L35	-	6853	6390	5207	6548	5106	7838	6668	4588	3740	3866	3162	3047	309.251	321.468	351.238	363.027	346.612	329.136	195.95	179.045	171.21	181.581	185.715
818392	5533.46	5371.6	6349.13	6197.13	5861.43	5668.9	3213.36	3067.19	2842.46	3150.27	3163.2	2961.03	5830.27	3066.25	0.925985	3.88456e-91	1.37106e-89	PSRP4	NC_003071.7	15980848	15981612	+	610	protein_coding	plastid-specific ribosomal protein 4 && sp|O80439|RR31_ARATH 30S ribosomal protein S31, chloroplastic OS=Arabidopsis thaliana OX=3702 GN=RPS31 PE=1 SV=1 && PF17067:Ribosomal protein S31e	-	6084	5260	4647	5515	4257	6650	5441	3913	3091	3333	2675	2515	386.618	372.637	441.418	430.565	406.939	393.238	225.161	215.036	199.26	220.449	221.245
825195	8578.5	8260.62	8525.63	9640.1	9382.14	10299.5	4440	3492.03	3446.63	3491.48	3603.09	3542.64	9114.41	3669.31	1.3119	3.89282e-91	1.37206e-89	AT3G60245	NC_003074.8	22268688	22270028	+	672	protein_coding	Zinc-binding ribosomal protein family protein && sp|Q8RXU5|R37A2_ARATH 60S ribosomal protein L37a-2 OS=Arabidopsis thaliana OX=3702 GN=RPL37AC PE=3 SV=1 && -	B3	9432	8089	6240	8579	6814	12082	7518	4455	3748	3694	3047	3009	544.073	520.182	538.05	607.982	591.274	648.535	282.408	222.234	219.321	221.784	228.761
839407	18796.8	18455.4	18797.4	21068	19521.6	21540.1	11296.1	10122.6	9684.21	10200.3	10134.1	9746.09	19696.5	10197.2	0.9495	4.89359e-91	1.72238e-89	emb2386	NC_003070.9	607799	609534	-	1109	protein_coding	Ribosomal protein L19e family protein && sp|Q9SRX2|RL191_ARATH 60S ribosomal protein L19-1 OS=Arabidopsis thaliana OX=3702 GN=RPL19A PE=2 SV=1 && PF01280:Ribosomal protein L19e	-	20667	18072	13758	18749	14178	25268	19127	12914	10531	10792	8570	8278	722.385	704.214	718.838	805.137	745.485	821.87	435.371	390.356	373.412	392.62	389.878
[truncated: 25,543 more rows]
[truncated: 1 more columns]

## Sheet: Control 1DvsTorin 1D
gene_id	C_1d1	C_1d2	C_1d3	C_1d4	C_1d5	C_1d6	T_1d1	T_1d2	T_1d3	T_1d4	T_1d5	T_1d6	Control_1D	Torin_1D	log2FoldChange	pvalue	padj	gene_name	gene_chr	gene_start	gene_end	gene_strand	gene_length	gene_biotype	gene_description	Family	C_1d1_count	C_1d2_count	C_1d3_count	C_1d4_count	C_1d5_count	C_1d6_count	T_1d1_count	T_1d2_count	T_1d3_count	T_1d4_count	T_1d5_count	T_1d6_count	C_1d1_fpkm	C_1d2_fpkm	C_1d3_fpkm	C_1d4_fpkm	C_1d5_fpkm	C_1d6_fpkm	T_1d1_fpkm	T_1d2_fpkm	T_1d3_fpkm	T_1d4_fpkm	T_1d5_fpkm
[truncated: 26,235 more rows]
[truncated: 1 more columns]
