# Supplementary material for: The target of rapamycin kinase is a positive regulator of plant fatty acid and lipid synthesis
Source: Plant Physiol. 2024 Dec 2;197(2):kiae639. doi: 10.1093/plphys/kiae639 (PMC11809584; doi:10.1093/plphys/kiae639)
Supplement: kiae639_Supplementary_Data [file kiae639_supplementary_data.zip › SFile3 lipid metabolism DEG analysis.xlsx]

## Sheet: Sheet1 (2)
Supplemental File 3. Differential expression analysis among lipid metabolism genes for torin treatment (significance: |log2FoldChange| >=1) AND (adjusted p-value (padj) < 0.05)). Researcher curated list of lipid metabolic genes, based on a formerly published list of central metabolism (Kuczynski et al., 2022, Front Plant Sci 13:955589. doi:10.3389/fpls.2022.955589) and Aralip (http://aralip.plant…
Gene	Control_8HvsTorin_8H_deg_all	Control_1DvsTorin_1D_deg_all	Subsystem	Protein Family Name	Abbreviation	symbol*	Protein Family Abbreviation#	Isoform/Gene Specific Abbreviation#	Enzyme Commission number#	Literature (Pubmed ID)	Literature (Citation from Aralip)#
AT2G38040	n/a	n/a	acetyl-CoA carboxylase complex	acetyl Co-enzyme a carboxylase carboxyltransferase alpha subunit	α-CT	CAC3	α-CT	α-CT	6.4.1.2	18552233 10859180	Bilder, P., Lightle, S., Bainbridge, G., Ohren, J., Finzel, B., Sun, F., Holley, S., Al-Kassim, L., Spessard, C., Melnick, M., Newcomer, M., and Waldrop, G.L. (2006). The structure of the carboxyltransferase component of acetyl-CoA carboxylase reveals a zinc-binding motif unique to the bacterial enzyme. Biochemistry 45 , 1712-1722. http://www.ncbi.nlm.nih.gov/sites/entrez?db=pubmed&cmd=search&ter…
AT1G36160	n/a	n/a	acetyl-CoA carboxylase complex	homomeric acetyl-CoA carboxylase	ACC1	ACC1	HmACC	ACC1	n/a	12943542	Baud, S., Guyon, V., Kronenberger, J., Wuilleme, S., Miquel, M., Caboche, M., Lepiniec, L., and Rochat, C. (2003). Multifunctional acetyl-CoA carboxylase 1 is essential for very long chain fatty acid elongation and embryo development in Arabidopsis. Plant J. 33 , 75-86. http://www.arabidopsis.org/servlets/TairObject?type=publication&id=501710663 Yanai, Y., Kawasaki, T., Shimada, H., Wurtele, E.S.…
AT1G36180	n/a	down in Torin 1D	acetyl-CoA carboxylase complex	homomeric acetyl-CoA carboxylase	ACC2 (plastid)	ACC2	HmACC	ACC2	n/a	12943542	Moreau, K., Dizin, E., Ray, H., Luquain, C., Lefai, E., Foufelle, F., Billaud, M., Lenoir, G.M., and Dalla Venezia, N. (2006). BRCA1 affects lipid synthesis through its interaction with acetyl-CoA carboxylase. Journal of Biological Chemistry 281 , 3172-3181. http://www.ncbi.nlm.nih.gov/sites/entrez?db=pubmed&cmd=search&term=16326698
AT5G35360	n/a	n/a	acetyl-CoA carboxylase complex	Biotin Carboxylase of Heteromeric ACCase	BC	CAC2	BC	BC	6.4.1.2	9414551	Reverdatto, S., Beilinson, V., and Nielsen, N.C. (1999). A multisubunit acetyl coenzyme A carboxylase from soybean. Plant Physiology 119 , 961-978. http://www.plantphysiol.org/cgi/content/full/119/3/961 Sun, J.D., Ke, J.S., Johnson, J.L., Nikolau, B.J., and Wurtele, E.S. (1997). Biochemical and molecular biological characterization of CAC2, the Arabidopsis thaliana gene coding for the biotin carb…
AT5G16390	n/a	n/a	acetyl-CoA carboxylase complex	Biotin Carboxyl Carrier Protein	BCCP1	CAC1	BCCP	BCCP1	6.4.1.2	7480350	Choi, J.K., Yu, F., Wurtele, E.S., and Nikolau, B.J. (1995). MOLECULAR-CLONING AND CHARACTERIZATION OF THE CDNA CODING FOR THE BIOTIN-CONTAINING SUBUNIT OF THE CHLOROPLASTIC ACETYL-COENZYME-A CARBOXYLASE. Plant Physiology 109 , 619-625. http://www.ncbi.nlm.nih.gov/pubmed/7480350 Reverdatto, S., Beilinson, V., and Nielsen, N.C. (1999). A multisubunit acetyl coenzyme A carboxylase from soybean. Pla…
AT5G15530	n/a	n/a	acetyl-CoA carboxylase complex	Biotin Carboxyl Carrier Protein	BCCP2	BCCP2	BCCP	BCCP2	6.4.1.2	19279196	Chen, M.J., Mooney, B.P., Hajduch, M., Joshi, T., Zhou, M.Y., Xu, D., and Thelen, J.J. (2009). System Analysis of an Arabidopsis Mutant Altered in de Novo Fatty Acid Synthesis Reveals Diverse Changes in Seed Composition and Metabolism. Plant Physiology 150 , 27-41. http://www.ncbi.nlm.nih.gov/pubmed/19279196 Reverdatto, S., Beilinson, V., and Nielsen, N.C. (1999). A multisubunit acetyl coenzyme A…
AT4G01900	n/a	n/a	acetyl-CoA carboxylase complex	regulatory subunit of acetyl-CoA carboxylase	nitrogen regulatory P-II-like protein	GLB1		PII	n/a	20018655	Feria Bourrellier, A.B., Valot, B., Guillot, A., Ambard-Bretteville, F., Vidal, J., and Hodges, M. (2010). Chloroplast acetyl-CoA carboxylase activity is 2-oxoglutarate-regulated by interaction of PII with the biotin carboxyl carrier subunit Proc. Natl. Acad. Sci. USA 107 , 502-507. http://www.ncbi.nlm.nih.gov/pubmed/20018655 Baud, S., Feria Bourrellier, A.B., Azzopardi, M., Berger, A., Dechorgna…
ATCG00500	n/a	n/a	acetyl-CoA carboxylase complex	acetyl Co-enzyme a carboxylase carboxyltransferase beta subunit	β-CT	ACCD	β-CT	β-CT	6.4.1.2	18552233 10859180	Li, S.J., Rock, C.O., and Cronan, J.E. (1992). THE DEDB (USG) OPEN READING FRAME OF ESCHERICHIA-COLI ENCODES A SUBUNIT OF ACETYL-COENZYME A CARBOXYLASE. Journal of Bacteriology 174 , 5755-5757. http://www.ncbi.nlm.nih.gov/pubmed/1355086
AT5G53470	n/a	n/a	acyl Lipid Metabolism	Acyl CoA Binding Protein	ACBP1	ACBP1	ACBP	ACBP1	n/a	20345632	Chen, Q.F., Xiao, S., Qi, W.Q., Mishra, G., Ma, J.Y., Wang, M.F., and Chye, M.L. (2010). The Arabidopsis acbp1acbp2 double mutant lacking acyl-CoA-binding proteins ACBP1 and ACBP2 is embryo lethal. New Phytologist 186 , 843-855. http://www.ncbi.nlm.nih.gov/pubmed/20345632 Gao, W., Xiao, S., Li, H.Y., Tsao, S.W., and Chye, M.L. (2008). Arabidopsis thaliana acyl?CoA?binding protein ACBP2 interacts …
AT4G27780	n/a	n/a	acyl Lipid Metabolism	Acyl CoA Binding Protein	ACBP2	ACBP2	ACBP	ACBP2	n/a	20345607	Gao, W., Li, H.Y., Xiao, S., and Chye, M.L. (2010). Acyl-CoA-binding protein 2 binds lysophospholipase 2 and lysoPC to promote tolerance to cadmium-induced oxidative stress in transgenic Arabidopsis. Plant Journal 62 , 989-1003. http://www.ncbi.nlm.nih.gov/pubmed/20345607 Chen, Q.F., Xiao, S., Qi, W.Q., Mishra, G., Ma, J.Y., Wang, M.F., and Chye, M.L. (2010). The Arabidopsis acbp1acbp2 double mut…
AT4G24230	n/a	n/a	acyl Lipid Metabolism	Acyl CoA Binding Protein	ACBP3	ACBP3	ACBP	ACBP3	n/a	21670223	Xiao, S., and Chye, M.L. (2011). New roles for acyl-CoA-binding proteins (ACBPs) in plant development, stress responses and lipid metabolism. Prog. Lipid Res. 50 , 141-151. http://www.ncbi.nlm.nih.gov/pubmed/21670223 Leung, K.C., Li, H.Y., Xiao, S., Tse, M.H., and Chye, M.L. (2006). Arabidopsis ACBP3 is an extracellularly targeted acyl-CoA-binding protein. Planta 223 , 871-881. http://www.springe…
AT3G05420	n/a	n/a	acyl Lipid Metabolism	Acyl CoA Binding Protein	ACBP4	ACBP4	ACBP	ACBP4	n/a	18773301	Xiao, S., Li, H.-Y., Zhang, J.-P., Chan, S.-W., and Chye, M.-L. (2008). Arabidopsis acyl-CoA-binding proteins ACBP4 and ACBP5 are subcellularly localized to the cytosol and ACBP4 depletion affects membrane lipid composition. Plant Molecular Biology 68 , 571-583. http://www.ncbi.nlm.nih.gov/pubmed/18773301 Xiao, S., and Chye, M.L. (2009). An Arabidopsis family of six acyl-CoA-binding proteins has …
AT5G27630	n/a	n/a	acyl Lipid Metabolism	Acyl CoA Binding Protein	ACBP5	ACBP5	ACBP	ACBP5	n/a	19589686	Xiao, S., and Chye, M.L. (2009). An Arabidopsis family of six acyl-CoA-binding proteins has three cytosolic members. Plant Physiol. Biochem. 47 , 479-484. http://www.ncbi.nlm.nih.gov/pubmed/19589686 Leung, K.C., Li, H.Y., Mishra, G., and Chye, M.L. (2004). ACBP4 and ACBP5, novel Arabidopsis acyl-CoA-binding proteins with kelch motifs that bind oleoyl-CoA. Plant Molecular Biology 55 , 297-309. htt…
AT1G31812	n/a	n/a	acyl Lipid Metabolism	Acyl CoA Binding Protein	ACBP6	ACBP6	ACBP	ACBP6	n/a	18621979	Chen, Q.F., Xiao, S., Chye, M.L. (2008). Overexpression of the Arabidopsis 10-kilodalton acyl-coenzyme A-binding protein ACBP6 enhances freezing tolerance.Plant Physilogy 148, 304-315. http://www.ncbi.nlm.nih.gov/pubmed/18621979 Yurchenko, O.P., Nykiforuk, C.L., Moloney, M.M., Stahl, U., Banas, A., Stymne, S., and Weselake, R.J. (2009). A 10-kDa acyl-CoA-binding protein (ACBP) from Brassica napus…
AT1G11090	n/a	n/a	acylglycerol lipase	Monoacylglycerol Lipase	MAGL		MAGL			26932457
AT1G18360	n/a	n/a	acylglycerol lipase	Monoacylglycerol Lipase	MAGL		MAGL			26932457
AT1G52760	n/a	n/a	acylglycerol lipase	Monoacylglycerol Lipase	MAGL	LysoPL2	MAGL			26932457	Gao, W., Li, H.Y., Xiao, S., and Chye, M.L. (2010). Acyl-CoA-binding protein 2 binds lysophospholipase 2 and lysoPC to promote tolerance to cadmium-induced oxidative stress in transgenic Arabidopsis. Plant Journal 62 , 989-1003. http://www.ncbi.nlm.nih.gov/pubmed/20345607
AT1G73480	n/a	n/a	acylglycerol lipase	Monoacylglycerol Lipase	MAGL		MAGL			26932457
AT1G77420	n/a	n/a	acylglycerol lipase	Monoacylglycerol Lipase	MAGL		MAGL			26932457
AT2G39400	n/a	n/a	acylglycerol lipase	Monoacylglycerol Lipase	MAGL		MAGL			26932457
AT2G39410	n/a	n/a	acylglycerol lipase	Monoacylglycerol Lipase	MAGL		MAGL			26932457
AT2G39420	up in Torin 8H	n/a	acylglycerol lipase	Monoacylglycerol Lipase	MAGL		MAGL			26932457 31078649
AT2G47630	n/a	n/a	acylglycerol lipase	Monoacylglycerol Lipase	MAGL		MAGL			26932457
AT3G55180	n/a	n/a	acylglycerol lipase	Monoacylglycerol Lipase	MAGL		MAGL			26932457
AT3G55190	n/a	n/a	acylglycerol lipase	Monoacylglycerol Lipase	MAGL		MAGL			26932457
AT3G62860	n/a	n/a	acylglycerol lipase	Monoacylglycerol Lipase	MAGL		MAGL			26932457
AT5G11650	n/a	n/a	acylglycerol lipase	Monoacylglycerol Lipase	MAGL		MAGL			26932457
AT5G16120	n/a	n/a	acylglycerol lipase	Monoacylglycerol Lipase	MAGL		MAGL			26932457
AT5G14980	up in Torin 8H	n/a	acylglycerol lipase	Monoacylglycerol Lipase; Lipoprotein Lipase	MAGL; LPLA		MAGL; LPLA			26932457
AT5G19290	n/a	n/a	acylglycerol lipase	Monoacylglycerol Lipase; Lipoprotein Lipase	MAGL; LPLA		MAGL; LPLA			26932457
AT1G10740	n/a	n/a	acylglycerol lipase	Triacylglycerol Lipase	TAGL		TAGL
AT1G23330	n/a	n/a	acylglycerol lipase	Triacylglycerol Lipase	TAGL		TAGL
AT1G45201	n/a	n/a	acylglycerol lipase	Triacylglycerol Lipase	TAGL	TLL1	TAGL
AT1G56630	n/a	n/a	acylglycerol lipase	Triacylglycerol Lipase	TAGL		TAGL LAH
AT2G15230	n/a	n/a	acylglycerol lipase	Triacylglycerol Lipase	TAGL	LIP1	TAGL	LIP1			El-Kouhen, K., Blangy, S., Ortiz, E., Gardies, A.-M., Ferte, N., and Arondel, V. (2005). Identification and characterization of a triacylglycerol lipase in Arabidopsis homologous to mammalian acid lipases. FEBS Lett. 579 , 6067-6073. http://www.sciencedirect.com/science?_ob=ArticleURL&_udi=B6T36-4H8FTSY-K&_user=10&_rdoc=1&_fmt=&_orig=search&_sort=d&view=c&_acct=C000050221&_version=1&_urlVersion=0…
AT2G31690	n/a	n/a	acylglycerol lipase	Triacylglycerol Lipase	TAGL		TAGL AH			31078649	Padham, A.K., Hopkins, M.T., Wang, T.W., McNamara, L.M., Lo, M., Richardson, L.G.L., Smith, M.D., Taylor, C.A., and Thompson, J.E. (2007). Characterization of a plastid triacylglycerol lipase from arabidopsis. Plant Physiol. 143 , 1372-1384. http://www.pubmedcentral.nih.gov/articlerender.fcgi?tool=pubmed&pubmedid=17259290
AT3G14360	n/a	n/a	acylglycerol lipase	Triacylglycerol Lipase	TAGL		TAGL LAH
AT3G57140	n/a	n/a	acylglycerol lipase	Triacylglycerol Lipase	TAGL	SDP1-LIKE	TAGL	SDP1-LIKE		31078649	Quettier, A.-L., and Eastmond, P.J. (2009). Storage oil hydrolysis during early seedling growth. Plant Physiology and Biochemistry 47 , 485-490. http://dx.doi.org/10.1016/j.plaphy.2008.12.005 Kelly AA, Quettier AL, Shaw E, Eastmond PJ. (2011). Seed storage oil mobilization is important but not essential for germination or seedling establishment in Arabidopsis.. Plant Physiology 157 ,866-75. http:…
AT5G04040	n/a	n/a	acylglycerol lipase	Triacylglycerol Lipase	TAGL	SDP1	TAGL	SDP1		31078649	Eastmond, P.J. (2006). SUGAR-DEPENDENT1 encodes a patatin domain triacylglycerol lipase that initiates storage oil breakdown in germinating Arabidopsis seeds. Plant Cell 18 , 665-675. http://www.pubmedcentral.nih.gov/articlerender.fcgi?tool=pubmed&pubmedid=16473965
AT5G14180	n/a	up in Torin 1D	acylglycerol lipase	Triacylglycerol Lipase	TAGL	MPL1	TAGL				Louis, J., Lorenc-Kukula, K., Singh, V., Reese, J., Jander, G., and Shah, J. (2010). Antibiosis against the green peach aphid requires the Arabidopsis thaliana MYZUS PERSICAE-INDUCED LIPASE1 gene. Plant Journal 64 ,800-811. http://www.ncbi.nlm.nih.gov/pubmed/21105927
AT5G14930	n/a	up in Torin 1D	acylglycerol lipase	Triacylglycerol Lipase	TAGL	SAG101	TAGL	SAG101		31078649	Feys, B.J., Wiermer, M., Bhat, R.A., Moisan, L.J., Medina-Escobar, N., Neu, C., Cabral, A., and Parker, J.E. (2005). Arabidopsis SENESCENCE-ASSOCIATED GENE101 stabilizes and signals within an ENHANCED DISEASE SUSCEPTIBILITY1 complex in plant innate immunity. Plant Cell 17 , 2601-2613. http://www.ncbi.nlm.nih.gov/pubmed/16040633 He, Y.H., and Gan, S.S. (2002). A gene encoding an acyl hydrolase is …
AT5G18630	n/a	n/a	acylglycerol lipase	Triacylglycerol Lipase	TAGL		TAGL
AT5G18640	up in Torin 8H	n/a	acylglycerol lipase	Triacylglycerol Lipase	TAGL		TAGL
AT5G42930	n/a	up in Torin 1D	acylglycerol lipase	Triacylglycerol Lipase	TAGL		TAGL LAH
AT5G67050	up in Torin 8H	n/a	acylglycerol lipase	Triacylglycerol Lipase	TAGL		TAGL LAH
AT1G06290	n/a	n/a	beta-oxidation	acyl-CoA oxidase	ACX	ACX3	ACX	ACX3			Eastmond, P.J., Hooks, M., and Graham, I.A. (2000). The Arabidopsis acyl-CoA oxidase gene family. Biochemical Society Transactions 28 , 755-757. http://www.ncbi.nlm.nih.gov/pubmed/11171196 Rylott, E.L., Rogers, C.A., Gilday, A.D., Edgell, T., Larson, T.R., and Graham, I.A. (2003). Arabidopsis mutants in short- and medium-chain acyl-CoA oxidase activities accumulate acyl-CoAs and reveal that fatty…
AT1G06310	n/a	n/a	beta-oxidation	acyl-CoA oxidase	ACX	ACX6	ACX	ACX6			Khan, B.R., Adham, A.R., and Zolman, B.K. (2012). Peroxisomal Acyl-CoA oxidase 4 activity differs between Arabidopsis accessions. Plant Molecular Biology 78 , 45-58. http://www.ncbi.nlm.nih.gov/pubmed/22048901
AT3G06690	n/a	n/a	beta-oxidation	acyl-CoA oxidase	ACX
AT3G51840	n/a	n/a	beta-oxidation	acyl-CoA oxidase	ACX	ACX4	ACX	ACX4			Hayashi, H., De Bellis, L., Ciurli, A., Kondo, M., Hayashi, M., and Nishimura, R. (1999). A novel acyl-CoA oxidase that can oxidize short-chain acyl-CoA in plant peroxisomes. J. Biol. Chem. 274 , 12715-12721. http://www.ncbi.nlm.nih.gov/pubmed/12481085 Rylott, E.L., Rogers, C.A., Gilday, A.D., Edgell, T., Larson, T.R., and Graham, I.A. (2003). Arabidopsis mutants in short- and medium-chain acyl-C…
AT5G65110	n/a	n/a	beta-oxidation	acyl-CoA oxidase	ACX	ACX2	ACX	ACX2			Hooks, M.A., Kellas, F., and Graham, I.A. (1999). Long-chain acyl-CoA oxidases of Arabidopsis. Plant J. 20 , 1-13. http://www.ncbi.nlm.nih.gov/pubmed/10571860 Pinfield-Wells, H., Rylott, E.L., Gilday, A.D., Graham, S., Job, K., Larson, T.R., and Graham, I.A. (2005). Sucrose rescues seedling establishment but not germination of Arabidopsis mutants disrupted in peroxisomal fatty acid catabolism. Pl…
AT4G16760	n/a	n/a	beta-oxidation	acyl-CoA oxidase	ACX1	ACX1	ACX	ACX1			Pinfield-Wells, H., Rylott, E.L., Gilday, A.D., Graham, S., Job, K., Larson, T.R., and Graham, I.A. (2005). Sucrose rescues seedling establishment but not germination of Arabidopsis mutants disrupted in peroxisomal fatty acid catabolism. Plant J. 43 , 861-872. http://www.ncbi.nlm.nih.gov/pubmed/16146525 Graham, I.A. (2008). Seed storage oil mobilization. Ann. Rev. Plant Biol. 59 , 115-142. Review…
AT1G76150	n/a	n/a	beta-oxidation	D-specific enoyl-CoA hydratase	ECHS	ECH2	ECH2 ECH	ECH2			Goepfert, S., Hiltunen, J.K., and Poirier, Y. (2006). Identification and functional characterization of a monofunctional peroxisomal enoyl-CoA hydratase 2 that participates in the degradation of even cis-unsaturated fatty acids in Arabidopsis thaliana. J. Biol. Chem. 281 , 35894-35903. http://www.ncbi.nlm.nih.gov/pubmed/16982622 Strader, L.C., Wheeler, D.L., Christensen, S.E., Berens, J.C., Cohen…
AT4G29010	n/a	n/a	beta-oxidation	enoyl-CoA hydratase	ECHS	AIM1	MFP (=ECH +HACDH)	AIM1			Richmond, T.A., and Bleecker, A.B. (1999). A defect in beta-oxidation causes abnormal inflorescence development in Arabidopsis. Plant Cell 11 , 1911-1923. http://www.ncbi.nlm.nih.gov/pubmed/10521521
AT5G42890	n/a	n/a	beta-oxidation	D-specific enoyl-CoA hydratase	ECHS	SCP2
AT5G60335	n/a	n/a	beta-oxidation	D-specific enoyl-CoA hydratase	ECHS
AT1G65520	n/a	n/a	beta-oxidation	enoyl-CoA isomerase	ECI	ECI1	Isom	ECI1			Goepfert, S., Vidoudez, C., Tellgren-Roth, C., Delessert, S., Hiltunen, J.K., and Poirier, Y. (2008). Peroxisomal Delta(3),Delta(2)-enoyl CoA isomerases and evolution of cytosolic paralogues in embryophytes. Plant J. 56 , 728-742. http://www.ncbi.nlm.nih.gov/pubmed/18657232
AT4G14430	n/a	n/a	beta-oxidation	enoyl-CoA isomerase	ECI	IBR10	Isom	ECI2			Goepfert, S., Vidoudez, C., Tellgren-Roth, C., Delessert, S., Hiltunen, J.K., and Poirier, Y. (2008). Peroxisomal Delta(3),Delta(2)-enoyl CoA isomerases and evolution of cytosolic paralogues in embryophytes. Plant J. 56 , 728-742. http://www.ncbi.nlm.nih.gov/pubmed/18657232 Strader, L.C., Monroe-Augustus, M., Rogers, K.C., Lin, G.L., and Bartel, B. (2008). Arabidopsis iba response5 Suppressors Se…
AT4G14440	n/a	n/a	beta-oxidation	enoyl-CoA isomerase	ECI	HCD1	Isom	ECI3			Goepfert, S., Vidoudez, C., Tellgren-Roth, C., Delessert, S., Hiltunen, J.K., and Poirier, Y. (2008). Peroxisomal Delta(3),Delta(2)-enoyl CoA isomerases and evolution of cytosolic paralogues in embryophytes. Plant J. 56 , 728-742. http://www.ncbi.nlm.nih.gov/pubmed/18657232
AT3G06860	n/a	n/a	beta-oxidation	3-hydroxyacyl-CoA dehydrogenase / enoyl-CoA hydratase	HADH	MFP2	MFP (=ECH +HACDH)	MFP2			Rylott, E.L., Eastmond, P.J., Gilday, A.D., Slocombe, S.P., Larson, T.R., Baker, A., and Graham, I.A. (2006). The Arabidopsis thaliana multifunctional protein gene (MFP2) of peroxisomal beta-oxidation is essential for seedling establishment. Plant J. 45 , 930-941. http://www.ncbi.nlm.nih.gov/pubmed/16507084
AT3G15290	n/a	n/a	beta-oxidation	3-hydroxyacyl-CoA dehydrogenase	HADH
AT1G04710	n/a	n/a	beta-oxidation	3-ketoacyl-CoA thiolase	KAT1	PKT4	KAT	KAT1
AT2G33150	n/a	n/a	beta-oxidation	3-ketoacyl-CoA thiolase	KAT2	PKT3	KAT	KAT2 / PED1			Germain, V., Rylott, E.L., Larson, T.R., Sherson, S.M., Bechtold, N., Carde, J.P., Bryce, J.H., Graham, I.A., and Smith, S.M. (2001). Requirement for 3-ketoacyl-CoA thiolase-2 in peroxisome development, fatty acid beta-oxidation and breakdown of triacylglycerol in lipid bodies of Arabidopsis seedlings. Plant J. 28 , 1-12. http://www.ncbi.nlm.nih.gov/pubmed/11696182 Jiang, T., Zhang, X.F., Wang, X…
AT5G48880	n/a	n/a	beta-oxidation	3-keto-acyl-CoA thiolase	KAT5	KAT5	KAT	PKT1			Germain, V., Rylott, E.L., Larson, T.R., Sherson, S.M., Bechtold, N., Carde, J.P., Bryce, J.H., Graham, I.A., and Smith, S.M. (2001). Requirement for 3-ketoacyl-CoA thiolase-2 in peroxisome development, fatty acid beta-oxidation and breakdown of triacylglycerol in lipid bodies of Arabidopsis seedlings. Plant J. 28 , 1-12. http://www.ncbi.nlm.nih.gov/pubmed/11696182 Carrie, C., Murcha, M.W., Milla…
AT3G05970	n/a	n/a	beta-oxidation	Long-Chain Acyl-CoA Synthetase	LACS6	LACS6	LACS	LACS6	6.2.1.3		Fulda, M., Schnurr, J., Abbadi, A., Heinz, E., and Browse, J. (2004). Peroxisomal acyl-CoA synthetase activity is essential for seedling development in Arabidopsis thaliana. Plant Cell 16 , 394-405. http://www.ncbi.nlm.nih.gov/pubmed/14742880 Shockey, J., and Browse, J. (2011). Genome-level and biochemical diversity of the acyl-activating enzyme superfamily in plants. Plant Journal 66 , 143-160. …
AT5G27600	n/a	n/a	beta-oxidation	Long-Chain Acyl-CoA Synthetase	LACS7	LACS7	LACS	LACS7	6.2.1.3		Fulda, M., Schnurr, J., Abbadi, A., Heinz, E., and Browse, J. (2004). Peroxisomal acyl-CoA synthetase activity is essential for seedling development in Arabidopsis thaliana. Plant Cell 16 , 394-405. http://www.ncbi.nlm.nih.gov/pubmed/14742880 Shockey, J., and Browse, J. (2011). Genome-level and biochemical diversity of the acyl-activating enzyme superfamily in plants. Plant Journal 66 , 143-160. …
AT3G23790	up in Torin 8H	up in Torin 1D	de novo fatty acid synthesis	Acyl-ACP Synthetase	AAE16	AAE16			6.2.1.3	23454211
AT4G14070	n/a	n/a	de novo fatty acid synthesis	Acyl-ACP Synthetase	AAE15	AAE15	AAS	AAE15	6.2.1.3	16262711 23454211	Koo, A.J.K., Fulda, M., Browse, J., and Ohlrogge, J.B. (2005). Identification of a plastid acyl-acyl carrier protein synthetase in Arabidopsis and its role in the activation and elongation of exogenous fatty acids. Plant Journal 44 , 620-632. http://www.ncbi.nlm.nih.gov/pubmed/16262711
AT1G54580	n/a	n/a	de novo fatty acid synthesis	Acyl carrier protein	ACP2	ACP2	ACP	ACP2	n/a	11788768	Bonaventure, G., and Ohlrogge, J.B. (2002). Differential regulation of mRNA levels of acyl carrier protein isoforms in Arabidopsis. Plant Physiology 128 , 223-235. http://www.ncbi.nlm.nih.gov/pubmed/11788768 Hlousekradojcic, A., Postbeittenmiller, D., and Ohlrogge, J.B. (1992). EXPRESSION OF CONSTITUTIVE AND TISSUE-SPECIFIC ACYL CARRIER PROTEIN ISOFORMS IN ARABIDOPSIS. Plant Physiology 98 , 206-2…
AT1G54630	n/a	n/a	de novo fatty acid synthesis	Acyl carrier protein	ACP3	ACP3	ACP	ACP3	n/a	11788768	Bonaventure, G., and Ohlrogge, J.B. (2002). Differential regulation of mRNA levels of acyl carrier protein isoforms in Arabidopsis. Plant Physiology 128 , 223-235. http://www.ncbi.nlm.nih.gov/pubmed/11788768 Hlousekradojcic, A., Postbeittenmiller, D., and Ohlrogge, J.B. (1992). EXPRESSION OF CONSTITUTIVE AND TISSUE-SPECIFIC ACYL CARRIER PROTEIN ISOFORMS IN ARABIDOPSIS. Plant Physiology 98 , 206-2…
AT3G05020	n/a	n/a	de novo fatty acid synthesis	Acyl carrier protein	ACP1	ACP1	ACP	ACP1	n/a	16668615	Hlousekradojcic, A., Postbeittenmiller, D., and Ohlrogge, J.B. (1992). EXPRESSION OF CONSTITUTIVE AND TISSUE-SPECIFIC ACYL CARRIER PROTEIN ISOFORMS IN ARABIDOPSIS. Plant Physiology 98 , 206-214. http://www.pubmedcentral.nih.gov/articlerender.fcgi?tool=pubmed&pubmedid=16668615
AT4G25050	down in Torin 8H	n/a	de novo fatty acid synthesis	Acyl carrier protein	ACP4	ACP4	ACP	ACP4	n/a	11788768	Bonaventure, G., and Ohlrogge, J.B. (2002). Differential regulation of mRNA levels of acyl carrier protein isoforms in Arabidopsis. Plant Physiology 128 , 223-235. http://www.ncbi.nlm.nih.gov/pubmed/11788768 Mhaske, V., Beldjilali, K., Ohlrogge, J., and Pollard, M. (2005). Isolation and characterization of an Arabidopsis thaliana knockout line for phospholipid: diacylglycerol transacylase gene (A…
AT5G27200	n/a	n/a	de novo fatty acid synthesis	Acyl carrier protein	ACP5	ACP5	ACP	ACP5	n/a	16668615	Hlousekradojcic, A., Postbeittenmiller, D., and Ohlrogge, J.B. (1992). EXPRESSION OF CONSTITUTIVE AND TISSUE-SPECIFIC ACYL CARRIER PROTEIN ISOFORMS IN ARABIDOPSIS. Plant Physiology 98 , 206-214. http://www.pubmedcentral.nih.gov/articlerender.fcgi?tool=pubmed&pubmedid=16668615
AT4G33580	n/a	n/a	de novo fatty acid synthesis	beta carbonic anhydrase 5	BCA5	BCA5			4.2.1.1	17407539
AT2G05990	n/a	n/a	de novo fatty acid synthesis	Enoyl-ACP Reductase	ENR	MOD1	ER	ENR1 (MOD1)	1.3.1.9	10715326 8535786 29540758	Rafferty, J.B., Simon, J.W., Baldock, C., Artymiuk, P.J., Baker, P.J., Stuitje, A.R., Slabas, A.R., and Rice, D.W. (1995). Common Themes in Redox Chemistry Emerge from the X-Ray Structure of Oilseed Rape (Brassica-Napus) Enoyl Acyl Carrier Protein Reductase. Structure 3 , 927-938. http://www.ncbi.nlm.nih.gov/sites/entrez?db=pubmed&cmd=search&term=8535786 Mou, Z.L., He, Y.K., Dai, Y., Liu, X.F., a…
AT1G43800	down in Torin 8H	n/a	de novo fatty acid synthesis	Stearoyl-ACP Desaturase	SAD6	FTM1	SAD	DES6	1.14.19.2	24368335	Klinkenberg, J., Faist, H., Saupe, S., Lambertz, S., Krischke, M., Stingl, N., Fekete, A., Mueller, M.J., Feussner, I., Hedrich, R., and Deeken, R. (2014). Two Fatty Acid Desaturases, STEAROYL-ACYL CARRIER PROTEIN Delta(9)-DESATURASE6 and FATTY ACID DESATURASE3, Are Involved in Drought and Hypoxia Stress Signaling in Arabidopsis Crown Galls. Plant Physiology 164 ,570-583. http://www.ncbi.nlm.nih.…
AT2G43710	n/a	n/a	de novo fatty acid synthesis	Stearoyl-ACP Desaturase	FAB2	SSI2	SAD	FAB2	1.14.19.2	17072561	Kachroo, A., Shanklin, J., Whittle, E., Lapchyk, L., Hildebrand, D., and Kachroo, P. (2007). The Arabidopsis stearoyl-acyl carrier protein-desaturase family and the contribution of leaf isoforms to oleic acid synthesis. Plant Molecular Biology 63 , 257-271. http://www.ncbi.nlm.nih.gov/pubmed/17072561 Cao, Y.J., Xian, M., Yang, J.M., Xu, X., Liu, W., and Li, L.Z. (2010). Heterologous expression of…
AT3G02610	n/a	n/a	de novo fatty acid synthesis	Stearoyl-ACP Desaturase	SAD2		SAD	DES2	1.14.19.2	27462083
AT3G02620	n/a	n/a	de novo fatty acid synthesis	Stearoyl-ACP Desaturase	SAD4		SAD	DES4	1.14.19.2	17072561	Kachroo, A., Shanklin, J., Whittle, E., Lapchyk, L., Hildebrand, D., and Kachroo, P. (2007). The Arabidopsis stearoyl-acyl carrier protein-desaturase family and the contribution of leaf isoforms to oleic acid synthesis. Plant Molecular Biology 63 , 257-271. http://www.ncbi.nlm.nih.gov/pubmed/17072561
AT3G02630	n/a	n/a	de novo fatty acid synthesis	Stearoyl-ACP Desaturase	SAD5		SAD	DES5	1.14.19.2	17072561	Kachroo, A., Shanklin, J., Whittle, E., Lapchyk, L., Hildebrand, D., and Kachroo, P. (2007). The Arabidopsis stearoyl-acyl carrier protein-desaturase family and the contribution of leaf isoforms to oleic acid synthesis. Plant Molecular Biology 63 , 257-271. http://www.ncbi.nlm.nih.gov/pubmed/17072561
AT5G16230	n/a	n/a	de novo fatty acid synthesis	Stearoyl-ACP Desaturase	SAD3		SAD	DES3	1.14.19.2	27462083
AT5G16240	n/a	n/a	de novo fatty acid synthesis	Stearoyl-ACP Desaturase	SAD1		SAD	DES1	1.14.19.2	17072561	Kachroo, A., Shanklin, J., Whittle, E., Lapchyk, L., Hildebrand, D., and Kachroo, P. (2007). The Arabidopsis stearoyl-acyl carrier protein-desaturase family and the contribution of leaf isoforms to oleic acid synthesis. Plant Molecular Biology 63 , 257-271. http://www.ncbi.nlm.nih.gov/pubmed/17072561
AT1G08510	n/a	n/a	de novo fatty acid synthesis	Acyl-ACP Thioesterase	FAT-B	FATB	FATB	FatB	3.1.2.14	12671095	Bonaventure, B., Salas, J.J., Pollard, M.R., and Ohlrogge, J.B. (2003). Disruption of the FATB gene in Arabidopsis demonstrates an essential role of saturated fatty acids in plant growth. Plant Cell 15 , 1020-1033. http://www.ncbi.nlm.nih.gov/entrez/query.fcgi?cmd=Retrieve&db=PubMed&list_uids=12671095&dopt=Abstract
AT3G25110	n/a	n/a	de novo fatty acid synthesis	Acyl-ACP Thioesterase	FAT-A	FaTA	FATA	FatA	3.1.2.14	12061798	Salas, J.J., and Ohlrogge, J.B. (2002). Characterization of substrate specificity of plant FatA and FatB acyl-ACP thioesterases. Archives of Biochemistry and Biophysics 403 , 25-34. http://www.ncbi.nlm.nih.gov/entrez/query.fcgi?cmd=Retrieve&db=PubMed&list_uids=0012061798&dopt=Abstract Dormann, P., Voelker, T.A., and Ohlrogge, J.B. (1995). CLONING AND EXPRESSION IN ESCHERICHIA-COLI OF A NOVEL THIO…
AT4G13050	n/a	n/a	de novo fatty acid synthesis	Acyl-ACP Thioesterase	FAT-A/B		FATA		3.1.2.14	12061798
AT3G11470	n/a	n/a	de novo fatty acid synthesis	Holo-ACP Synthase	HACPS		HACPS		2.7.8.7	8939709	Lambalot, R.H., Gehring, A.M., Flugel, R.S., Zuber, P., LaCelle, M., Marahiel, M.A., Reid, R., Khosla, C., and Walsh, C.T. (1996). A new enzyme superfamily - The phosphopantetheinyl transferases. Chemistry & Biology 3 , 923-936. http://www.ncbi.nlm.nih.gov/sites/entrez?db=pubmed&cmd=search&term=8939709
AT2G22230	n/a	n/a	de novo fatty acid synthesis	Hydroxyacyl-ACP Dehydratase	HAD		HAD	HAD	4.2.1.*|4.2.1.17	19101548	Brown, A., Affleck, V., Kroon, J., and Slabas, A. (2009). Proof of function of a putative 3-hydroxyacyl-acyl carrier protein dehydratase from higher plants by mass spectrometry of product formation. FEBS letters 583 , 363-368. http://www.ncbi.nlm.nih.gov/pubmed/19101548
AT5G10160	n/a	n/a	de novo fatty acid synthesis	Hydroxyacyl-ACP Dehydratase	HAD		HAD	HAD		19101548	Brown, A., Affleck, V., Kroon, J., and Slabas, A. (2009). Proof of function of a putative 3-hydroxyacyl-acyl carrier protein dehydratase from higher plants by mass spectrometry of product formation. FEBS letters 583 , 363-368. http://www.ncbi.nlm.nih.gov/pubmed/19101548
AT1G24360	n/a	n/a	de novo fatty acid synthesis	Ketoacyl-ACP Reductase	KAR		KAR		1.1.1.100	10666637	Fisher, M., Sedelnikova, S.E., Martindale, W., Thomas, N.C., Simon, J.W., Slabas, A.R., and Rafferty, J.B. (2000). Crystallization of the NADP-dependent beta-keto acyl-carrier protein reductase from Brassica napus. Acta Crystallogr D 56 , 86-88. http://www.ncbi.nlm.nih.gov/sites/entrez?db=pubmed&cmd=search&term=10666637 Fisher, M., Kroon, J.T.M., Martindale, W., Stuitje, A.R., Slabas, A.R., and R…
AT1G62610	n/a	n/a	de novo fatty acid synthesis	Ketoacyl-ACP Reductase	KAR		KAR			10666637	Fisher, M., Sedelnikova, S.E., Martindale, W., Thomas, N.C., Simon, J.W., Slabas, A.R., and Rafferty, J.B. (2000). Crystallization of the NADP-dependent beta-keto acyl-carrier protein reductase from Brassica napus. Acta Crystallogr D 56 , 86-88. http://www.ncbi.nlm.nih.gov/sites/entrez?db=pubmed&cmd=search&term=10666637
AT3G46170	n/a	n/a	de novo fatty acid synthesis	Ketoacyl-ACP Reductase	KAR		KAR			10666637	Fisher, M., Sedelnikova, S.E., Martindale, W., Thomas, N.C., Simon, J.W., Slabas, A.R., and Rafferty, J.B. (2000). Crystallization of the NADP-dependent beta-keto acyl-carrier protein reductase from Brassica napus. Acta Crystallogr D 56 , 86-88. http://www.ncbi.nlm.nih.gov/sites/entrez?db=pubmed&cmd=search&term=10666637
AT3G55290	n/a	n/a	de novo fatty acid synthesis	Ketoacyl-ACP Reductase	KAR		KAR			10666637	Fisher, M., Sedelnikova, S.E., Martindale, W., Thomas, N.C., Simon, J.W., Slabas, A.R., and Rafferty, J.B. (2000). Crystallization of the NADP-dependent beta-keto acyl-carrier protein reductase from Brassica napus. Acta Crystallogr D 56 , 86-88. http://www.ncbi.nlm.nih.gov/sites/entrez?db=pubmed&cmd=search&term=10666637
AT3G55310	n/a	n/a	de novo fatty acid synthesis	Ketoacyl-ACP Reductase	KAR		KAR			10666637	Fisher, M., Sedelnikova, S.E., Martindale, W., Thomas, N.C., Simon, J.W., Slabas, A.R., and Rafferty, J.B. (2000). Crystallization of the NADP-dependent beta-keto acyl-carrier protein reductase from Brassica napus. Acta Crystallogr D 56 , 86-88. http://www.ncbi.nlm.nih.gov/sites/entrez?db=pubmed&cmd=search&term=10666637
AT5G46290	down in Torin 8H	n/a	de novo fatty acid synthesis	Ketoacyl-ACP Synthase I	KAS I	KASI	KASI	KASI	2.3.1.41	11152607 21081696	Moche, M., Dehesh, K., Edwards, P., and Lindqvist, Y. (2001). The crystal structure of beta-ketoacyl-acyl carrier protein synthase II from Synechocystis sp. at 1.54 angstrom resolution and its relationship to other condensing enzymes. Journal of Molecular Biology 305 , 491-503. http://www.ncbi.nlm.nih.gov/sites/entrez?db=pubmed&cmd=search&term=11152607 Wu, G.Z., and Xue, H.W. (2010). Arabidopsis …
AT1G74960	n/a	n/a	de novo fatty acid synthesis	Ketoacyl-ACP Synthase II	KAS II	FAB1	KAS II	KASII	2.3.1.179	9482715 18506098	Huang, W.J., Jia, J., Edwards, P., Dehesh, K., Schneider, G., and Lindqvist, Y. (1998). Crystal structure of beta-ketoacyl-acyl carrier protein synthase II from E-coli reveals the molecular architecture of condensing enzymes. Embo J 17 , 1183-1191. http://www.ncbi.nlm.nih.gov/sites/entrez?db=pubmed&cmd=search&term=9482715 Pidkowich, M.S., Nguyen, H.T., Heilmann, I., Ischebeck, T., and Shanklin, J…
AT1G62640	n/a	n/a	de novo fatty acid synthesis	Ketoacyl-ACP Synthase III	KAS III	KAS III	KASIII	KASIII	2.3.1.180	20547590	Takami, T., Shibata, M., Kobayashi, Y., and Shikanai, T. (2010). De Novo Biosynthesis of Fatty Acids Plays Critical Roles in the Response of the Photosynthetic Machinery to Low Temperature in Arabidopsis. Plant and Cell Physiology 51 , 1265-1275. http://www.ncbi.nlm.nih.gov/pubmed/20547590 Davies, C., Heath, R.J., White, S.W., and Rock, C.O. (2000). The 1.8 angstrom crystal structure and active-s…
AT2G30200	n/a	n/a	de novo fatty acid synthesis	Malonyl-CoA : ACP Malonyltransferase	MCMT	EMB3147	MCMT MCAMT	MCMT	2.3.1.39		Bryant, N., Lloyd, J., Sweeney, C., Myouga, F., and Meinke, D. (2011). Identification of Nuclear Genes Encoding Chloroplast-Localized Proteins Required for Embryo Development in Arabidopsis. Plant Physiology 155 , 1678-1689. http://www.ncbi.nlm.nih.gov/pubmed/21139083 Zhang, L., Joshi, A.K., and Smith, S. (2003). Cloning, expression, characterization, and interaction of two components of a human …
AT3G55360	n/a	n/a	epidermal lipid synthesis	Enoyl-CoA Reductase	ECR	CER10	ECR	ECR / CER10	1.3.1.38	15829606	Gable, K., Garton, S., Napier, J.A., and Dunn, T.M. (2004). Functional characterization of the Arabidopsis thaliana orthologue of Tsc13p, the enoyl reductase of the yeast microsomal fatty acid elongating system. Journal of Experimental Botany 55 , 543-545. http://jxb.oxfordjournals.org/cgi/content/full/55/396/543 Zheng, H.Q., Rowland, O., and Kunst, L. (2005). Disruptions of the Arabidopsis enoyl…
AT5G10480	n/a	n/a	epidermal lipid synthesis	Hydroxyacyl-CoA Dehydratase	HACD	PAS2	HACD	HCD / PAS2	4.2.1.17	18799749	Bach, L., Michaelson, L.V., Haslam, R., Bellec, Y., Gissot, L., Marion, J., Da Costa, M., Boutin, J.-P., Miquel, M., Tellier, F., Domergue, F., Markham, J.E., Beaudoin, F., Napier, J.A., and Faure, J.-D. (2008). The very-long-chain hydroxy fatty acyl-CoA dehydratase PASTICCINO2 is essential and limiting for plant development. Proceedings of the National Academy of Sciences of the United States of…
AT5G59770	n/a	n/a	epidermal lipid synthesis	Hydroxyacyl-CoA Dehydratase	HACD		HACD			18799749	Bach, L., Michaelson, L.V., Haslam, R., Bellec, Y., Gissot, L., Marion, J., Da Costa, M., Boutin, J.-P., Miquel, M., Tellier, F., Domergue, F., Markham, J.E., Beaudoin, F., Napier, J.A., and Faure, J.-D. (2008). The very-long-chain hydroxy fatty acyl-CoA dehydratase PASTICCINO2 is essential and limiting for plant development. Proceedings of the National Academy of Sciences of the United States of…
AT1G24470	n/a	up in Torin 1D	epidermal lipid synthesis	Ketoacyl-CoA Reductase	KCR2	KCR2	KCR	KCR2	1.1.1.35		Beaudoin, F., Gable, K., Sayanova, O., Dunn, T., and Napier, J.A. (2002). A Saccharomyces cerevisiae gene required for heterologous fatty acid elongase activity encodes a microsomal beta-keto-reductase. Journal of Biological Chemistry 277 , 11481-11488. http://www.jbc.org/cgi/content/full/277/13/11481?view=long&pmid=11792704 Beaudoin, F., Wu, X.Z., Li, F.L., Haslam, R.P., Markham, J.E., Zheng, H.…
AT1G67730	n/a	n/a	epidermal lipid synthesis	Ketoacyl-CoA Reductase	KCR1	KCR1	KCR	KCR1	1.1.1.35		Beaudoin, F., Gable, K., Sayanova, O., Dunn, T., and Napier, J.A. (2002). A Saccharomyces cerevisiae gene required for heterologous fatty acid elongase activity encodes a microsomal beta-keto-reductase. Journal of Biological Chemistry 277 , 11481-11488. http://www.jbc.org/cgi/content/full/277/13/11481?view=long&pmid=11792704 Beaudoin, F., Wu, X.Z., Li, F.L., Haslam, R.P., Markham, J.E., Zheng, H.…
AT1G01120	n/a	n/a	epidermal lipid synthesis	Ketoacyl-CoA Synthase	KCS1	KCS1	KCS	KCS1	2.3.1.119|2.3.1.120|3.1.1.*		Todd, J., Post?Beittenmiller, D., and Jaworski, J.G. (2002). KCS1encodes a fatty acid elongase 3?ketoacyl?CoA synthase affecting wax biosynthesis inArabidopsis thaliana. The Plant Journal 17 , 119-130. http://www.interscience.wiley.com/cgi-bin/fulltext/119095657/HTMLSTART Blacklock, B.J., and Jaworski, J.G. (2006). Substrate specificity of Arabidopsis 3-ketoacyl-CoA synthases. Biochemical and bio…
AT1G04220	up in Torin 8H	up in Torin 1D	epidermal lipid synthesis	Ketoacyl-CoA Synthase	KCS2	KCS2	KCS	KCS2 / DAISY	2.3.1.119|2.3.1.120|3.1.1.*		Blacklock, B.J., and Jaworski, J.G. (2006). Substrate specificity of Arabidopsis 3-ketoacyl-CoA synthases. Biochemical and biophysical research communications 346 , 583-590. http://www.ncbi.nlm.nih.gov/pubmed/16765910 Serra, O., Soler, M., Hohn, C., Franke, R., Schreiber, L., Prat, S., Molinas, M., and Figueras, M. (2009). Silencing of StKCS6 in potato periderm leads to reduced chain lengths of s…
AT1G07720	n/a	n/a	epidermal lipid synthesis	Ketoacyl-CoA Synthase	KCS3	KCS3	KCS	KCS3	2.3.1.119|2.3.1.120|3.1.1.*		Suh, M.C., Samuels, A.L., Jetter, R., Kunst, L., Pollard, M., Ohlrogge, J., and Beisson, F. (2005). Cuticular lipid composition, surface structure, and gene expression in Arabidopsis stem epidermis. Plant Physiol. 139 , 1649-1665. http://www.pubmedcentral.nih.gov/articlerender.fcgi?artid=1310549&tool=pmcentrez
AT1G19440	n/a	n/a	epidermal lipid synthesis	Ketoacyl-CoA Synthase	KCS4	KCS4	KCS	KCS4	2.3.1.119|2.3.1.120|3.1.1.*		R. Franke / L. Schreiber unpublished -#
AT1G25450	n/a	n/a	epidermal lipid synthesis	Ketoacyl-CoA Synthase	KCS5	KCS5	KCS	KCS5 KCS5 / CER60	2.3.1.119|2.3.1.120|3.1.1.*		Serra, O., Soler, M., Hohn, C., Franke, R., Schreiber, L., Prat, S., Molinas, M., and Figueras, M. (2009). Silencing of StKCS6 in potato periderm leads to reduced chain lengths of suberin and wax compounds and increased peridermal transpiration. Journal of Experimental Botany 60 , 697-707. http://www.ncbi.nlm.nih.gov/pmc/articles/PMC2651458/ Fiebig, A., Mayfield, J.A., Miley, N.L., Chau, S., Fisc…
AT1G68530	n/a	n/a	epidermal lipid synthesis	Ketoacyl-CoA Synthase	KCS6	KCS6	KCS	KCS6 KCS6 / CER6 / CUT1	2.3.1.119|2.3.1.120|3.1.1.*		Millar, A.A., Clemens, S., Zachgo, S., Giblin, E.M., Taylor, D.C., and Kunst, L. (1999). CUT1, an Arabidopsis gene required for cuticular wax biosynthesis and pollen fertility, encodes a very-long-chain fatty acid condensing enzyme. Plant Cell 11 , 825-838. http://www.ncbi.nlm.nih.gov/pubmed/10330468 Fiebig, A., Mayfield, J.A., Miley, N.L., Chau, S., Fischer, R.L., and Preuss, D. (2000). Alterati…
AT1G71160	n/a	n/a	epidermal lipid synthesis	Ketoacyl-CoA Synthase	KCS7	KCS7	KCS	KCS7	2.3.1.119|2.3.1.120|3.1.1.*
AT2G15090	n/a	n/a	epidermal lipid synthesis	Ketoacyl-CoA Synthase	KCS8	KCS8	KCS	KCS8	2.3.1.119|2.3.1.120|3.1.1.*
AT2G16280	n/a	n/a	epidermal lipid synthesis	Ketoacyl-CoA Synthase	KCS9	KCS9	KCS	KCS9	2.3.1.119|2.3.1.120|3.1.1.*		Blacklock, B.J., and Jaworski, J.G. (2006). Substrate specificity of Arabidopsis 3-ketoacyl-CoA synthases. Biochemical and biophysical research communications 346 , 583-590. http://www.ncbi.nlm.nih.gov/pubmed/16765910 Suh, M.C., Samuels, A.L., Jetter, R., Kunst, L., Pollard, M., Ohlrogge, J., and Beisson, F. (2005). Cuticular lipid composition, surface structure, and gene expression in Arabidopsi…
AT2G26250	n/a	n/a	epidermal lipid synthesis	Ketoacyl-CoA Synthase	KCS10	KCS10	KCS	KCS10 / FDH	2.3.1.119|2.3.1.120|3.1.1.*		Pruitt, R.E., Vielle-Calzada, J.P., Ploense, S.E., Grossniklaus, U., and Lolle, S.J. (2000). FIDDLEHEAD, a gene required to suppress epidermal cell interactions in Arabidopsis, encodes a putative lipid biosynthetic enzyme. Proc. Natl. Acad. Sci. USA 97 , 1311-1316. http://www.pubmedcentral.nih.gov/articlerender.fcgi?artid=15605&tool=pmcentrez Yephremov, A., Wisman, E., Huijser, P., Huijser, C., W…
AT2G26640	n/a	n/a	epidermal lipid synthesis	Ketoacyl-CoA Synthase	KCS11	KCS11	KCS	KCS11	2.3.1.119|2.3.1.120|3.1.1.*
AT2G28630	n/a	n/a	epidermal lipid synthesis	Ketoacyl-CoA Synthase	KCS12	KCS12	KCS	KCS12	2.3.1.119|2.3.1.120|3.1.1.*		Suh, M.C., Samuels, A.L., Jetter, R., Kunst, L., Pollard, M., Ohlrogge, J., and Beisson, F. (2005). Cuticular lipid composition, surface structure, and gene expression in Arabidopsis stem epidermis. Plant Physiol. 139 , 1649-1665. http://www.pubmedcentral.nih.gov/articlerender.fcgi?artid=1310549&tool=pmcentrez
AT2G46720	n/a	n/a	epidermal lipid synthesis	Ketoacyl-CoA Synthase	KCS13	KCS13	KCS	KCS13 / HIC	2.3.1.119|2.3.1.120|3.1.1.*		Gray, J.E., Holroyd, G.H., van der Lee, F.M., Bahrami, A.R., Sijmons, P.C., Woodward, F.I., Schuch, W., and Heterington, A.M. (2000). The HIC signalling pathway links CO2 perception to stomatal development. Nature 408 , 713-716. http://www.nature.com/nature/journal/v408/n6813/full/408713a0.html
AT3G10280	n/a	n/a	epidermal lipid synthesis	Ketoacyl-CoA Synthase	KCS14	KCS14	KCS	KCS14	2.3.1.119|2.3.1.120|3.1.1.*
AT3G52160	n/a	n/a	epidermal lipid synthesis	Ketoacyl-CoA Synthase	KCS15	KCS15	KCS	KCS15	2.3.1.119|2.3.1.120|3.1.1.*
AT4G34250	n/a	n/a	epidermal lipid synthesis	Ketoacyl-CoA Synthase	KCS16	KCS16	KCS	KCS16	2.3.1.119|2.3.1.120|3.1.1.*
AT4G34510	up in Torin 8H	n/a	epidermal lipid synthesis	Ketoacyl-CoA Synthase	KCS17	KCS17	KCS	KCS17	2.3.1.119|2.3.1.120|3.1.1.*		Trenkamp, S., Martin, W., and Tietjen, K. (2004). Specific and differential inhibition of very-long-chain fatty acid elongases from Arabidopsis thaliana by different herbicides. Proceedings of the National Academy of Sciences of the United States of America 101 , 11903-11908. http://www.pubmedcentral.nih.gov/articlerender.fcgi?artid=511072&tool=pmcentrez Lee, S.B., Jung, S.J., Go, Y.S., Kim, H.U.…
AT4G34520	n/a	n/a	epidermal lipid synthesis	Ketoacyl-CoA Synthase	KCS18	KCS18	KCS	KCS18 / FAE1	2.3.1.119|2.3.1.120|3.1.1.*		Trenkamp, S., Martin, W., and Tietjen, K. (2004). Specific and differential inhibition of very-long-chain fatty acid elongases from Arabidopsis thaliana by different herbicides. Proceedings of the National Academy of Sciences of the United States of America 101 , 11903-11908. http://www.pubmedcentral.nih.gov/articlerender.fcgi?artid=511072&tool=pmcentrez James, D.W., Lim, E., Keller, J., Plooy, I…
AT5G04530	n/a	n/a	epidermal lipid synthesis	Ketoacyl-CoA Synthase	KCS19	KCS19	KCS	KCS19	2.3.1.119|2.3.1.120|3.1.1.*
AT5G43760	n/a	n/a	epidermal lipid synthesis	Ketoacyl-CoA Synthase	KCS20	KCS20	KCS	KCS20	2.3.1.119|2.3.1.120|3.1.1.*		Suh, M.C., Samuels, A.L., Jetter, R., Kunst, L., Pollard, M., Ohlrogge, J., and Beisson, F. (2005). Cuticular lipid composition, surface structure, and gene expression in Arabidopsis stem epidermis. Plant Physiol. 139 , 1649-1665. http://www.pubmedcentral.nih.gov/articlerender.fcgi?artid=1310549&tool=pmcentrez Trenkamp, S., Martin, W., and Tietjen, K. (2004). Specific and differential inhibition …
AT5G49070	n/a	n/a	epidermal lipid synthesis	Ketoacyl-CoA Synthase	KCS21	KCS21	KCS	KCS21	2.3.1.119|2.3.1.120|3.1.1.*
AT2G19450	n/a	n/a	glycerolipid synthesis	Acyl-CoA : Diacylglycerol Acyltransferase	DGAT1	TAG1	DGAT	DGAT1	2.3.1.20	10571850	Zou, J.T., Wei, Y.D., Jako, C., Kumar, A., Selvaraj, G., and Taylor, D.C. (19 99). The Arabidopsis thaliana TAG1 mutant has a mutation in a diacylglycerol acyltransferase gene. Plant J. 19, 645-653 http://www.ncbi.nlm.nih.gov/pubmed/10571850 Routaboul, J.M., Benning, C., Bechtold, N., Caboche, M., and Lepiniec, L. (1999). The TAG1 locus of Arabidopsis encodes for a diacylglycerol acyltransferase.…
AT3G51520	n/a	n/a	glycerolipid synthesis	Acyl-CoA : Diacylglycerol Acyltransferase,Monoacylglycerol Acyltransferase	DGAT2	DGAT2	DGAT MAGAT	DGAT2	2.3.1.20|2.3.1.22	11481333 23042274 24663078	Lardizabal, K.D., Mai, J.T., Wagner, N.W., Wyrick, A., Voelker, T., and Hawkins, D.J. (2001). DGAT2 is a new diacylglycerol acyltransferase gene family?Purification, cloning, and expression in insect cells of two polypeptides from Mortierella ramanniana with diacylglycerol acyltransferase activity. J. Biol. Chem. 276 , 38862-38869. http://www.ncbi.nlm.nih.gov/pubmed/11481333 Cheng, D., Nelson, T.…
AT1G48300	n/a	n/a	glycerolipid synthesis	Acyl-CoA : Diacylglycerol Acyltransferase	DGAT3	DGAT3	DGAT	DGAT3	2.3.1.20|2.3.1.22	16798944	Saha, S., Enugutti, B., Rajakumari, S., and Rajasekharan, R. (2006). Cytosolic triacylglycerol biosynthetic pathway in oilseeds: Molecular cloning and expression of peanut cytosolic diacylglycerol acyltransferase. Plant Physiol. 141 , 1533-1543. http://www.ncbi.nlm.nih.gov/pubmed/16798944 Hernandez, M.L., Whitehead, L., He, Z.S., Gazda, V., Gilday, A., Kozhevnikova, E., Vaistij, F.E., Larson, T.R…
AT5G13640	n/a	n/a	glycerolipid synthesis	Phospholipid : Diacylglycerol Acyltransferase	PDAT	PDAT	PDAT	PDAT1	2.3.1.43		Dahlqvist, A., Stahl, U., Lenman, M., Banas, A., Lee, M., Sandager, L., Ronne, H., and Stymne, H. (2000). Phospholipid:diacylglycerol acyltransferase: An enzyme that catalyzes the acyl-CoA-independent formation of triacylglycerol in yeast and plants. Proc. Natl. Acad. Sci. USA 97 , 6487-6492. http://www.ncbi.nlm.nih.gov/pubmed/10829075 Stahl, U., Carlsson, A.S., Lenman, M., Dahlqvist, A., Huang, …
AT3G12120	n/a	n/a	glycerolipid synthesis	Oleate Desaturase	FAD2	FAD2	FAD2	FAD2	1.14.99.*	7907506	Okuley, J., Lightner, J., Feldmann, K., Yadav, N., Lark, E., and Browse, J. (1994). Arabidopsis FAD2 gene encodes the enzyme that is essential for polyunsaturated lipid synthesis. Plant Cell 6 , 147-158. http://www.ncbi.nlm.nih.gov/pubmed/7907506
AT2G29980	n/a	n/a	glycerolipid synthesis	Linoleate Desaturase	FAD3	FAD3	FAD3	FAD3	1.14.99.*	1455229	Arondel, V., Lemieux, B., Hwang, I., Gibson, S., Goodman, H.M., and Somerville, C.R. (1992). MAP-BASED CLONING OF A GENE CONTROLLING OMEGA-3-FATTY-ACID DESATURATION IN ARABIDOPSIS. Science 258 , 1353-1355. http://www.ncbi.nlm.nih.gov/pubmed/1455229 Yadav, N.S., Wierzbicki, A., Aegerter, M., Caster, C.S., Perezgrau, L., Kinney, A.J., Hitz, W.D., Booth, J.R., Schweiger, B., Stecca, K.L., Allen, S.M…
AT1G01610	n/a	n/a	glycerolipid synthesis	glycerol-3-phosphate acyltransferase 4 (GPAT4)	GPAT4	GPAT4	GPAT	sn-2-GPAT4	2.3.1.15|2.3.1.198	20551224	Yang, W., Pollard, M., Li-Beisson, Y., Beisson, F., Feig, M., and Ohlrogge, J. (2010). A distinct type of glycerol-3-phosphate acyltransferase with sn-2 preference and phosphatase activity producing 2-monoacylglycerol. Proc. Natl. Acad. Sci. USA 107 , 12040-12045. http://www.ncbi.nlm.nih.gov/pubmed/20551224 Yang, W., Simpson, J.P., Li-Beisson, Y., Beisson, F., Pollard, M., and Ohlrogge, J.B. (201…
AT1G02390	n/a	n/a	glycerolipid synthesis	glycerol-3-phosphate acyltransferase 2 (GPAT2)	GPAT2	GPAT2	GPAT	GPAT2	2.3.1.15|2.3.1.198	22864585	Yang, W., Simpson, J.P., Li-Beisson, Y., Beisson, F., Pollard, M., and Ohlrogge, J.B. (2012). A land-plant-specific glycerol-3-phosphate acyltransferase family in Arabidopsis: substrate specificity, sn-2 preference, and evolution. Plant Physiol. 160 , 638-652. http://www.ncbi.nlm.nih.gov/pubmed/22864585 Zheng, Z., Xia, Q., Dauk, M., Shen, W., Selvaraj, G., and Zou, J. (2003). Arabidopsis AtGPAT1,…
AT1G06520	n/a	n/a	glycerolipid synthesis	glycerol-3-phosphate acyltransferase 1 (GPAT1)	GPAT1	GPAT1	GPAT	sn-2-GPAT1	2.3.1.15|2.3.1.198	22864585	Yang, W., Simpson, J.P., Li-Beisson, Y., Beisson, F., Pollard, M., and Ohlrogge, J.B. (2012). A land-plant-specific glycerol-3-phosphate acyltransferase family in Arabidopsis: substrate specificity, sn-2 preference, and evolution. Plant Physiol. 160 , 638-652. http://www.ncbi.nlm.nih.gov/pubmed/22864585 Zheng, Z., Xia, Q., Dauk, M., Shen, W., Selvaraj, G., and Zou, J. (2003). Arabidopsis AtGPAT1,…
AT1G32200	n/a	n/a	glycerolipid synthesis	phospholipid/glycerol acyltransferase family protein (ATS1)	ATS1	ATS1	GPAT	ATS1 / ACT1	2.3.1.15|2.3.1.198	16593939	Kunst, L., Browse, J., and Somerville, C. (1988). Altered regulation of lipid biosynthesis in a mutant of Arabidopsis deficient in chloroplast glycerol-3-phosphate acyltransferase activity. Proc. Natl. Acad. Sci. USA 85 , 4143-4147. http://www.ncbi.nlm.nih.gov/pubmed/16593939 Xu, C., Yu, B., Cornish, A.J., Froehlich, J.E., Benning, C. (2006). Phosphatidylglycerol biosynthesis in chloroplasts of A…
AT2G38110	n/a	n/a	glycerolipid synthesis	glycerol-3-phosphate acyltransferase 6 (GPAT6)	GPAT6	GPAT6	GPAT	sn-2-GPAT6	2.3.1.15|2.3.1.198	19959665	Li-Beisson, Y., Pollard, M., Sauveplane, V., Pinot, F., Ohlrogge, J., and Beisson, F. (2009). Nanoridges that characterize the surface morphology of flowers require the synthesis of cutin polyester. Proc. Natl. Acad. Sci. USA 106 , 22008-22013. http://www.ncbi.nlm.nih.gov/pmc/articles/PMC2788479 Yang, W., Pollard, M., Li-Beisson, Y., Beisson, F., Feig, M., and Ohlrogge, J. (2010). A distinct type…
AT3G11430	up in Torin 8H	up in Torin 1D	glycerolipid synthesis	glycerol-3-phosphate acyltransferase 5 (GPAT5)	GPAT5	GPAT5	GPAT	sn-2-GPAT5	2.3.1.15|2.3.1.198	20551224	Yang, W., Pollard, M., Li-Beisson, Y., Beisson, F., Feig, M., and Ohlrogge, J. (2010). A distinct type of glycerol-3-phosphate acyltransferase with sn-2 preference and phosphatase activity producing 2-monoacylglycerol. Proc. Natl. Acad. Sci. USA 107 , 12040-12045. http://www.ncbi.nlm.nih.gov/pubmed/20551224 Beisson, F., Li, Y.H., Bonaventure, G., Pollard, M., and Ohlrogge, J.B. (2007). The acyltr…
AT4G00400	n/a	n/a	glycerolipid synthesis	glycerol-3-phosphate acyltransferase 8 (GPAT8)	GPAT8	GPAT8	GPAT	sn-2-GPAT8	2.3.1.15|2.3.1.198	19539490	Gidda, S.K., Shockey, J.M., Rothstein, S.J., Dyer, J.M., and Mullen, R.T. (2009). Arabidopsis thaliana GPAT8 and GPAT9 are localized to the ER and possess distinct ER retrieval signals: Functional divergence of the dilysine ER retrieval motif in plant cells. Plant Physiol. Biochem. 47 , 867-879. http://www.ncbi.nlm.nih.gov/pubmed/19539490 Yang, W., Pollard, M., Li-Beisson, Y., Beisson, F., Feig, …
AT4G01950	n/a	n/a	glycerolipid synthesis	glycerol-3-phosphate acyltransferase 3 (GPAT3)	GPAT3	GPAT3	GPAT	GPAT3	2.3.1.15|2.3.1.198	22864585	Yang, W., Simpson, J.P., Li-Beisson, Y., Beisson, F., Pollard, M., and Ohlrogge, J.B. (2012). A land-plant-specific glycerol-3-phosphate acyltransferase family in Arabidopsis: substrate specificity, sn-2 preference, and evolution. Plant Physiol. 160 , 638-652. http://www.ncbi.nlm.nih.gov/pubmed/22864585 Zheng, Z., Xia, Q., Dauk, M., Shen, W., Selvaraj, G., and Zou, J. (2003). Arabidopsis AtGPAT1,…
AT5G06090	up in Torin 8H	up in Torin 1D	glycerolipid synthesis	glycerol-3-phosphate acyltransferase 7 (GPAT7)	GPAT7	GPAT7	GPAT	sn-2-GPAT7	2.3.1.15|2.3.1.198	22864585	Yang, W., Simpson, J.P., Li-Beisson, Y., Beisson, F., Pollard, M., and Ohlrogge, J.B. (2012). A land-plant-specific glycerol-3-phosphate acyltransferase family in Arabidopsis: substrate specificity, sn-2 preference, and evolution. Plant Physiol. 160 , 638-652. http://www.ncbi.nlm.nih.gov/pubmed/22864585 Beisson, F., Li, Y.H., Bonaventure, G., Pollard, M., and Ohlrogge, J.B. (2007). The acyltransf…
AT5G60620	n/a	n/a	glycerolipid synthesis	glycerol-3-phosphate acyltransferase 9 (GPAT9)	GPAT9	GPAT9	GPAT	GPAT9? (mammalian homologue)	2.3.1.15|2.3.1.198	17170135	Cao, J.S., Li, J.L., Li, D.M., Tobin, J.F., and Gimeno, R.E. (2006). Molecular identification of microsomal acyl-CoA:glycerol-3-phosphate acyltransferase, a key enzyme in de novo triacylglycerol synthesis. Proc. Natl. Acad. Sci. USA 103 , 19695-19700. http://www.ncbi.nlm.nih.gov/pubmed/17170135 Gidda, S.K., Shockey, J.M., Rothstein, S.J., Dyer, J.M., and Mullen, R.T. (2009). Arabidopsis thaliana …
AT1G51260	n/a	n/a	glycerolipid synthesis	lysophosphatidyl acyltransferase 3	LPAT3	LPAT3	LPAAT	LPAAT3	2.3.1.51		Kim, H.U., Li, Y.B., and Huang, A.H.C. (2005). Ubiquitous and endoplasmic reticulum-located lysophosphatidyl acyltransferase, LPAT2, is essential for female but not male gametophyte development in Arabidopsis. Plant Cell 17 , 1073-1089. http://www.ncbi.nlm.nih.gov/pubmed/15772283 Gale, S.E., Frolov, A., Han, X.L., Bickel, P.E., Cao, L., Bowcock, A., Schaffer, J.E., and Ory, D.S. (2006). A regulat…
AT1G75020	n/a	up in Torin 1D	glycerolipid synthesis	lysophosphatidyl acyltransferase 4	LPAT4	LPAT4	LPAAT	LPAAT4	2.3.1.51		Kim, H.U., Li, Y.B., and Huang, A.H.C. (2005). Ubiquitous and endoplasmic reticulum-located lysophosphatidyl acyltransferase, LPAT2, is essential for female but not male gametophyte development in Arabidopsis. Plant Cell 17 , 1073-1089. http://www.ncbi.nlm.nih.gov/pubmed/15772283 Gale, S.E., Frolov, A., Han, X.L., Bickel, P.E., Cao, L., Bowcock, A., Schaffer, J.E., and Ory, D.S. (2006). A regulat…
AT3G18850	n/a	n/a	glycerolipid synthesis	lysophosphatidyl acyltransferase 5	LPAT5	LPAT5	LPAAT	LPAAT5	2.3.1.51		Kim, H.U., Li, Y.B., and Huang, A.H.C. (2005). Ubiquitous and endoplasmic reticulum-located lysophosphatidyl acyltransferase, LPAT2, is essential for female but not male gametophyte development in Arabidopsis. Plant Cell 17 , 1073-1089. http://www.ncbi.nlm.nih.gov/pubmed/15772283 Gale, S.E., Frolov, A., Han, X.L., Bickel, P.E., Cao, L., Bowcock, A., Schaffer, J.E., and Ory, D.S. (2006). A regulat…
AT3G57650	n/a	n/a	glycerolipid synthesis	lysophosphatidyl acyltransferase 2	LPAT2	LPAT2	LPAAT	LPAAT2	2.3.1.51		Kim, H.U., Li, Y.B., and Huang, A.H.C. (2005). Ubiquitous and endoplasmic reticulum-located lysophosphatidyl acyltransferase, LPAT2, is essential for female but not male gametophyte development in Arabidopsis. Plant Cell 17 , 1073-1089. http://www.ncbi.nlm.nih.gov/pubmed/15772283 Gale, S.E., Frolov, A., Han, X.L., Bickel, P.E., Cao, L., Bowcock, A., Schaffer, J.E., and Ory, D.S. (2006). A regulat…
AT4G30580	n/a	n/a	glycerolipid synthesis	Phospholipid/glycerol acyltransferase family protein (ATS2)	ATS2	ATS2	LPAAT	LPAAT1	2.3.1.51		Kim, H.U., and Huang, A.H.C. (2004). Plastid lysophosphatidyl acyltransferase is essential for embryo development in arabidopsis. Plant Physiology 134 , 1206-1216. http://www.ncbi.nlm.nih.gov/entrez/query.fcgi?cmd=Retrieve&db=PubMed&list_uids=&dopt=Abstract Yu, B., Wakao, S., Fan, J., and Benning, C. (2004). Loss of plastidic lysophosphatidic acid acyltransferase causes embryo-lethality in Arabid…
AT1G12640	n/a	n/a	glycerolipid synthesis	MBOAT (membrane bound O-acyl transferase) family protein (LPLAT1)	LPLAT1	LPLAT1	LPCAT	LPLAT1 / LPCAT1	2.3.1.23		Stahl, U., Stalberg, K., Stymne, S., and Ronne, H. (2008). A family of eukaryotic lysophospholipid acyltransferases with broad specificity. FEBS Lett. 582 , 305-309. http://www.ncbi.nlm.nih.gov/pubmed/18154737 Zhao, Y., Chen, Y.Q., Bonacci, T.M., Bredt, D.S., Li, S.Y., Bensch, W.R., Moller, D.E., Kowala, M., Konrad, R.J., and Cao, G.Q. (2008). Identification and characterization of a major liver …
AT1G63050	n/a	n/a	glycerolipid synthesis	MBOAT (membrane bound O-acyl transferase) family protein (LPLAT2)	LPLAT2	LPLAT2	LPCAT	LPLAT2 / LPCAT2	2.3.1.23		Stahl, U., Stalberg, K., Stymne, S., and Ronne, H. (2008). A family of eukaryotic lysophospholipid acyltransferases with broad specificity. FEBS Lett. 582 , 305-309. http://www.ncbi.nlm.nih.gov/pubmed/18154737 Zhao, Y., Chen, Y.Q., Bonacci, T.M., Bredt, D.S., Li, S.Y., Bensch, W.R., Moller, D.E., Kowala, M., Konrad, R.J., and Cao, G.Q. (2008). Identification and characterization of a major liver …
AT1G78690	n/a	n/a	glycerolipid synthesis	Phospholipid/glycerol acyltransferase family protein (At1g78690p)	LPCAT	At1g78690p	LPCAT	LPLAT	2.3.1.23		Bulat, E., and Garrett, T.A. (2011). Putative N-Acylphosphatidylethanolamine Synthase from Arabidopsis thaliana Is a Lysoglycerophospholipid Acyltransferase. Journal of Biological Chemistry 286 , 33819-33831. http://www.ncbi.nlm.nih.gov/pubmed/21803774
AT1G80950	n/a	n/a	glycerolipid synthesis	Phospholipid/glycerol acyltransferase family protein	LPCAT		LPCAT LPEAT	LPEAT1	2.3.1.23|2.3.1.*		Stalberg, K., Stahl, U., Stymne, S., and Ohlrogge, J. (2009). Characterization of two Arabidopsis thaliana acyltransferases with preference for lysophosphatidylethanolamine. BMC Plant Biol. 9 , 60. http://www.ncbi.nlm.nih.gov/pubmed/19445718
AT2G45670	n/a	n/a	glycerolipid synthesis	calcineurin B subunit-like protein	LPCAT		LPCAT LPEAT	LPEAT2	2.3.1.23|2.3.1.*		Stalberg, K., Stahl, U., Stymne, S., and Ohlrogge, J. (2009). Characterization of two Arabidopsis thaliana acyltransferases with preference for lysophosphatidylethanolamine. BMC Plant Biol. 9 , 60. http://www.ncbi.nlm.nih.gov/pubmed/19445718
AT3G44830	n/a	n/a	glycerolipid synthesis	Phospholipid : Diacylglycerol Acyltransferase	PDAT		PDAT		2.3.1.43		Dahlqvist, A., Stahl, U., Lenman, M., Banas, A., Lee, M., Sandager, L., Ronne, H., and Stymne, H. (2000). Phospholipid:diacylglycerol acyltransferase: An enzyme that catalyzes the acyl-CoA-independent formation of triacylglycerol in yeast and plants. Proc. Natl. Acad. Sci. USA 97 , 6487-6492. http://www.ncbi.nlm.nih.gov/pubmed/10829075 Stahl, U., Carlsson, A.S., Lenman, M., Dahlqvist, A., Huang, …
AT3G15820	n/a	up in Torin 1D	glycerolipid synthesis	Phosphatidylcholine:diacylglycerol cholinephosphotransferase	PDCT	ROD1	PDCT	PDCT / ROD1	2.7.8.*		Lu, C., Xin, Z., Ren, Z., Miquel, M., and Browse, J. (2009). An enzyme regulating triacylglycerol composition is encoded by the ROD1 gene of Arabidopsis. Proc. Natl. Acad. Sci. USA 106 , 18837-18842. http://www.ncbi.nlm.nih.gov/pubmed/19833868 Bates, P.D., Fatihi, A., Snapp, A.R., Carlsson, A.S., Browse, J., and Lu, C.F. (2012). Acyl Editing and Headgroup Exchange Are the Major Mechanisms That Di…
AT2G19690	n/a	n/a	glycerolipid synthesis	Phospholipase A2	PLA	PLA2-BETA	PLA2		3.1.1.4	21278126	Lee, H.Y., Bahn, S.C., Kang, Y.M., Lee, K.H., Kim, H.J., Noh, E.K., Palta, J.P., Shin, J.S., and Ryu, S.B. (2003). Secretory low molecular weight phospholipase A(2) plays important roles in cell elongation and shoot gravitropism in Arabidopsis. Plant Cell 15 ,1990-2002. http://www.ncbi.nlm.nih.gov/pubmed/12953106
AT3G18860	n/a	n/a	glycerolipid synthesis	Phospholipase A2	PLA		PLA2		3.1.1.4
AT4G19860	up in Torin 8H	up in Torin 1D	glycerolipid synthesis	Phospholipase A2	PLA		PLA2 PLAT	LCAT-PLA	3.1.1.4		Chen, G., Greer, M.S., Lager, I., Yilmaz, J.L., Mietkiewska, E., Carlsson, A.S., Stymne, S., Weselake, R.J. (2012). Identification and characterization of an LCAT-like Arabidopsis thaliana gene encoding a novel phospholipase A. FEBS Lett 586 , 373-377. http://www.ncbi.nlm.nih.gov/pubmed/22245677
AT4G29070	up in Torin 8H	up in Torin 1D	glycerolipid synthesis	Phospholipase A2	PLA		PLA2		3.1.1.4		Kim, H.J., Ok, S.H., Bahn, S.C., Jang, J., Oh, S.A., Park, S.K., Twell, D., Ryu, S.B., and Shin, J.S. (2011). Endoplasmic reticulum- and Golgi-localized phospholipase A2 plays critical roles in Arabidopsis pollen development and germination.. Plant cell 23 ,94-110. http://www.ncbi.nlm.nih.gov/pubmed/21278126
AT4G29460	n/a	n/a	glycerolipid synthesis	Phospholipase A2	PLA	PLA2-GAMMA	PLA2		3.1.1.4	21278126 31078649
AT1G15080	n/a	n/a	glycerolipid synthesis	lipid phosphate phosphatase 2 (LPP2)	PP	LPP2	PP	LPP2	3.1.3.4		Pierrugues, O., Brutesco, C., Oshiro, J., Gouy, M., Deveaux, Y., Carman, G.M., Thuriaux, P., and Kazmaier, M. (2001). Lipid phosphate phosphatases in Arabidopsis?Regulation of the AtLPP1 gene in response to stress. J. Biol. Chem. 276 , 20300-20308. http://www.ncbi.nlm.nih.gov/pubmed/11278556 Katagiri, T., Ishiyama, K., Kato, T., Tabata, S., Kobayashi, M., and Shinozaki, K. (2005). An important ro…
AT2G01180	n/a	up in Torin 1D	glycerolipid synthesis	phosphatidic acid phosphatase 1 (PAP1)	PP	PAP1	PP	LPP1	3.1.3.4		Pierrugues, O., Brutesco, C., Oshiro, J., Gouy, M., Deveaux, Y., Carman, G.M., Thuriaux, P., and Kazmaier, M. (2001). Lipid phosphate phosphatases in Arabidopsis?Regulation of the AtLPP1 gene in response to stress. J. Biol. Chem. 276 , 20300-20308. http://www.ncbi.nlm.nih.gov/pubmed/11278556 Franca, M.G.C., Matos, A.R., D'Arcy-Lameta, A., Passaquet, C., Lichtle, C., Zuily-Fodil, Y., and Pham-Thi,…
AT3G02600	n/a	n/a	glycerolipid synthesis	lipid phosphate phosphatase 3 (LPP3)	PP	LPP3	PP	PP; AtLPP3	3.1.3.4		Pierrugues, O., Brutesco, C., Oshiro, J., Gouy, M., Deveaux, Y., Carman, G.M., Thuriaux, P., and Kazmaier, M. (2001). Lipid phosphate phosphatases in Arabidopsis?Regulation of the AtLPP1 gene in response to stress. J. Biol. Chem. 276 , 20300-20308. http://www.ncbi.nlm.nih.gov/pubmed/11278556 Katagiri, T., Ishiyama, K., Kato, T., Tabata, S., Kobayashi, M., and Shinozaki, K. (2005). An important ro…
AT3G09560	n/a	n/a	glycerolipid synthesis	Lipin family protein (PAH1)	PP	PAH1	PP	PAH1	3.1.3.4		Han, G.S., Wu, W.I., and Carman, G.M. (2006). The Saccharomyces cerevisiae lipin homolog is a Mg2+-dependent phosphatidate phosphatase enzyme. J. Biol. Chem. 281 , 9210-9218. http://www.ncbi.nlm.nih.gov/pubmed/16467296 Nakamura, Y., Koizumi, R., Shui, G., Shimojima, M., Wenk, M.R., Ito, T., and Ohta, H. (2009). Arabidopsis lipins mediate eukaryotic pathway of lipid metabolism and cope critically …
AT3G18220	n/a	n/a	glycerolipid synthesis	Phosphatidic acid phosphatase (PAP2) family protein (LPP4)	PP	LPP4	PP DAGPP	LPP4	3.1.3.4		Katagiri, T., Ishiyama, K., Kato, T., Tabata, S., Kobayashi, M., and Shinozaki, K. (2005). An important role of phosphatidic acid in ABA signaling during germination in Arabidopsis thaliana. Plant J. 43 , 107-117. http://www.ncbi.nlm.nih.gov/pubmed/15960620
AT3G50920	n/a	n/a	glycerolipid synthesis	Phosphatidic acid phosphatase (PAP2) family protein (LPPepsilon1)	PP	LPPepsilon1	PP	LPP &epsilon;1	3.1.3.4		Nakamura, Y., Tsuchiya, M., and Ohta, H. (2007). Plastidic phosphatidic acid phosphatases identified in a distinct subfamily of lipid phosphate phosphatases with prokaryotic origin. J. Biol. Chem. 282 , 29013-29021. http://www.ncbi.nlm.nih.gov/pubmed/17652095
AT3G58490	n/a	n/a	glycerolipid synthesis	Phosphatidic acid phosphatase (PAP2) family protein (SPP1)	PP	SPP1	PP LCBPP	LPP &delta;	3.1.3.4|2.7.1.91		Marion, J., Bach, L., Bellec, Y., Meyer, C., Gissot, L., and Faure, J.D. (2008). Systematic analysis of protein subcellular localization and interaction using high-throughput transient transformation of Arabidopsis seedlings. Plant Journal 56 , 169-179. http://doi.wiley.com/10.1111/j.1365-313X.2008.03596.x Tsegaye, Y., Richardson, C.G., Bravo, J.E., Mulcahy, B.J., Lynch, D.V., Markham, J.E., Jawo…
AT4G22550	n/a	n/a	glycerolipid synthesis	Phosphatidic acid phosphatase (PAP2) family protein (LPPbeta)	PP	LPPbeta	PP	LPP &beta;	3.1.3.4		Nakamura, Y., Tsuchiya, M., and Ohta, H. (2007). Plastidic phosphatidic acid phosphatases identified in a distinct subfamily of lipid phosphate phosphatases with prokaryotic origin. J. Biol. Chem. 282 , 29013-29021. http://www.ncbi.nlm.nih.gov/pubmed/17652095
AT5G03080	n/a	n/a	glycerolipid synthesis	Phosphatidic acid phosphatase (PAP2) family protein (LPPgamma)	PP	LPPgamma	PP LCBPP	LPP &gamma;	3.1.3.4|2.7.1.91		Tsegaye, Y., Richardson, C.G., Bravo, J.E., Mulcahy, B.J., Lynch, D.V., Markham, J.E., Jaworski, J.G., Chen, M., Cahoon, E.B., and Dunn, T.M. (2007). Arabidopsis mutants lacking long chain base phosphate lyase are fumonisin-sensitive and accumulate trihydroxy-18:1 long chain base phosphate. J. Biol. Chem. 282 , 28195-28206. http://dx.doi.org/10.1074/jbc.M705074200 Nakamura, Y., Tsuchiya, M., and …
AT5G42870	n/a	n/a	glycerolipid synthesis	phosphatidic acid phosphohydrolase 2 (PAH2)	PP	PAH2	PP	PAH2	3.1.3.4		Han, G.S., Wu, W.I., and Carman, G.M. (2006). The Saccharomyces cerevisiae lipin homolog is a Mg2+-dependent phosphatidate phosphatase enzyme. J. Biol. Chem. 281 , 9210-9218. http://www.ncbi.nlm.nih.gov/pubmed/16467296 Nakamura, Y., Koizumi, R., Shui, G., Shimojima, M., Wenk, M.R., Ito, T., and Ohta, H. (2009). Arabidopsis lipins mediate eukaryotic pathway of lipid metabolism and cope critically …
AT5G66450	n/a	n/a	glycerolipid synthesis	Phosphatidic acid phosphatase (PAP2) family protein (LPPepsilon2)	PP	LPPepsilon2	PP	LPP &epsilon;2	3.1.3.4		Nakamura, Y., Tsuchiya, M., and Ohta, H. (2007). Plastidic phosphatidic acid phosphatases identified in a distinct subfamily of lipid phosphate phosphatases with prokaryotic origin. J. Biol. Chem. 282 , 29013-29021. http://www.ncbi.nlm.nih.gov/pubmed/17652095
AT2G20860	n/a	n/a	lipoate synthesis	Lipoate Synthase	LS	LIP1	LS	LS / LIP1			Yasuno, R., and Wada, H. (1998). Biosynthesis of lipoic acid in Arabidopsis: Cloning and characterization of the cDNA for lipoic acid synthase. Plant Physiol. 118 , 935-943. http://www.ncbi.nlm.nih.gov/pubmed/9808738
AT5G08415	n/a	n/a	lipoate synthesis	Lipoate Synthase	LS		LS				Yasuno, R., and Wada, H. (2002). The biosynthetic pathway for lipoic acid is present in plastids and mitochondria in Arabidopsis thaliana. FEBS Lett. 517 , 110-114. http://www.ncbi.nlm.nih.gov/pubmed/12062419
AT1G04640	n/a	n/a	lipoate synthesis	Lipoyltransferase	LT	LIP2	LT	LT / LIP2			Wada, M., Yasuno, R., Jordan, S.W., Cronan, J.E., and Wada, H. (2001a). Lipoic acid metabolism in Arabidopsis thaliana: Cloning and characterization of a cDNA encoding lipoyltransferase. Plant Cell Physiol. 42 , 650-656. http://www.ncbi.nlm.nih.gov/pubmed/11427685
AT1G47578	n/a	n/a	lipoate synthesis	Lipoyltransferase	LT
AT4G31050	n/a	n/a	lipoate synthesis	Lipoyltransferase	LT		LT				Wada, M., Yasuno, R., and Wada, H. (2001b). Identification of an Arabidopsis cDNA encoding a lipoyltransferase located in plastids. FEBS Lett. 506 , 286-290. http://www.ncbi.nlm.nih.gov/pubmed/11602263
AT2G47240	n/a	n/a	long chain fatty acid synthesis	Long-Chain Acyl-CoA Synthetase	LACS1	LACS1	LACS	LACS1	6.2.1.3		Lu, S., Song, T., Kosma, D.K., Parsons, E.P., Rowland, O., and Jenks, M.A. (2009). Arabidopsis CER8 encodes LONG-CHAIN ACYL-COA SYNTHETASE 1 (LACS1) that has overlapping functions with LACS2 in plant wax and cutin synthesis. Plant J. 59 , 553-564. http://www.ncbi.nlm.nih.gov/pubmed/19392700 Weng, H., Molina, I., Shockey, J., and Browse, J. (2010). Organ fusion and defective cuticle function in a …
AT1G49430	n/a	n/a	long chain fatty acid synthesis	Long-Chain Acyl-CoA Synthetase	LACS2	LACS2	LACS	LACS2	6.2.1.3		Pulsifer, I.P., Kluge, S., and Rowland, O. (2012). Arabidopsis LONG-CHAIN ACYL-COA SYNTHETASE 1 (LACS1), LACS2, and LACS3 facilitate fatty acid uptake in yeast. Plant Physiology and Biochemistry 51 , 31-39. http://www.ncbi.nlm.nih.gov/pubmed/22153237 Schnurr, J., Shockey, J., and Browse, J. (2004). The acyl-CoA synthetase encoded by LACS2 is essential for normal cuticle development in Arabidopsis…
AT1G64400	n/a	n/a	long chain fatty acid synthesis	Long-Chain Acyl-CoA Synthetase	LACS3	LACS3	LACS	LACS3	6.2.1.3		Lu, S., Song, T., Kosma, D.K., Parsons, E.P., Rowland, O., and Jenks, M.A. (2009). Arabidopsis CER8 encodes LONG-CHAIN ACYL-COA SYNTHETASE 1 (LACS1) that has overlapping functions with LACS2 in plant wax and cutin synthesis. Plant J. 59 , 553-564. http://www.ncbi.nlm.nih.gov/pubmed/19392700 Pulsifer, I.P., Kluge, S., and Rowland, O. (2012). Arabidopsis LONG-CHAIN ACYL-COA SYNTHETASE 1 (LACS1), LA…
AT4G23850	n/a	n/a	long chain fatty acid synthesis	Long-Chain Acyl-CoA Synthetase	LACS4	LACS4	LACS	LACS4	6.2.1.3		Jessen, D., Olbrich, A., Knuefer, J., Krueger, A., Hoppert, M., Polle, A., and Fulda, M. (2011). Combined activity of LACS1 and LACS4 is required for proper pollen coat formation in Arabidopsis. Plant Journal 68 , 715-726. http://dx.doi.org/10.1111/j.1365-313X.2011.04722.x Shockey, J.M., Fulda, M.S., Browse, J.A. (2002). Arabidopsis contains nine long-chain acyl-coenzyme a synthetase genes that p…
AT4G11030	n/a	n/a	long chain fatty acid synthesis	Long-Chain Acyl-CoA Synthetase	LACS5		LACS	LACS5	6.2.1.3		Shockey, J.M., Fulda, M.S., Browse, J.A. (2002). Arabidopsis contains nine long-chain acyl-coenzyme a synthetase genes that participate in fatty acid and glycerolipid metabolism. Plant Physiol 129, 1710-22 http://www.plantphysiol.org/cgi/content/full/129/4/1710
AT2G04350	n/a	n/a	long chain fatty acid synthesis	Long-Chain Acyl-CoA Synthetase	LACS8	LACS8	LACS	LACS8	6.2.1.3		Shockey, J.M., Fulda, M.S., Browse, J.A. (2002). Arabidopsis contains nine long-chain acyl-coenzyme a synthetase genes that participate in fatty acid and glycerolipid metabolism. Plant Physiol 129, 1710-22 http://www.plantphysiol.org/cgi/content/full/129/4/1710
AT1G77590	n/a	n/a	long chain fatty acid synthesis	Long-Chain Acyl-CoA Synthetase	LACS9	LACS9	LACS	LACS9	6.2.1.3		Shockey, J.M., Fulda, M.S., Browse, J.A. (2002). Arabidopsis contains nine long-chain acyl-coenzyme a synthetase genes that participate in fatty acid and glycerolipid metabolism. Plant Physiol 129, 1710-22 http://www.plantphysiol.org/cgi/content/full/129/4/1710
AT1G34430	n/a	n/a	Pyruvate dehydrogenase	Dihydrolipoamide Acetyltransferase	DHLAT	EMB3003	DHLAT	EMB3003 (E2 )	2.3.1.12	13677473	Lin, M., Behal, R., and Oliver, D.J. (2003). Disruption of plE2, the gene for the E2 subunit of the plastid pyruvate dehydrogenase complex, in Arabidopsis causes an early embryo lethal phenotype. Plant Mol. Biol. 52 , 865-872. http://www.ncbi.nlm.nih.gov/pubmed/13677473
AT3G25860	n/a	n/a	Pyruvate dehydrogenase	Dihydrolipoamide Acetyltransferase	DHLAT	LTA2	DHLAT	LTA2 (E2)		13677473	Lin, M., Behal, R., and Oliver, D.J. (2003). Disruption of plE2, the gene for the E2 subunit of the plastid pyruvate dehydrogenase complex, in Arabidopsis causes an early embryo lethal phenotype. Plant Mol. Biol. 52 , 865-872. http://www.ncbi.nlm.nih.gov/pubmed/13677473 Mooney, B.P., Miernyk, J.A., and Randall, D.D. (1999). Cloning and characterization of the dihydrolipoamide S-acetyltransferase …
AT3G16950	n/a	n/a	Pyruvate dehydrogenase	Dihydrolipoamide Dehydrogenase	LPD	LPD1	LPD	LPD1 (E3)	1.8.1.4		Engels, A., and Pistorius, E.K. (1997). Characterization of a gene encoding dihydrolipoamide dehydrogenase of the cyanobacterium Synechocystis sp. Strain PCC 6803. Microbiology-Uk 143 , 3543-3553. http://www.ncbi.nlm.nih.gov/sites/entrez?db=pubmed&cmd=search&term=9387233 Chen, W.H., Chi, Y.J., Taylor, N.L., Lambers, H., and Finnegan, P.M. (2010). Disruption of ptLPD1 or ptLPD2, Genes That Encode …
AT4G16155	n/a	n/a	Pyruvate dehydrogenase	Dihydrolipoamide Dehydrogenase	LPD		LPD	LPD2 (E3)			Engels, A., and Pistorius, E.K. (1997). Characterization of a gene encoding dihydrolipoamide dehydrogenase of the cyanobacterium Synechocystis sp. Strain PCC 6803. Microbiology-Uk 143 , 3543-3553. http://www.ncbi.nlm.nih.gov/sites/entrez?db=pubmed&cmd=search&term=9387233 Chen, W.H., Chi, Y.J., Taylor, N.L., Lambers, H., and Finnegan, P.M. (2010). Disruption of ptLPD1 or ptLPD2, Genes That Encode …
AT1G01090	n/a	n/a	Pyruvate dehydrogenase	E1-α component of Pyruvate Dehydrogenase Complex	PDH E1-a	PDH-E1 ALPHA	alpha-PDH	PDH (E1 alpha)	1.2.4.1		Demeirleir, L., Lissens, W., Vamos, E., and Liebaers, I. (1992). Pyruvate-Dehydrogenase (Pdh) Deficiency Caused by a 21-Base Pair Insertion Mutation in the E1-Alpha Subunit. Human Genetics 88 , 649-652. http://www.ncbi.nlm.nih.gov/pubmed/1551669 Johnston, M.L., Luethy, M.H., Miernyk, J.A., and Randall, D.D. (1997). Cloning and molecular analyses of the Arabidopsis thaliana plastid pyruvate dehydr…
AT1G30120	n/a	n/a	Pyruvate dehydrogenase	E1- ß component of Pyruvate Dehydrogenase Complex	PDH E1-ß	PDH-E1 BETA	beta-PDH	PDH (E1 beta )	1.2.4.1		Brown, R.M., Head, R.A., Boubriak, II, Leonard, J.V., Thomas, N.H., and Brown, G.K. (2004). Mutations in the gene for the E1 beta subunit: a novel cause of pyruvate dehydrogenase deficiency. Human Genetics 115 , 123-127. http://www.ncbi.nlm.nih.gov/pubmed/15138885 Johnston, M.L., Luethy, M.H., Miernyk, J.A., and Randall, D.D. (1997). Cloning and molecular analyses of the Arabidopsis thaliana plas…
AT2G34590	n/a	n/a	Pyruvate dehydrogenase	E1- ß component of Pyruvate Dehydrogenase Complex	PDH E1-ß		beta-PDH	PDH (E1 beta )	1.2.4.1		Brown, R.M., Head, R.A., Boubriak, II, Leonard, J.V., Thomas, N.H., and Brown, G.K. (2004). Mutations in the gene for the E1 beta subunit: a novel cause of pyruvate dehydrogenase deficiency. Human Genetics 115 , 123-127. http://www.ncbi.nlm.nih.gov/pubmed/15138885 Johnston, M.L., Luethy, M.H., Miernyk, J.A., and Randall, D.D. (1997). Cloning and molecular analyses of the Arabidopsis thaliana plas…
*, TAIR10 names (ftp://ftp.ncbi.nlm.nih.gov/genomes/all/GCA/000/001/735/GCA_000001735.2_TAIR10.1/GCA_000001735.2_TAIR10.1_feature_table.txt.gz)
#, Aralip (http://aralip.plantbiology.msu.edu/ ; Li-Beisson et al., 2013, Acyl-lipid metabolism. Arabidopsis Book 11:e0161. doi:10.1199/tab.0161)
